# Supplementary material for: Synergy of Dietary Quercetin and Vitamin E Improves Cecal Microbiota and Its Metabolite Profile in Aged Breeder Hens
Source: Front Microbiol. 2022 May 17;13:851459. doi: 10.3389/fmicb.2022.851459 (PMC9152675; doi:10.3389/fmicb.2022.851459)
Supplement: Supplementary file 1 [file Table_1.XLSX]

## Sheet: S1
Supplementary Table S1. Data preprocessing statistics (minimum-maximum and mean±standard deviation) and quality control
Variables	Treatmentsa
	C	Q	E	QE
Raw PEb	95631-106427 (102316.29±1613.62)	100640-109066 (103707.13±1040.30)	97645-111830 (103329.50±1662.03)	98000-109755 (104619.38±1371.48)
Combinedc	93769-104397 (100311.43±1568.04)	97797-106829 (101386±1023.80)	95733-110108 (101388.50±1667.55)	96129-107708 (102627.75±1337.86)
Qualifiedd	93270-103872 (99783±1556.32)	97191-106101 (100764.25±1018.86)	95186-109451 (100782.13±1657.51)	95504-107075 (102026.75±1339.01)
Nochimee	60197-67696 (63964±914.01)	62106-68744 (66108.50±742.44)	63312-68526 (65362.88±753.90)	61510-68448 (65114.50±893.32)
Effective%f	59.29-64.52 (62.55±0.70)	59.82-68.31 (63.78±0.88)	60.01-65.39 (63.31±0.68)	59.63-64.33 (62.25±0.53)
Base(nt)g	15218247-17114461 (16171821±231121.50)	15712306-17380021 (16715323±186437.90)	16010993-17322136 (16525940±190255.10)	15552937-17305412 (16463007±225113.30)
AvgLen(nt)h	253 (253)	253 (253)	253 (253)	253 (253)
Q30i	97.36-97.62 (97.56±0.03)	97.09-97.73 (97.37±0.07)	97.26-97.48 (97.32±0.03)	97.15-97.40 (97.35±0.03)
GC%j	54.21-54.88 (54.45±0.10)	53.73-54.58 (54.15±0.11)	53.66-54.96 (54.23±0.17)	53.94-54.96 (54.42±0.15)
a control, quercetin, vitamin E and quercetin & vitamin E groups denoted C, Q, E and QE, respectively. b raw PE means the original offline PE reads. c raw tags are the tags sequence obtained by splicing. d clean tags are the low-quality and short-length sequences filtered by raw tags. e effective Tags are finally used for subsequent analysis after filtering the chimera tags sequence. f effective …
