# Supplementary material for: Synergy of Dietary Quercetin and Vitamin E Improves Cecal Microbiota and Its Metabolite Profile in Aged Breeder Hens
Source: Front Microbiol. 2022 May 17;13:851459. doi: 10.3389/fmicb.2022.851459 (PMC9152675; doi:10.3389/fmicb.2022.851459)
Supplement: Supplementary file 2 [file Table_2.XLSX]

## Sheet: S2
Supplementary Table S2. Statistics (minimum-maximum and mean±standard deviation) of taxonomic system of microbiota identified in the cecum of aged chickens treated with quercetin (Q), vitamin E (E), quercetin+vitamin E (QE) compared with the control group (C)
Variables	Treatmentsa				Average
	C	Q	E	QE
Total_tag	60197-67696 (63959.25±791.791.57)	62106-68744 (66108.50±742.44)	63312-68526 (65362.88±753.90)	61510-68448 (65114.5±893.32)	65136.3
Taxon_Tag	59288-66071 (62655.63±739.69)	60612-67126 (64759.13±734.96)	61557-66712 (63666.13±737.33)	60175-66825 (63821.63±898.05)	63725.6
Unclassified_Tag	0-34 (4.75±4.19)	0-32 (8.75±4.22)	0-49 (10.50±7.00)	0-55 (7.88±6.79)	7.96875
Unique_Tag	908-1625 (1298.88±100.06)	869-1646 (1340.63±99.83)	917-2109 (1686.25±152.85)	687-2039 (1285.00±158.01)	1402.69
OTU_num	767-1280 (955.25±78.08)	759-1262 (865.88±57.78)	761-1308 (919.00±76.25)	769-1294 (955.50±77.95)	923.906
a control, quercetin, vitamin E and quercetin & vitamin E groups denoted C, Q, E and QE, respectively.Mean±standard deviation in parenthesis were computed across the 8 replications.
