# Supplementary material for: Synergy of Dietary Quercetin and Vitamin E Improves Cecal Microbiota and Its Metabolite Profile in Aged Breeder Hens
Source: Front Microbiol. 2022 May 17;13:851459. doi: 10.3389/fmicb.2022.851459 (PMC9152675; doi:10.3389/fmicb.2022.851459)
Supplement: Supplementary file 3 [file Table_3.XLSX]

## Sheet: S1
Supplementary Table S3. Top thrity-five Kyoto Encyclopedia Genes and Genomes (KEGG) pathway enrichment analyses with P<0.05 of the genus of cecal microbiota
KEGG Pathways	Treatmentsa and P-valuesb
	C	Q	E	QE
Metabolism_of_terpenoids_and_polyketides	0.0101522	0.0100655	0.0100813	0.0101193
Signal_transduction	0.0250041	0.0261008	0.0262617	0.0258961
Cell_growth_and_death	0.00928345	0.00930141	0.00932876	0.00935674
Genetic_information_processing	0.0105548	0.0109657	0.0108802	0.010873
Translation	0.100977	0.098743	0.0977923	0.0985735
Cellular_community___prokaryotes	0.0182561	0.0181909	0.018059	0.0178978
Cellular_processes_and_signaling	0.01471	0.0151354	0.0153188	0.0152378
Biosynthesis_of_other_secondary_metabolites	0.0156002	0.0155718	0.0157917	0.0158509
Metabolism_of_other_amino_acids	0.0154049	0.0153015	0.0153535	0.0153724
Enzyme_families	0.0240752	0.0243521	0.024582	0.024577
Transport_and_catabolism	0.0282614	0.0284341	0.028865	0.0287806
Glycan_biosynthesis_and_metabolism	0.0380289	0.0386449	0.0395343	0.0394594
Cancers	0.00511659	0.00508803	0.00510776	0.00506905
Nucleotide_metabolism	0.0451428	0.0444934	0.044068	0.0443012
Xenobiotics_biodegradation_and_metabolism	0.00811314	0.00815653	0.00811584	0.00806197
Drug_resistance	0.0105752	0.0107581	0.0108576	0.0107595
Metabolism_of_cofactors_and_vitamins	0.0308243	0.0313388	0.0316529	0.0317575
Membrane_transport	0.0971717	0.0963715	0.0948972	0.0942945
Endocrine_and_metabolic_diseases	0.00332744	0.00322624	0.00318235	0.00318894
Metabolism	0.0160011	0.0161283	0.0160486	0.0161244
Cell_motility	0.0149641	0.0164852	0.0160873	0.0158555
Lipid_metabolism	0.0232553	0.0238453	0.0245373	0.0242666
Energy_metabolism	0.0446285	0.0447	0.0448466	0.0451849
Replication_and_repair	0.0986351	0.0980612	0.0972872	0.0974884
Poorly_characterized	0.0108532	0.0107855	0.0107817	0.0108199
Folding,_sorting_and_degradation	0.0269119	0.0265613	0.0266425	0.0266571
Carbohydrate_metabolism	0.118593	0.117264	0.117513	0.117405
Transcription	0.018472	0.0184551	0.0183263	0.0183337
Amino_acid_metabolism	0.086252	0.0865408	0.0869303	0.0873883
Nervous_system	0.00304684	0.003015	0.00303495	0.00304893
Immune_system	0.00280477	0.0028632	0.00286928	0.00284115
Endocrine_system	0.00800175	0.00796764	0.00805057	0.00796117
Signaling_molecules_and_interaction	0.00158689	0.00161762	0.0016809	0.00164255
Infectious_diseases	0.00655945	0.00657829	0.00659184	0.00660571
Aging	0.00351535	0.00344154	0.00347236	0.00344987
a control, quercetin, vitamin E and quercetin & vitamin E groups denoted C, Q, E and QE, respectively. b P-values with black and red fonts indicate significantly and non-significantly expressed pathways, respectively.
