# Supplementary material for: Synergy of Dietary Quercetin and Vitamin E Improves Cecal Microbiota and Its Metabolite Profile in Aged Breeder Hens
Source: Front Microbiol. 2022 May 17;13:851459. doi: 10.3389/fmicb.2022.851459 (PMC9152675; doi:10.3389/fmicb.2022.851459)
Supplement: Supplementary file 4 [file Table_4.XLSX]

## Sheet: Table S4a
Supplementary Table S4a: One thousand and ten metabolites detected in the postive node of cecum of the aged breeder chickens fed with dietary quercetin (Q), vitamin E (E), quercetin + vitamin E (QE) compared with the control group (C), all analyses were done with 8 replicates of chicken
Compound_ID	Name	Formula	Molecular Weight	RT [min]	m/z	pos_C1	pos_C2	pos_C3	pos_C4	pos_C5	pos_C6	pos_C7	pos_C8	Average C	pos_Q1	pos_Q2	pos_Q3	pos_Q4	pos_Q5	pos_Q6	pos_Q7	pos_Q8	Average Q	pos_E1	pos_E2	pos_E3	pos_E4	pos_E5	pos_E6	pos_E7	pos_E8	Average E	pos_QE1	pos_QE2	pos_QE3	pos_QE4	pos_QE5	pos_QE6	pos_QE7	pos_QE8	Average QE
Com_428_pos	N-Benzylformamide	C8 H9 N O	135.069	1.888	136.076	9.68869e+07	3.14394e+08	2.97243e+08	5.45808e+08	3.41679e+08	4.18295e+08	4.18866e+08	9.72301e+08	4.25684e+08	7.22458e+08	1.57029e+08	9.59779e+08	6.34066e+08	2.90327e+08	8.19296e+08	1.6474e+08	4.83427e+08	5.2889e+08	4.37529e+08	3.53463e+08	3.86304e+08	4.68386e+08	6.32011e+08	2.61978e+08	2.57895e+08	1.21048e+08	3.64827e+08	4.09109e+08	9.68962e+08	3.62106e+08	3.97577e+08	1.55827e+08	2.6678e+08	5.23746e+08	3.88826e+08	4.34117e+08
Com_31199_pos	5-Hydroxylysine	C6 H14 N2 O3	162.1	1.146	163.108	4.20379e+06	5.58994e+06	1.19552e+06	4.06787e+06	4.08842e+06	1.66188e+06	1.23048e+06	1.55028e+06	2.94852e+06	1.62595e+06	1.32082e+06	2.44126e+06	3.24794e+06	1.84404e+06	3.7123e+06	1.24673e+06	2.02867e+06	2.18346e+06	2.96915e+06	1.24776e+06	939326	1.8012e+06	2.50251e+06	9.5192e+06	883513	1.0661e+06	2.61609e+06	4.1096e+06	4.46906e+06	1.45182e+06	3.97348e+06	4.22539e+06	3.08426e+06	1.34854e+06	1.05895e+06	2.96514e+06
Com_104_pos	Proline	C5 H9 N O2	115.064	1.384	116.071	1.99949e+09	2.42015e+09	2.33818e+09	3.77067e+09	2.28074e+09	3.78948e+09	4.65335e+08	3.83444e+09	2.61231e+09	3.72636e+09	2.32983e+09	2.93783e+09	2.76647e+09	1.81381e+09	5.22871e+09	8.55635e+08	3.49494e+09	2.8942e+09	2.23127e+09	1.88116e+09	3.75269e+09	3.19321e+09	2.00242e+09	3.15986e+09	2.02356e+09	2.34699e+09	2.5739e+09	6.93387e+08	5.25361e+09	2.59146e+09	2.14115e+09	1.40952e+09	1.174e+09	4.17668e+09	2.05572e+09	2.43694e+09
Com_4040_pos	Carvone	C10 H14 O	150.104	14.804	133.101	7.29974e+07	7.15655e+07	6.74532e+07	7.72557e+07	9.8562e+07	7.78998e+07	5.60294e+07	6.74318e+07	7.36493e+07	5.20607e+07	6.04633e+07	3.72588e+07	9.22245e+07	6.50685e+07	6.89365e+07	7.8879e+07	7.19139e+07	6.58506e+07	5.95694e+07	5.61274e+07	5.68294e+07	7.69847e+07	7.03157e+07	8.01633e+07	8.18971e+07	7.40009e+07	6.9486e+07	7.22136e+07	8.00404e+07	6.21246e+07	8.4801e+07	7.75646e+07	7.762e+07	5.6452e+07	7.09488e+07	7.27206e+07
Com_38_pos	DL-Tryptophan	C11 H12 N2 O2	204.09	6.686	205.097	9.30478e+08	8.56776e+08	1.78867e+09	3.47525e+09	3.23931e+09	2.04354e+09	3.65885e+09	7.54349e+09	2.94205e+09	6.62623e+09	1.14957e+09	7.15581e+09	4.00065e+09	1.14951e+09	7.86929e+09	1.44285e+09	3.59808e+09	4.124e+09	1.93755e+09	1.45141e+09	2.86635e+09	2.82509e+09	4.59035e+09	4.43011e+09	1.49883e+09	1.40557e+09	2.62566e+09	5.49768e+09	8.76956e+09	1.71729e+09	1.66991e+09	2.01826e+09	1.00278e+09	3.42737e+09	1.95998e+09	3.25785e+09
Com_390_pos	4-Methyl-5-thiazoleethanol	C6 H9 N O S	143.041	4.617	144.048	1.26819e+09	9.04045e+08	1.13426e+09	5.96712e+08	1.28075e+08	1.03179e+09	1.7227e+08	8.7199e+08	7.63417e+08	2.72341e+07	1.17656e+08	4.88315e+07	1.45759e+08	8.18848e+07	6.48326e+07	6.29312e+08	5.72429e+07	1.46594e+08	4.73848e+08	6.03941e+07	2.27048e+08	6.26632e+07	1.62748e+08	6.49747e+08	1.19631e+09	1.24272e+09	5.09434e+08	5.37374e+08	1.21585e+07	7.92409e+07	5.97699e+07	7.83513e+08	1.79274e+09	2.03193e+08	1.36687e+09	6.04358e+08
Com_603_pos	Urocanic acid	C6 H6 N2 O2	138.043	1.676	139.05	2.09568e+08	7.13628e+08	2.33089e+08	2.17934e+08	2.63799e+08	1.0511e+08	1.30623e+08	1.01852e+09	3.61534e+08	1.20476e+08	9.8369e+07	1.65384e+08	2.86339e+08	3.70563e+08	1.85999e+08	7.74912e+07	1.93846e+08	1.87308e+08	1.08547e+08	2.14074e+08	3.06628e+07	1.34279e+08	3.04067e+08	6.75465e+07	1.19928e+08	1.72297e+08	1.43925e+08	3.00861e+08	1.95215e+08	1.66851e+08	1.82665e+08	1.88405e+07	4.07762e+07	2.37952e+08	9.20939e+07	1.54407e+08
Com_2003_pos	N6,N6,N6-Trimethyl-L-lysine	C9 H20 N2 O2	188.153	1.24	189.16	6.20488e+07	7.16847e+07	4.73707e+07	4.8811e+07	2.17022e+08	6.23835e+07	4.94921e+07	1.40939e+08	8.74689e+07	4.61336e+07	4.52708e+07	4.00473e+07	8.40483e+07	9.71857e+07	6.22059e+07	5.43117e+07	5.36513e+07	6.03568e+07	4.25403e+07	4.90156e+07	6.04833e+07	8.35857e+07	7.54655e+07	3.21036e+08	3.99332e+07	5.99406e+07	9.15e+07	1.02481e+08	4.52566e+07	4.2449e+07	1.70862e+08	1.40066e+08	6.50987e+07	7.13525e+07	5.28167e+07	8.62977e+07
Com_8418_pos	S-Adenosylmethionine	C15 H22 N6 O5 S	398.137	1.319	399.144	1.72016e+06	1.71523e+06	2.69828e+06	9.59059e+06	1.83938e+06	7.94577e+06	935634	851280	3.41204e+06	2.37158e+07	1.20416e+06	3.44375e+07	1.03263e+06	1.20923e+06	1.4162e+07	1.63359e+06	8.85613e+06	1.07814e+07	1.6786e+06	1.81119e+06	5.9189e+06	1.99163e+06	2.41016e+06	2.4703e+06	3.80347e+06	2.77368e+06	2.85724e+06	2.85277e+06	2.31648e+07	1.15984e+06	1.28473e+06	5.78559e+06	1.55397e+06	1.17429e+06	1.95202e+06	4.866e+06
Com_4396_pos	Spermine	C10 H26 N4	202.216	1.163	203.223	1.10834e+07	1.46935e+07	1.16524e+07	1.57898e+07	4.70223e+06	7.3817e+06	6.79799e+06	2.79916e+07	1.25116e+07	4.24955e+07	1.35906e+07	7.3474e+07	6.16105e+06	5.51455e+06	3.28174e+07	9.94457e+06	6.70068e+07	3.13756e+07	1.51315e+07	1.08993e+07	2.26039e+07	3.06366e+07	8.86778e+06	1.32311e+07	1.20183e+07	6.63494e+06	1.50029e+07	1.50715e+07	7.02827e+07	8.3438e+06	1.48214e+07	3.71534e+06	3.68275e+06	2.45195e+07	7.22824e+06	1.84582e+07
Com_22621_pos	4-Guanidinobutyric acid	C5 H11 N3 O2	145.085	8.05	146.092	1.24134e+07	1.22585e+07	6.51726e+06	5.2426e+06	338087	9.55732e+06	6.89033e+06	3.17857e+06	7.0495e+06	2.15462e+06	7.99202e+06	861278	2.87831e+06	8.48628e+06	3.3765e+06	4.97285e+06	2.17956e+06	4.11268e+06	7.01372e+06	1.19321e+07	6.68247e+06	6.17031e+06	3.17931e+06	1.90702e+06	5.52088e+06	5.99455e+06	6.05005e+06	3.86947e+06	1.78108e+06	8.88418e+06	5.13682e+06	699994	6.65093e+06	7.26606e+06	5.2568e+06	4.94317e+06
Com_19477_pos	Desthiobiotin	C10 H18 N2 O3	214.132	9.018	215.139	3.38405e+06	4.65715e+06	4.2299e+06	5.25315e+06	3.66112e+06	3.4927e+06	3.58769e+06	3.82081e+06	4.01082e+06	3.36115e+06	8.33199e+06	8.57491e+06	4.24662e+06	6.06431e+06	3.22365e+06	1.9846e+07	1.73127e+07	8.87018e+06	4.68323e+06	5.48633e+06	4.21891e+06	6.95201e+06	5.95712e+06	5.86315e+06	6.88013e+06	4.04095e+06	5.51023e+06	3.72693e+06	2.73741e+06	3.80454e+06	3.01837e+06	5.551e+06	5.18396e+06	8.41809e+06	5.20614e+06	4.7058e+06
Com_1951_pos	Pyridoxine	C8 H11 N O3	169.074	2.017	170.081	1.90551e+08	2.86656e+08	1.53314e+08	1.08422e+08	2.52594e+07	1.40425e+08	1.05809e+08	7.98589e+07	1.36287e+08	1.14673e+08	2.71993e+08	6.07875e+07	2.55864e+07	2.11076e+08	9.15692e+07	1.84084e+08	9.84982e+07	1.32284e+08	1.32843e+08	1.38377e+08	1.35491e+08	1.60198e+08	7.36252e+07	5.54485e+07	1.2684e+08	9.17335e+07	1.1432e+08	1.04327e+08	4.54346e+07	1.96102e+08	1.21819e+08	1.75511e+08	2.6167e+08	7.50917e+07	1.23494e+08	1.37931e+08
Com_15260_pos	Vanillin	C8 H8 O3	152.048	7.915	153.055	3.38765e+06	3.4338e+06	3.76662e+06	5.31631e+06	3.89843e+06	6.64834e+06	2.05631e+06	2.39076e+07	6.55188e+06	3.04978e+06	3.46209e+06	3.84241e+06	3.80833e+06	5.43641e+06	2.26869e+06	5.22702e+06	5.57844e+06	4.08415e+06	3.89822e+06	3.53791e+06	2.76988e+06	2.43689e+06	2.23612e+06	3.66382e+06	3.88668e+06	4.51395e+06	3.36793e+06	3.08861e+06	2.29732e+06	2.84527e+06	4.11488e+06	1.07336e+07	2.9976e+06	4.77685e+06	6.75783e+06	4.7015e+06
Com_1152_pos	Thymine	C5 H6 N2 O2	126.043	5.413	127.05	2.16547e+08	4.9398e+08	2.19572e+08	1.01938e+08	4.11522e+07	2.15113e+08	2.32987e+08	7.25551e+07	1.99231e+08	1.59224e+08	2.59314e+08	1.30314e+08	2.25508e+08	1.74384e+08	1.19498e+08	1.83259e+08	8.40306e+07	1.66941e+08	1.55846e+08	2.63302e+08	1.87379e+08	2.28393e+08	1.0051e+08	3.90027e+07	1.28983e+08	3.05749e+08	1.76146e+08	9.33506e+07	8.63798e+07	1.43222e+08	1.92101e+08	1.51507e+08	7.56363e+07	3.13979e+08	8.39892e+07	1.42521e+08
Com_7146_pos	Serotonin	C10 H12 N2 O	176.095	5.75	177.103	1.43193e+07	7.51408e+06	1.10572e+07	1.82497e+07	4.70285e+06	4.54754e+07	1.57501e+07	1.08561e+07	1.59906e+07	1.09516e+07	8.52032e+06	6.37713e+06	1.63887e+07	2.76668e+07	9.34344e+06	2.68094e+07	1.76856e+07	1.54679e+07	1.65049e+07	1.28287e+07	1.7769e+07	1.25793e+07	9.37328e+06	1.26726e+07	1.99154e+07	3.30333e+07	1.68346e+07	2.34063e+07	4.03256e+07	9.11133e+06	5.99308e+07	2.6772e+07	1.62129e+07	3.28153e+07	9.79927e+06	2.72967e+07
Com_3905_pos	4-Phenylbutyric acid	C10 H12 O2	164.084	13.588	165.091	7.14377e+06	4.04417e+06	3.15182e+07	3.58394e+07	6.73225e+07	3.95508e+07	2.91867e+07	1.47982e+07	2.86755e+07	1.9768e+07	5.08457e+06	2.36292e+07	3.67869e+07	2.71894e+07	2.24061e+07	3.03687e+07	4.20507e+07	2.59105e+07	1.55865e+07	2.96142e+07	5.42468e+06	2.13159e+07	1.971e+07	5.53568e+07	1.97761e+07	1.53028e+07	2.27609e+07	3.20543e+07	1.16643e+08	7.33227e+07	2.91793e+07	6.62121e+07	1.4624e+07	2.19181e+07	1.49229e+07	4.61095e+07
Com_311_pos	DL-Lysine	C6 H14 N2 O2	146.106	1.153	147.113	1.82598e+08	1.30777e+08	2.04627e+08	7.44802e+08	4.17485e+08	4.6943e+08	4.6606e+08	1.57554e+09	5.23914e+08	8.1923e+08	2.68427e+08	1.27198e+09	7.12287e+08	3.45592e+08	1.35007e+09	1.72598e+08	4.01453e+08	6.67704e+08	2.13017e+08	4.91224e+07	3.48948e+08	3.09463e+08	1.03486e+09	1.90634e+08	5.11401e+08	1.92139e+08	3.56199e+08	8.31607e+08	1.0973e+09	5.50998e+08	2.38827e+08	4.50191e+08	4.77331e+08	1.74747e+08	7.51652e+08	5.71582e+08
Com_1230_pos	N-Acetyl-L-leucine	C8 H15 N O3	173.105	8.994	174.113	3.99921e+07	6.51063e+07	4.50932e+07	4.9477e+07	2.05754e+07	6.80987e+07	6.18053e+07	4.51021e+08	1.00146e+08	1.35828e+08	5.08223e+07	6.51632e+07	1.37742e+08	2.81287e+07	1.90408e+08	1.18097e+07	8.09803e+07	8.76104e+07	5.73275e+07	3.92158e+07	1.20666e+08	1.67723e+08	6.3209e+07	3.05957e+07	3.93624e+07	3.43652e+07	6.90581e+07	6.4397e+07	2.23214e+08	4.65146e+07	6.83237e+07	5.00248e+07	1.52626e+07	1.42945e+08	5.46875e+07	8.31711e+07
Com_151_pos	Choline	C5 H13 N O	103.1	1.284	104.107	3.11988e+08	5.77264e+08	7.86137e+08	1.37407e+09	1.77461e+09	7.23999e+08	8.92754e+08	2.63217e+09	1.13412e+09	2.7751e+09	5.16321e+08	1.74395e+09	8.45496e+08	3.5327e+08	1.8889e+09	3.73497e+08	2.26723e+09	1.34547e+09	5.96992e+08	3.5298e+08	9.64491e+08	1.01061e+09	7.9829e+08	1.735e+09	7.11998e+08	2.51315e+08	8.02709e+08	1.05894e+09	3.21277e+09	1.54984e+09	9.6927e+08	3.53643e+08	2.99726e+08	7.09668e+08	7.30719e+08	1.11057e+09
Com_2787_pos	L-Glutathione oxidized	C20 H32 N6 O12 S2	612.152	2.091	613.159	7.88112e+06	8.6142e+06	4.64171e+06	9.30736e+06	3.83054e+06	7.2744e+06	4.78601e+06	2.93413e+06	6.15868e+06	1.5089e+08	4.99724e+06	5.64603e+06	3.56557e+06	8.99694e+06	3.75806e+07	2.48828e+06	4.66308e+06	2.73535e+07	5.05307e+06	4.78223e+06	5.39384e+06	4.59113e+06	4.98291e+06	5.06007e+06	5.81233e+06	4.87502e+06	5.06883e+06	4.89964e+06	2.09166e+07	8.97612e+06	3.5504e+06	1.74324e+06	5.74845e+06	6.73219e+06	6.92641e+06	7.43663e+06
Com_4576_pos	2-Amino-1,3-octadecanediol	C18 H39 N O2	301.298	13.389	302.305	5.83102e+07	1.03477e+08	9.391e+07	5.84061e+07	2.83291e+07	3.20098e+07	2.11469e+07	3.63394e+07	5.3991e+07	1.7858e+07	9.65848e+06	5.16484e+07	1.37062e+07	7.48671e+06	3.97089e+07	7.79804e+07	7.6025e+06	2.82062e+07	2.7143e+07	2.13748e+07	4.83383e+07	1.78204e+07	6.81428e+07	1.00714e+07	5.86136e+07	2.74803e+07	3.48731e+07	1.92715e+07	3.15592e+07	2.25626e+07	5.29908e+07	7.80509e+07	5.46026e+07	7.69459e+06	3.80838e+07	3.8102e+07
Com_10019_pos	Folinic acid	C20 H23 N7 O7	473.165	7.044	474.173	2.24264e+07	2.79932e+07	1.0297e+07	7.34313e+06	1.82595e+06	6.64867e+06	1.0037e+07	4.93204e+06	1.14379e+07	5.70428e+06	2.37212e+07	2.73464e+06	1.44074e+07	4.99106e+07	5.47102e+06	9.56842e+06	3.96302e+06	1.44351e+07	1.88209e+07	1.34549e+07	1.02508e+07	1.13534e+07	1.30502e+07	7.12677e+06	1.4242e+07	8.58382e+06	1.21103e+07	9.00142e+06	2.76957e+06	1.57997e+07	1.9367e+07	1.97118e+07	2.33975e+07	6.69325e+06	2.7214e+07	1.54943e+07
Com_67_pos	DL-Carnitine	C7 H15 N O3	161.105	1.365	162.112	7.43098e+08	4.22511e+08	5.33274e+08	3.54327e+08	6.76711e+08	3.84379e+08	2.25764e+08	3.99766e+08	4.67479e+08	4.2194e+08	2.20913e+09	5.13181e+08	8.69089e+08	1.9381e+09	1.28279e+09	1.54201e+09	1.09517e+09	1.23393e+09	4.57627e+09	1.16602e+09	4.87552e+09	7.89393e+09	1.0155e+09	5.25783e+08	7.85452e+08	2.68709e+09	2.94069e+09	1.16089e+09	1.50494e+09	8.31453e+08	2.35115e+09	5.33589e+08	1.49056e+09	3.21517e+09	1.92147e+09	1.62616e+09
Com_139_pos	Creatine	C4 H9 N3 O2	131.07	1.355	132.077	9.19484e+07	1.85805e+08	2.98274e+08	7.07778e+08	3.11475e+09	1.72442e+08	4.61611e+08	1.165e+09	7.747e+08	2.03529e+09	5.44047e+07	1.1638e+09	6.88496e+08	9.25423e+08	2.87381e+09	1.42744e+08	1.86768e+09	1.21896e+09	1.93323e+08	1.27278e+08	2.59528e+08	5.05928e+08	6.36344e+08	1.74237e+09	2.21043e+08	1.42749e+08	4.7857e+08	1.22594e+09	3.3419e+09	9.77006e+08	1.10403e+09	5.27391e+08	3.54184e+07	4.96013e+08	1.61519e+08	9.83652e+08
Com_63_pos	2-Hydroxycinnamic acid	C9 H8 O3	164.047	2.202	165.055	1.65984e+09	1.01412e+09	1.94758e+09	3.13915e+09	1.15147e+09	2.57292e+09	2.94722e+09	4.00688e+09	2.3049e+09	2.97017e+09	1.21547e+09	4.75466e+09	2.69404e+09	1.66577e+09	3.62639e+09	6.68865e+08	3.23913e+09	2.60431e+09	3.24222e+09	1.70234e+09	3.00711e+09	3.22061e+09	3.0034e+09	1.32643e+09	1.80187e+09	1.48665e+09	2.34883e+09	3.10355e+09	7.31193e+09	2.14141e+09	2.56496e+09	6.41062e+08	1.10769e+09	2.42854e+09	1.81835e+09	2.63969e+09
Com_2656_pos	DL-2-(acetylamino)-3-phenylpropanoic acid	C11 H13 N O3	207.09	9.17	208.097	3.81077e+07	6.08114e+07	3.28683e+07	2.28518e+07	1.68726e+07	3.61911e+07	4.78685e+07	1.96916e+08	5.65609e+07	5.6422e+07	4.61186e+07	2.2044e+07	9.39196e+07	2.84989e+07	9.86208e+07	2.43587e+07	3.64227e+07	5.08007e+07	4.63945e+07	3.05532e+07	7.68347e+07	1.08988e+08	3.28391e+07	2.12678e+07	3.31708e+07	3.42451e+07	4.80366e+07	3.86405e+07	9.29146e+07	2.93357e+07	4.49354e+07	1.96351e+07	1.71194e+07	8.85466e+07	4.02118e+07	4.64174e+07
Com_1183_pos	Maltol	C6 H6 O3	126.032	6.398	127.039	6.01532e+07	4.64695e+07	1.09051e+08	2.42258e+08	3.83665e+08	1.22126e+08	3.39991e+08	4.78191e+07	1.68942e+08	6.75343e+07	3.59954e+07	1.28075e+08	9.37322e+07	5.57399e+07	3.59499e+07	5.2062e+07	1.46986e+08	7.70094e+07	4.04555e+07	9.36591e+07	2.90698e+07	1.01354e+08	8.41293e+07	6.30045e+07	3.04437e+07	4.21076e+07	6.05279e+07	4.16383e+07	2.64025e+07	3.17575e+08	2.829e+07	1.06369e+08	2.94019e+07	6.51898e+07	3.25182e+07	8.09231e+07
Com_68078_pos	(S)-Equol	C15 H14 O3	242.094	17.026	243.101	263014	278342	264092	328332	240122	388053	467326	309778	317382	484025	397071	246622	316563	561171	280424	688686	578691	444157	482218	651710	513832	709607	313318	489977	653262	729689	567951	665999	461774	706010	625642	466035	580937	601218	659913	595941
Com_5370_pos	N-Acetyl-DL-tryptophan	C13 H14 N2 O3	246.1	9.116	247.108	1.75948e+07	1.52997e+07	1.09154e+07	1.11809e+07	7.21338e+07	1.43901e+07	1.31481e+07	2.33589e+07	2.22527e+07	1.06604e+07	2.38994e+07	4.13145e+06	1.68945e+07	2.2876e+07	1.15724e+07	1.76732e+07	9.67331e+06	1.46726e+07	2.1547e+07	1.672e+07	1.54271e+07	2.00571e+07	1.19361e+07	8.36999e+06	1.92016e+07	1.45505e+07	1.59762e+07	1.15183e+07	7.30317e+06	1.59646e+07	1.5832e+07	2.30615e+07	3.08021e+07	2.05735e+07	2.01752e+07	1.81538e+07
Com_3506_pos	Apocynin	C9 H10 O3	166.063	8.876	167.07	3.2081e+07	6.48755e+06	7.22605e+06	2.76346e+07	1.15781e+08	2.75606e+07	2.41131e+07	7.9477e+06	3.1104e+07	3.04633e+07	1.01143e+07	2.97199e+07	1.12444e+07	8.6617e+06	7.1347e+06	1.70025e+07	5.62415e+07	2.13228e+07	1.25722e+07	2.46427e+07	5.26185e+06	5.42537e+06	6.22515e+06	3.24981e+07	8.1299e+06	1.07496e+07	1.31881e+07	1.26587e+07	1.52708e+07	5.1559e+07	8.06045e+06	3.75891e+07	8.78611e+06	1.49839e+07	5.00487e+06	1.92391e+07
Com_1693_pos	8-Hydroxyquinoline	C9 H7 N O	145.053	5.668	146.06	6.28979e+07	8.19607e+07	6.39349e+07	1.9375e+07	1.77152e+07	1.70703e+07	2.45394e+07	9.48864e+06	3.71228e+07	1.63579e+08	1.17077e+08	3.56774e+07	2.31436e+07	9.93677e+07	1.83601e+07	2.21551e+08	3.82031e+07	8.96198e+07	2.26664e+08	2.06808e+08	1.22322e+07	7.39207e+07	1.3591e+07	2.87291e+07	3.33728e+08	7.82573e+07	1.21741e+08	2.6555e+07	3.98603e+07	1.20087e+08	6.98643e+07	6.94118e+07	3.43369e+08	8.62541e+07	6.55455e+07	1.02618e+08
Com_8805_pos	2-Amino-1,3,4-octadecanetriol	C18 H39 N O3	317.293	13.236	318.3	1.26532e+07	1.11294e+07	4.34494e+07	4.30686e+07	2.85521e+07	1.73368e+07	6.80363e+06	1.21325e+06	2.05258e+07	8.28703e+06	4.23006e+06	3.13443e+07	2.33104e+06	3.69081e+06	5.596e+06	2.39762e+07	1.4155e+07	1.17013e+07	6.11845e+06	3.94008e+06	1.35005e+07	3.73059e+06	3.02429e+07	7.47769e+06	1.03107e+07	7.52927e+06	1.03563e+07	1.12954e+07	1.62919e+07	3.13266e+06	4.77482e+06	2.03923e+07	7.4752e+06	4.45868e+06	1.54953e+07	1.04145e+07
Com_15474_pos	Kaempferol	C15 H10 O6	286.048	11.092	287.055	560914	480498	865663	468669	1.89394e+07	890776	426918	591881	2.90309e+06	631879	628113	395311	355111	720052	322158	614655	1.6017e+06	658623	745844	543115	498999	473397	413327	467399	447361	547718	517145	422052	354943	741581	424665	874980	540077	528208	494484	547624
Com_2985_pos	Thiamine	C12 H16 N4 O S	264.104	1.326	265.111	2.84339e+07	4.74154e+07	1.69938e+07	3.48571e+07	1.34479e+07	7.96263e+06	1.41605e+08	1.96471e+07	3.87954e+07	3.24219e+07	1.30694e+08	2.43413e+07	4.996e+07	8.95448e+07	2.77036e+07	9.90234e+07	4.10363e+07	6.18406e+07	1.06378e+08	1.13046e+08	8.8211e+07	9.67024e+07	8.30624e+07	1.67674e+07	1.19416e+06	2.19523e+07	6.59142e+07	3.14796e+07	2.01662e+07	1.67941e+08	6.29794e+07	7.09777e+07	1.72658e+07	1.24076e+08	4.70515e+07	6.77421e+07
Com_452_pos	1-Stearoylglycerol	C21 H42 O4	358.308	15.561	359.315	8.24343e+07	6.93957e+07	5.29928e+08	1.51313e+08	1.09528e+09	1.18493e+08	7.63109e+07	1.75103e+08	2.87282e+08	1.7985e+08	4.42009e+07	2.356e+08	1.50092e+08	3.08072e+07	1.6602e+08	7.45281e+07	6.70172e+07	1.18514e+08	6.05412e+07	3.64591e+07	8.48435e+07	1.08585e+08	1.36672e+08	8.41614e+07	7.80331e+07	4.84053e+07	7.97126e+07	1.58925e+08	1.6739e+08	6.37844e+07	1.01148e+08	7.66043e+07	4.86263e+07	4.90374e+07	7.60837e+07	9.26998e+07
Com_182_pos	2-Hydroxyphenylalanine	C9 H11 N O3	181.074	1.501	182.081	5.30272e+08	8.39589e+08	7.51256e+08	1.22512e+09	5.66804e+08	5.56242e+08	1.32118e+09	2.93867e+09	1.09114e+09	1.17494e+09	6.36043e+08	1.10681e+09	7.1869e+08	7.14721e+08	1.54675e+09	4.64549e+08	9.34265e+08	9.12095e+08	1.17564e+09	6.34076e+08	9.26128e+08	9.49132e+08	5.08122e+08	6.61761e+08	1.48138e+08	7.40671e+08	7.17959e+08	5.62099e+08	1.67119e+09	4.74309e+08	1.0888e+09	2.52052e+08	4.28415e+08	9.89633e+08	2.47927e+08	7.14303e+08
Com_769_pos	D-(+)-Pipecolinic acid	C6 H11 N O2	129.079	1.449	130.086	2.2821e+08	2.78001e+08	2.13072e+08	2.78119e+08	9.96743e+07	2.1634e+08	2.54739e+08	6.45022e+08	2.76647e+08	3.7395e+08	3.69525e+08	5.01165e+08	2.55694e+08	3.13438e+08	4.27125e+08	3.17595e+08	3.06949e+08	3.5818e+08	2.01381e+08	1.23975e+08	4.81593e+08	4.38411e+08	3.91608e+08	1.55628e+08	3.7019e+08	1.7884e+08	2.92703e+08	3.28268e+08	2.34195e+08	2.91387e+08	2.86537e+08	5.6795e+08	2.53844e+08	3.80397e+08	3.97767e+08	3.42543e+08
Com_949_pos	L-(+)-Arginine	C6 H14 N4 O2	174.112	1.375	175.119	1.32762e+07	5.903e+07	1.38154e+07	4.00717e+07	1.63088e+08	6.76278e+07	1.93751e+07	1.90392e+07	4.94155e+07	1.33788e+08	1.94658e+07	1.8261e+07	1.90929e+07	2.31717e+07	2.25706e+08	3.83198e+07	6.84729e+07	6.82849e+07	1.9649e+07	1.26339e+07	2.14598e+07	2.30422e+07	2.03049e+07	1.28939e+07	1.38643e+07	9.10786e+06	1.66195e+07	4.11612e+07	5.45501e+08	1.24592e+07	5.84869e+07	9.02512e+06	8.7429e+06	6.40109e+07	1.00938e+07	9.36851e+07
Com_689_pos	(R)-Equol	C15 H14 O3	242.094	10.717	243.102	3.18764e+08	4.18797e+08	4.0063e+08	3.06676e+08	2.23518e+08	5.98486e+08	8.1035e+08	2.801e+08	4.19665e+08	5.97013e+08	6.03222e+08	1.83684e+08	2.71726e+08	6.96537e+08	3.67191e+08	1.03586e+09	6.68383e+08	5.52951e+08	6.37821e+08	6.58397e+08	2.02086e+08	6.15669e+08	8.69259e+07	4.87738e+08	7.31504e+08	7.05863e+08	5.1575e+08	3.28504e+08	4.69994e+08	8.5437e+08	5.80618e+08	7.78096e+08	7.93878e+08	5.68298e+08	7.27369e+08	6.37641e+08
Com_1258_pos	2-Methoxyestrone	C19 H24 O3	300.172	9.713	301.18	9.18183e+07	1.04624e+08	5.50991e+07	5.63467e+07	1.25925e+07	5.49693e+07	6.18624e+07	3.50538e+07	5.90457e+07	4.54062e+07	1.03753e+08	2.0199e+07	4.85984e+07	9.44374e+07	4.25901e+07	6.95529e+07	4.16101e+07	5.82684e+07	7.66258e+07	8.70862e+07	6.25092e+07	7.43501e+07	6.03868e+07	4.39684e+07	8.04969e+07	5.65514e+07	6.77469e+07	4.28528e+07	2.13204e+07	9.42048e+07	4.52451e+07	4.86102e+08	8.08889e+07	7.03485e+07	7.66477e+07	1.14701e+08
Com_7923_pos	4-Methoxybenzaldehyde	C8 H8 O2	136.053	9.959	137.06	7.1325e+06	7.61028e+06	1.14676e+07	2.71727e+07	1.19408e+07	2.71658e+07	1.12531e+07	2.48446e+07	1.60734e+07	1.29969e+07	9.04249e+06	1.36353e+07	2.32361e+07	3.33995e+07	1.0177e+07	2.50329e+07	1.99165e+07	1.84296e+07	3.0436e+07	1.9589e+07	1.14523e+07	1.48175e+07	8.85315e+06	1.42457e+07	1.32934e+07	4.23568e+07	1.93805e+07	1.58215e+07	1.66636e+07	1.1899e+07	3.41353e+07	3.48971e+07	1.46232e+07	2.31223e+07	6.06898e+07	2.64815e+07
Com_2255_pos	Coumarin	C9 H6 O2	146.037	2.231	147.044	2.78393e+07	5.07195e+07	4.73854e+07	7.11055e+07	5.41096e+07	6.42806e+07	6.33689e+07	1.85677e+08	7.05607e+07	1.4865e+08	4.43166e+07	1.57853e+08	1.0095e+08	3.85459e+07	1.50057e+08	2.35796e+07	8.89737e+07	9.41158e+07	7.63449e+07	5.49699e+07	1.06192e+08	7.79217e+07	1.04682e+08	5.9229e+07	3.61319e+07	4.16041e+07	6.96344e+07	1.00073e+08	1.57278e+08	5.72554e+07	6.12518e+07	2.47617e+07	4.60468e+07	8.92367e+07	5.1048e+07	7.33689e+07
Com_535_pos	D-(+)-Proline	C5 H9 N O2	115.063	1.146	116.071	3.97016e+07	1.76411e+07	2.50008e+07	6.43358e+07	3.23231e+07	4.52644e+07	4.11212e+08	7.85411e+07	8.92525e+07	5.46094e+07	2.23825e+07	8.384e+07	1.15651e+09	4.37483e+07	5.48387e+07	1.8289e+07	4.58507e+07	1.85009e+08	3.21437e+07	1.43623e+07	3.04563e+07	2.93434e+07	8.71165e+07	2.67785e+07	4.44966e+07	2.40179e+07	3.60894e+07	6.77201e+08	4.39802e+07	5.31574e+07	1.86007e+08	6.37981e+07	6.37633e+07	3.3083e+07	4.51595e+08	1.96573e+08
Com_1924_pos	Creatinine	C4 H7 N3 O	113.059	1.334	114.066	2.37213e+07	3.31696e+07	3.65609e+07	9.44806e+07	2.3053e+08	1.71011e+07	2.1062e+07	1.95249e+08	8.14843e+07	7.74646e+07	1.08675e+07	1.15969e+08	6.743e+07	5.59537e+07	3.89645e+07	1.56824e+07	1.00253e+08	6.03231e+07	3.82281e+07	4.51669e+07	9.33963e+07	4.03137e+07	5.16047e+07	2.79533e+08	1.1952e+07	4.49154e+07	7.56388e+07	1.05971e+08	4.22055e+07	3.82984e+07	2.06398e+08	2.91689e+08	1.14312e+07	2.03555e+07	1.25709e+07	9.11149e+07
Com_320_pos	Pipecolic acid	C6 H11 N O2	129.079	1.155	130.086	1.79504e+08	1.28595e+08	2.00046e+08	7.28682e+08	4.10687e+08	4.59018e+08	4.5811e+08	1.54319e+09	5.13479e+08	8.05149e+08	2.64971e+08	1.24275e+09	6.97058e+08	3.39257e+08	1.32719e+09	1.70008e+08	3.93627e+08	6.55002e+08	2.07686e+08	4.78267e+07	3.40902e+08	3.03148e+08	1.01228e+09	1.87487e+08	5.00712e+08	1.87881e+08	3.4849e+08	8.12659e+08	1.075e+09	5.39816e+08	2.33268e+08	4.41931e+08	4.68748e+08	1.7024e+08	7.361e+08	5.5972e+08
Com_1408_pos	L-Pyroglutamic acid	C5 H7 N O3	129.043	2.084	130.05	2.29982e+08	3.68306e+08	1.20719e+08	1.45094e+08	1.13163e+08	1.88684e+08	1.42202e+08	2.47208e+08	1.9442e+08	1.3138e+08	2.43214e+08	9.51948e+07	1.45611e+08	2.99674e+08	1.72288e+08	1.34707e+08	1.65444e+08	1.73439e+08	1.55e+08	1.98868e+08	2.4359e+08	4.07068e+08	1.45897e+08	1.71973e+08	1.56877e+08	1.28614e+08	2.00986e+08	1.32884e+08	1.61754e+08	1.83059e+08	1.70091e+08	1.63037e+08	1.64194e+08	2.73932e+08	2.16563e+08	1.83189e+08
Com_17187_pos	2-Methoxybenzaldehyde	C8 H8 O2	136.052	10.883	137.06	4.61683e+06	5.9016e+06	1.66421e+07	7.92355e+06	6.4639e+06	1.15363e+07	6.65838e+06	7.54465e+06	8.41091e+06	1.27029e+07	5.77104e+06	9.75525e+06	7.07157e+06	1.13622e+07	7.90085e+06	9.09183e+06	1.77353e+07	1.01739e+07	7.21391e+06	7.79308e+06	3.53825e+06	7.09888e+06	3.68906e+06	1.99309e+07	9.50788e+06	8.10245e+06	8.3593e+06	9.33583e+06	1.28316e+07	1.13707e+07	1.48526e+07	2.21232e+07	5.49299e+06	7.71981e+06	7.30262e+06	1.13787e+07
Com_12769_pos	3-(3-methylbut-2-en-1-yl)-3H-purin-6-amine	C10 H13 N5	203.117	8.99	204.124	3.86714e+06	7.953e+06	8.18144e+06	2.09551e+07	8.43009e+06	1.01863e+07	8.39143e+06	2.08647e+06	8.75638e+06	1.49105e+07	5.53941e+06	2.01022e+07	7.8759e+06	3.71785e+06	1.41097e+07	1.4411e+07	2.23325e+07	1.28749e+07	9.72213e+06	7.65357e+06	3.834e+06	4.08475e+06	6.48862e+06	2.6095e+07	8.047e+06	7.7336e+06	9.20734e+06	8.038e+06	1.7524e+07	1.23293e+07	5.17587e+06	1.06567e+07	1.6945e+07	6.55392e+06	5.53533e+06	1.03448e+07
Com_6116_pos	Propionylcarnitine	C10 H19 N O4	217.131	2.702	218.139	1.29576e+07	1.21312e+07	9.2018e+06	8.334e+06	1.39266e+07	9.38313e+06	7.42203e+06	9.35108e+06	1.03384e+07	6.25043e+07	8.506e+06	6.77525e+06	7.85205e+06	9.63532e+06	2.7905e+07	6.86459e+06	9.98829e+06	1.75039e+07	1.04324e+07	1.22704e+07	9.02447e+06	8.92941e+06	9.10965e+06	5.30773e+06	8.78624e+06	9.10241e+06	9.12034e+06	1.09529e+07	3.67127e+07	1.05692e+07	7.44182e+06	8.28694e+06	1.08974e+07	9.6604e+06	9.77257e+06	1.30367e+07
Com_1218_pos	Isoferulic acid	C10 H10 O4	194.058	8.994	195.065	3.7418e+06	3.76857e+06	9.68384e+06	7.71499e+06	3.69611e+08	4.6796e+06	6.04323e+06	2.62538e+06	5.09835e+07	4.52357e+06	3.0917e+06	2.65738e+06	6.86674e+06	2.42835e+06	2.40889e+06	9.07831e+06	5.64106e+06	4.587e+06	5.25756e+06	9.14176e+06	2.20025e+06	3.58137e+06	2.10526e+06	6.1866e+06	4.07771e+06	5.16753e+06	4.71476e+06	4.745e+06	3.16706e+06	1.06552e+07	2.00722e+06	1.80721e+07	1.38698e+07	4.00486e+06	3.68914e+06	7.52629e+06
Com_658_pos	D-(+)-Pyroglutamic Acid	C5 H7 N O3	129.043	1.321	130.05	4.69341e+08	4.7165e+08	2.79194e+08	3.64578e+08	4.93286e+08	2.37165e+08	1.54928e+08	1.77391e+08	3.30942e+08	3.79168e+08	3.97367e+08	2.53156e+08	2.54567e+08	4.74108e+08	5.46253e+08	1.24653e+08	2.72195e+08	3.37683e+08	5.13771e+08	2.36501e+08	3.18257e+08	2.95841e+08	2.72062e+08	2.81297e+08	5.67474e+08	2.12291e+08	3.37187e+08	2.83424e+08	8.50947e+08	2.50766e+08	4.45155e+08	2.13605e+08	3.32268e+08	2.59112e+08	2.87263e+08	3.65317e+08
Com_619_pos	N3,N4-Dimethyl-L-arginine	C8 H18 N4 O2	202.143	1.348	203.15	1.28381e+08	1.15622e+08	1.92237e+08	4.965e+08	2.58252e+08	2.31403e+08	1.78725e+08	4.19521e+08	2.5258e+08	6.56507e+08	1.01195e+08	3.72864e+08	3.25117e+08	1.39209e+08	6.725e+08	9.87911e+07	5.49511e+08	3.64462e+08	1.67563e+08	8.78695e+07	2.9814e+08	3.00336e+08	2.42365e+08	6.95979e+08	1.80635e+08	7.87318e+07	2.56452e+08	4.0695e+08	9.15907e+08	3.10386e+08	4.06044e+08	2.75702e+08	8.56949e+07	3.20042e+08	1.50854e+08	3.58947e+08
Com_1097_pos	Acetophenone	C8 H8 O	120.058	1.452	121.065	2.68654e+08	8.60518e+07	2.19846e+08	1.77307e+08	7.03934e+07	4.31976e+08	2.56596e+08	2.02423e+08	2.14156e+08	7.64848e+07	8.37696e+07	3.02012e+07	1.10566e+08	1.12752e+08	7.78631e+07	3.7827e+08	1.19514e+08	1.23678e+08	1.56627e+08	1.14349e+08	5.06046e+08	7.0378e+07	9.09542e+07	4.85822e+08	9.88329e+07	5.08386e+08	2.53924e+08	1.51977e+08	5.04999e+07	5.5539e+07	5.22967e+07	5.09053e+08	3.81273e+07	8.57831e+07	1.20326e+08	1.3295e+08
Com_55771_pos	2-Isopropylaniline	C9 H13 N	135.105	8.254	136.112	1.20715e+06	1.1906e+06	697529	819566	405512	1.26063e+06	954539	1.4157e+06	993904	625584	1.57656e+06	556447	659676	1.30734e+06	601271	1.03057e+06	1.25407e+06	951440	1.15736e+06	1.51293e+06	2.24615e+06	2.05256e+06	687017	1.05298e+06	962758	1.54346e+06	1.4019e+06	714621	639591	728461	1.07693e+06	1.07306e+06	839709	2.42407e+06	912937	1.05117e+06
Com_7425_pos	Acetanilide	C8 H9 N O	135.069	10.353	136.076	3.90827e+07	2.16538e+07	1.61823e+07	1.51909e+07	4.46544e+06	2.68038e+07	1.69286e+07	5.25228e+07	2.41038e+07	2.87268e+07	4.48168e+07	9.84417e+06	2.17239e+07	4.47382e+07	8.043e+06	1.77585e+07	2.20774e+07	2.47161e+07	3.017e+07	4.38166e+07	3.47402e+07	4.07173e+07	2.2918e+07	2.04792e+07	2.69521e+07	2.72085e+07	3.08752e+07	2.70966e+07	1.71337e+07	3.61298e+07	4.40111e+07	2.06665e+07	5.01876e+07	6.8286e+07	4.50742e+07	3.85732e+07
Com_1768_pos	N8-Acetylspermidine	C9 H21 N3 O	187.168	1.289	188.176	2.54339e+08	2.6635e+08	1.49393e+08	7.7635e+07	1.42652e+07	1.96014e+08	2.46341e+08	1.87934e+08	1.74034e+08	3.66414e+07	1.67584e+08	4.53753e+07	7.30405e+07	1.54213e+08	2.88396e+07	3.28628e+08	8.87133e+07	1.15379e+08	1.53244e+08	1.58142e+08	1.68256e+08	3.19807e+08	9.31447e+07	3.31669e+07	1.18692e+08	1.82929e+08	1.53423e+08	8.75764e+07	2.1193e+07	4.89383e+07	1.40842e+08	9.34856e+07	1.17776e+08	2.58969e+08	1.11032e+08	1.09977e+08
Com_4554_pos	2'-Deoxyadenosine	C10 H13 N5 O3	251.102	2.77	252.109	6.59741e+07	5.57244e+07	7.87194e+07	7.65337e+07	8.38217e+06	1.0281e+08	9.20342e+07	5.84022e+07	6.73225e+07	3.25196e+07	5.45893e+07	3.67963e+07	7.53754e+07	4.9675e+07	2.13811e+07	7.31602e+07	4.44156e+07	4.84891e+07	6.64632e+07	9.3729e+07	6.22694e+07	6.48527e+07	9.71473e+07	9.63591e+07	4.1391e+07	8.52826e+07	7.59368e+07	6.60727e+07	1.1937e+07	4.64356e+07	5.08579e+07	1.17496e+08	6.23901e+07	6.22501e+07	5.45063e+07	5.89932e+07
Com_2196_pos	3-(3-pyridinyl)propanoic acid	C8 H9 N O2	151.063	1.316	152.071	1.52723e+08	1.02855e+08	1.44863e+08	7.57611e+07	1.00822e+08	7.20882e+07	9.05668e+07	5.39844e+07	9.92078e+07	4.70432e+07	1.65944e+08	4.29752e+07	5.2919e+07	1.12236e+08	4.19241e+07	1.53545e+08	5.91477e+07	8.44668e+07	1.34988e+08	1.63897e+08	1.36789e+08	9.90445e+07	1.00983e+08	1.28762e+08	1.87783e+08	1.11561e+08	1.32976e+08	6.56497e+07	6.63732e+07	1.07891e+08	7.98683e+07	1.33137e+08	2.79561e+08	1.15021e+08	1.45196e+08	1.24087e+08
Com_10873_pos	4-Coumaric acid	C9 H8 O3	164.047	8.756	165.055	2.91814e+06	2.54913e+06	2.65376e+06	3.36358e+06	3.03684e+07	2.82289e+06	3.02206e+06	4.79416e+06	6.56151e+06	1.93293e+06	2.26779e+06	1.27914e+06	2.51035e+06	2.42012e+06	1.37296e+06	4.10368e+06	2.27588e+06	2.27036e+06	2.70444e+06	2.92071e+06	1.77151e+06	2.35732e+06	1.78359e+06	2.51073e+06	2.78775e+06	3.55321e+06	2.54866e+06	2.74456e+06	1.481e+06	2.94458e+06	2.51628e+06	3.53133e+06	3.06779e+06	2.65803e+06	3.18461e+06	2.76602e+06
Com_14692_pos	Pyridoxal 5'-phosphate	C8 H10 N O6 P	247.025	2.159	248.032	1.95249e+06	2.48849e+06	3.894e+06	7.5508e+06	3.08247e+06	6.42851e+06	2.35451e+06	5.23437e+06	4.12321e+06	8.34528e+06	3.26227e+06	7.49176e+06	4.10525e+06	3.92252e+06	1.2538e+07	2.45471e+06	6.62226e+06	6.09275e+06	2.8934e+06	3.17817e+06	3.60117e+06	2.79109e+06	5.72649e+06	1.43824e+07	2.94427e+06	2.75104e+06	4.78351e+06	7.25239e+06	2.31733e+07	4.66964e+06	6.86831e+06	6.58243e+06	8.17456e+06	4.59456e+06	4.1815e+06	8.18709e+06
Com_12062_pos	3-Methoxybenzaldehyde	C8 H8 O2	136.053	8.919	137.06	6.81144e+06	6.50294e+06	8.79077e+06	7.09095e+06	2.26846e+07	7.89069e+06	7.64655e+06	1.01974e+07	9.70192e+06	1.08269e+07	7.01202e+06	5.75399e+06	1.02216e+07	9.84327e+06	5.43607e+06	1.26242e+07	1.38952e+07	9.45165e+06	8.72774e+06	8.15466e+06	4.12881e+06	9.08052e+06	6.68445e+06	1.33635e+07	8.86026e+06	8.51434e+06	8.43928e+06	8.30844e+06	8.89852e+06	8.47225e+06	1.31877e+07	3.58092e+07	7.30613e+06	7.39309e+06	7.6345e+06	1.21262e+07
Com_51_pos	N-Acetyl-D-galactosamine	C8 H15 N O6	221.09	1.355	222.097	1.4191e+09	3.01525e+08	1.99122e+09	1.75997e+09	4.10185e+09	2.07394e+09	3.05199e+09	7.32663e+08	1.92903e+09	2.22468e+09	3.59219e+08	3.50251e+09	9.10659e+09	4.43901e+08	7.71548e+08	1.98594e+09	1.58113e+09	2.49694e+09	5.75907e+08	2.21927e+09	9.19075e+07	2.39694e+08	2.43093e+08	7.8159e+08	4.68104e+08	1.43783e+09	7.57175e+08	9.13449e+08	9.31699e+08	4.7801e+09	9.89295e+08	1.86162e+09	5.6178e+08	1.0312e+09	1.27007e+08	1.39952e+09
Com_3318_pos	5,7-dihydroxy-3-(4-hydroxyphenyl)-4H-chromen-4-one	C15 H10 O5	270.053	9.875	271.06	1.34807e+07	6.06517e+06	4.22584e+07	1.61927e+07	7.19615e+07	2.51108e+07	1.266e+08	6.26085e+07	4.55347e+07	3.21971e+07	1.32056e+07	1.24388e+07	1.85065e+07	3.41124e+07	3.09773e+07	9.39827e+07	4.7756e+07	3.53971e+07	1.06297e+07	1.70728e+07	4.27129e+06	6.99457e+06	6.72484e+06	9.28968e+07	3.70127e+07	7.87032e+06	2.29341e+07	3.43067e+07	3.1373e+07	1.00257e+08	1.39797e+07	1.66898e+08	1.92496e+07	1.3448e+07	1.96704e+07	4.98978e+07
Com_45_pos	Nicotinic acid	C6 H5 N O2	123.032	1.757	124.039	5.85745e+09	7.54448e+09	5.03028e+09	5.62545e+09	2.96287e+09	7.30143e+09	5.65905e+09	2.31916e+09	5.28752e+09	4.69115e+09	9.17081e+09	3.90638e+09	3.85343e+09	7.63532e+09	5.99685e+09	1.00246e+10	8.64262e+09	6.74015e+09	7.08795e+09	7.74279e+09	6.0598e+09	4.36451e+09	3.38597e+09	7.15529e+09	7.41015e+09	6.09689e+09	6.16292e+09	4.66744e+09	7.10198e+09	9.2632e+09	6.52915e+09	7.68643e+09	5.33548e+09	8.11721e+09	7.41591e+09	7.0146e+09
Com_6101_pos	Methyl indole-3-acetate	C11 H11 N O2	189.079	10.346	190.086	1.78006e+07	1.59095e+07	1.45778e+07	5.22642e+06	1.09062e+07	6.12696e+06	1.33689e+07	4.32079e+07	1.58905e+07	1.72334e+07	3.43017e+07	1.23496e+07	1.09579e+07	2.07095e+07	1.14978e+07	9.28392e+07	9.58411e+06	2.61842e+07	2.67687e+07	2.66372e+07	1.26126e+07	4.57458e+07	1.04532e+07	9.74908e+06	2.82796e+07	2.00358e+07	2.25353e+07	8.82363e+06	1.43334e+07	1.37817e+07	3.68553e+07	7.00758e+07	2.3935e+07	1.67659e+07	2.82293e+07	2.66e+07
Com_13402_pos	Dehydrocholic acid	C24 H34 O5	402.24	12.73	403.247	7.89684e+06	8.48787e+06	1.42725e+07	6.66789e+06	2.30118e+07	1.21209e+07	1.36245e+07	3.27815e+06	1.11701e+07	7.33285e+06	1.09184e+07	7.79573e+06	1.17328e+07	1.08807e+07	7.37321e+06	1.21716e+07	1.40708e+07	1.02845e+07	1.59536e+07	1.23593e+07	9.18764e+06	1.3541e+07	5.32026e+06	1.45208e+07	1.19896e+07	1.66039e+07	1.24345e+07	1.0067e+07	7.73436e+06	1.73049e+07	1.19694e+07	8.21456e+06	1.02667e+07	1.09462e+07	8.76224e+06	1.06582e+07
Com_3845_pos	Indole-3-lactic acid	C11 H11 N O3	205.074	9.042	206.081	1.68081e+07	1.8152e+07	3.14827e+07	5.20596e+07	5.39735e+07	2.86906e+07	7.27726e+07	1.29511e+08	5.04312e+07	4.10235e+07	3.43756e+07	4.43482e+07	6.57643e+07	1.86395e+07	9.93064e+07	1.66129e+07	9.40734e+07	5.1768e+07	2.85709e+07	1.49588e+07	4.77003e+07	5.62806e+07	4.92945e+07	9.26485e+07	3.17893e+07	2.71083e+07	4.35439e+07	3.34129e+07	5.26908e+07	3.05833e+07	2.25364e+07	2.47229e+07	1.0791e+07	5.61734e+07	3.21954e+07	3.28882e+07
Com_8994_pos	Indole-3-acetic acid	C10 H9 N O2	175.064	10.128	176.071	4.20051e+06	4.14025e+06	5.2258e+06	2.49502e+06	2.81137e+06	4.40286e+06	3.48376e+06	4.77658e+07	9.31567e+06	5.53807e+06	4.84169e+06	6.01398e+06	6.20751e+06	7.02687e+06	4.8472e+06	1.00792e+07	3.64239e+06	6.02461e+06	8.40061e+06	5.60806e+06	4.71214e+06	5.78183e+06	3.08673e+06	4.05173e+06	5.65442e+06	1.01997e+07	5.9369e+06	3.71993e+06	4.37488e+06	3.35924e+06	9.75662e+06	7.99135e+06	6.07372e+06	5.49055e+06	1.31571e+07	6.74043e+06
Com_2822_pos	Biotin	C10 H16 N2 O3 S	244.088	8.123	245.096	9.84322e+07	1.03694e+08	8.61906e+07	5.20007e+07	1.50954e+07	7.04868e+07	7.69323e+07	7.16396e+07	7.18089e+07	5.04472e+07	9.39457e+07	3.93845e+07	6.37409e+07	1.20216e+08	5.18294e+07	5.88405e+07	3.08853e+07	6.36612e+07	1.47786e+08	1.57417e+08	9.30467e+07	1.45002e+08	4.80987e+07	7.33945e+07	1.00509e+08	6.9312e+07	1.04321e+08	5.35183e+07	2.78078e+07	1.02976e+08	6.05838e+07	1.13096e+08	9.90198e+07	7.77894e+07	1.98221e+08	9.16265e+07
Com_2466_pos	Eicosapentaenoic acid	C20 H30 O2	302.224	14.01	303.232	2.43773e+07	2.6307e+07	3.2789e+07	5.62802e+07	2.72038e+07	3.85416e+07	2.91116e+07	6.32488e+07	3.72324e+07	1.73454e+08	2.72091e+07	7.92205e+07	5.81518e+07	2.24117e+07	1.25653e+08	3.02701e+07	4.40454e+07	7.00519e+07	3.9901e+07	3.03199e+07	4.44847e+07	3.24489e+07	5.07759e+07	5.60302e+07	3.66557e+07	2.26522e+07	3.91586e+07	4.08633e+07	1.47774e+08	6.25713e+07	4.1987e+07	3.08025e+07	2.57463e+07	3.45405e+07	3.5535e+07	5.24775e+07
Com_3910_pos	L-Saccharopine	C11 H20 N2 O6	276.132	1.406	277.139	1.00891e+08	9.70663e+07	7.9207e+07	1.25456e+08	4.41384e+07	7.22208e+07	5.55627e+07	2.98351e+07	7.55471e+07	4.17405e+07	7.51341e+07	1.93898e+07	3.40678e+07	7.23789e+07	3.08134e+07	7.40097e+07	5.86611e+07	5.07744e+07	6.49705e+07	9.62942e+07	6.84656e+07	4.80264e+07	5.82351e+07	8.22906e+07	7.8828e+07	5.77461e+07	6.9357e+07	5.02241e+07	3.01133e+07	4.17848e+07	4.69059e+07	1.39202e+08	2.2079e+07	6.09967e+07	6.19802e+07	5.66608e+07
Com_454_pos	Pantothenic acid	C9 H17 N O5	219.111	5.866	220.118	8.69814e+08	8.05593e+08	7.03896e+08	7.19446e+08	3.58548e+08	9.88844e+08	1.0396e+09	8.38174e+08	7.9049e+08	7.54635e+08	7.79622e+08	4.57357e+08	8.34676e+08	1.11117e+09	7.16294e+08	1.62133e+09	9.22004e+08	8.99636e+08	8.4521e+08	9.11766e+08	8.73891e+08	6.31733e+08	1.07615e+09	6.21117e+08	9.47004e+08	8.79253e+08	8.48265e+08	9.97768e+08	7.70393e+08	1.20862e+09	9.12668e+08	1.37103e+09	7.48586e+08	1.4307e+09	1.28298e+09	1.09034e+09
Com_400_pos	DL-Arginine	C6 H14 N4 O2	174.112	1.289	175.119	3.09312e+07	5.9458e+07	3.65967e+07	4.04098e+07	1.63426e+08	6.79361e+07	3.97221e+06	5.2505e+07	5.69044e+07	4.2119e+08	4.64128e+07	7.30249e+07	4.71229e+07	6.27085e+07	7.84083e+08	3.88218e+07	1.70598e+08	2.05495e+08	4.81449e+07	1.81654e+07	8.28681e+07	4.07947e+07	3.89841e+07	3.46155e+07	3.47226e+07	2.94997e+07	4.09744e+07	1.15787e+08	1.40538e+09	2.23723e+07	5.87489e+07	2.75603e+07	1.70739e+07	6.43974e+07	1.62488e+07	2.15946e+08
Com_1562_pos	N6-Acetyl-L-lysine	C8 H16 N2 O3	188.116	1.404	189.123	2.6483e+08	2.6062e+08	2.30388e+08	2.58028e+08	2.14734e+08	1.86856e+08	2.08613e+08	1.94292e+08	2.27295e+08	2.09751e+08	2.20965e+08	2.35417e+08	1.59453e+08	2.57574e+08	1.31592e+08	2.35782e+08	2.17405e+08	2.08492e+08	2.13602e+08	1.76363e+08	2.5644e+08	2.61513e+08	1.6084e+08	1.57838e+08	2.78212e+08	2.46718e+08	2.18941e+08	1.51809e+08	1.70881e+08	1.79781e+08	1.96813e+08	2.38344e+08	1.87226e+08	1.91106e+08	2.11321e+08	1.9091e+08
Com_455_pos	Glycyl-L-leucine	C8 H16 N2 O3	188.116	6.204	189.124	5.23873e+07	3.96249e+07	9.91994e+07	1.9234e+08	8.59857e+07	1.67572e+08	1.10731e+08	2.94708e+08	1.30319e+08	2.60983e+08	3.28703e+07	8.95477e+08	9.71459e+07	4.00432e+07	2.235e+08	4.95752e+07	2.26436e+08	2.28254e+08	1.2508e+08	6.30104e+07	1.13514e+08	5.5272e+07	2.02596e+08	1.46171e+08	3.65429e+07	5.03944e+07	9.90726e+07	1.5893e+08	3.12465e+08	4.68668e+07	1.31741e+08	2.89866e+07	3.45751e+07	1.14442e+08	4.60944e+07	1.09263e+08
Com_303_pos	Glycerophospho-N-palmitoyl ethanolamine	C21 H44 N O7 P	453.285	14.786	454.292	3.24405e+08	3.3616e+08	7.79125e+08	3.02983e+08	6.07845e+08	2.70056e+08	3.19784e+08	3.8706e+07	3.72383e+08	1.31633e+09	7.35321e+08	1.30069e+09	3.21663e+08	8.89154e+06	7.9215e+08	9.55562e+08	3.82331e+08	7.26617e+08	4.45824e+08	2.91959e+08	8.44749e+08	7.40328e+08	2.399e+08	9.71396e+07	8.03363e+08	2.88699e+08	4.68995e+08	4.86857e+08	8.40764e+08	2.30108e+08	7.01847e+08	5.65007e+07	1.90937e+08	5.71973e+08	6.01729e+07	3.92395e+08
Com_1158_pos	Kynurenic acid	C10 H7 N O3	189.043	7.545	190.05	3.78969e+07	4.47719e+07	9.19792e+07	5.61176e+07	1.88789e+08	4.00165e+07	7.88587e+07	1.27207e+08	8.32046e+07	4.88618e+07	9.23312e+07	4.02681e+07	2.73918e+07	6.22329e+07	2.67718e+07	2.01292e+08	4.95011e+08	1.2427e+08	3.19455e+07	3.47145e+07	2.80343e+07	6.01498e+07	1.83865e+07	1.85746e+08	3.43462e+07	4.33201e+07	5.45804e+07	5.82577e+07	2.74339e+07	3.8612e+07	6.67358e+07	9.11793e+07	2.09769e+07	8.65049e+07	3.24512e+07	5.2769e+07
Com_187_pos	Hypoxanthine	C5 H4 N4 O	136.039	1.47	137.046	5.22761e+08	1.74442e+08	1.37548e+09	1.98398e+09	8.11668e+07	1.99595e+09	2.49488e+09	9.81201e+08	1.20123e+09	1.84051e+09	1.71611e+08	8.93602e+08	9.6856e+08	3.87032e+08	1.08322e+09	2.63585e+09	1.29226e+09	1.15908e+09	1.38761e+09	1.13884e+09	6.55883e+08	1.40063e+09	3.387e+08	1.90375e+09	9.34937e+08	1.84502e+09	1.20067e+09	1.53428e+09	2.6235e+09	1.85112e+09	2.6722e+08	9.77689e+07	1.44725e+09	1.18707e+09	1.11812e+08	1.14e+09
Com_2073_pos	N-Acetylhistamine	C7 H11 N3 O	153.09	1.394	154.097	7.96129e+07	5.33503e+07	3.95327e+07	9.45499e+07	5.09737e+07	1.04095e+08	7.35004e+07	5.8222e+07	6.92296e+07	1.42063e+08	4.60848e+07	1.01064e+08	2.64192e+07	5.18683e+07	1.0735e+08	4.66906e+07	1.70933e+08	8.65591e+07	8.53782e+07	5.52045e+07	9.70305e+07	3.24797e+07	5.01164e+07	3.10203e+08	7.99023e+07	5.62794e+07	9.58243e+07	1.04811e+08	1.37071e+08	3.70722e+07	1.19319e+08	8.31065e+07	3.51567e+07	1.54361e+08	3.28879e+07	8.7973e+07
Com_169_pos	Methionine	C5 H11 N O2 S	149.051	1.527	150.058	8.44866e+08	7.70479e+08	9.56752e+08	1.13614e+09	7.39359e+08	1.48613e+09	1.23721e+09	2.3262e+09	1.18714e+09	1.34382e+09	9.78374e+08	2.05129e+09	6.11624e+08	8.57288e+08	1.37983e+09	7.28802e+08	1.42554e+09	1.17207e+09	1.81968e+09	1.26893e+09	1.41159e+09	1.21645e+09	1.66264e+09	1.14057e+09	9.65546e+08	1.04764e+09	1.31663e+09	1.38971e+09	2.26376e+09	8.80323e+08	1.20685e+09	5.02867e+08	1.89186e+08	1.34297e+09	1.40059e+09	1.14703e+09
Com_3413_pos	4-Hydroxybenzaldehyde	C7 H6 O2	122.037	10.716	123.044	5.60353e+07	6.63696e+07	6.5769e+07	5.01366e+07	3.53462e+07	9.35221e+07	1.24352e+08	4.53284e+07	6.71074e+07	9.75701e+07	8.79771e+07	2.82427e+07	4.65058e+07	1.06237e+08	6.19214e+07	1.77388e+08	9.95467e+07	8.81735e+07	9.89813e+07	1.01864e+08	3.67037e+07	1.00886e+08	1.49215e+07	7.61993e+07	1.0902e+08	1.29516e+08	8.35115e+07	5.57844e+07	8.73902e+07	1.41451e+08	8.62544e+07	1.2581e+08	1.12184e+08	8.43949e+07	1.1993e+08	1.0165e+08
Com_859_pos	Histamine	C5 H9 N3	111.08	1.151	112.087	2.54927e+08	1.25999e+07	3.49338e+07	2.37855e+08	2.86287e+08	6.47837e+08	2.47892e+08	1.18116e+07	2.16768e+08	3.14944e+08	4.447e+06	5.74683e+07	2.65697e+07	1.41929e+08	3.11281e+08	2.59402e+08	6.53849e+08	2.21236e+08	4.65684e+08	2.06743e+08	4.87443e+08	4.12834e+07	1.33658e+08	7.92784e+08	3.77224e+08	2.5455e+08	3.44921e+08	3.59118e+08	4.6675e+08	4.51263e+07	8.59201e+07	2.75862e+08	2.69163e+07	4.42933e+08	9.63758e+06	2.14033e+08
Com_3054_pos	N-Acetylornithine	C7 H14 N2 O3	174.1	1.41	175.108	9.60069e+07	7.7649e+07	8.31193e+07	1.39377e+08	5.1331e+07	9.39413e+07	9.15213e+07	1.0561e+08	9.23194e+07	8.1225e+07	8.10017e+07	1.05577e+08	6.74958e+07	7.76824e+07	6.39e+07	1.64226e+08	1.37398e+08	9.73131e+07	8.16984e+07	1.03625e+08	8.25277e+07	1.71421e+08	7.11062e+07	8.69689e+07	1.03017e+08	1.05753e+08	1.00765e+08	8.17204e+07	8.06603e+07	6.58955e+07	1.10908e+08	1.18336e+08	8.53924e+07	9.30757e+07	7.00562e+07	8.82556e+07
Com_9171_pos	N-Acetylserotonin	C12 H14 N2 O2	218.106	7.178	219.113	3.09706e+06	3.07064e+06	4.91531e+06	1.15859e+07	6.02733e+06	3.57258e+06	4.07046e+06	4.66923e+07	1.0379e+07	6.91831e+06	5.98731e+06	4.91006e+06	3.62544e+06	2.71898e+06	4.11018e+06	4.55866e+06	5.24737e+06	4.75954e+06	3.69709e+06	7.09758e+06	3.87032e+06	5.41248e+06	4.33559e+06	6.12783e+06	6.4854e+06	3.05015e+06	5.00955e+06	8.01594e+06	4.75814e+06	5.00344e+06	8.98659e+06	3.68833e+07	6.21643e+06	4.28698e+06	3.37178e+06	9.69033e+06
Com_2361_pos	Taurocholic acid	C26 H45 N O7 S	515.291	13.402	516.298	3.54303e+07	2.73994e+07	2.08834e+07	2.41071e+07	1.19502e+08	3.06035e+07	5.36091e+07	1.06372e+07	4.02715e+07	2.26967e+07	3.98095e+07	8.25757e+06	2.01228e+07	3.0676e+07	2.8356e+07	2.57072e+07	2.90022e+07	2.55785e+07	2.48693e+07	4.76171e+07	3.07393e+07	3.79602e+07	1.89399e+07	2.35687e+07	2.15998e+07	2.34412e+07	2.85919e+07	2.10679e+08	1.99699e+07	3.17022e+07	2.03018e+07	2.18253e+07	2.85589e+07	2.78454e+07	2.69218e+07	4.84755e+07
Com_290_pos	Glycitein	C16 H12 O5	284.068	10.423	285.075	7.05836e+07	6.57503e+06	9.43169e+07	2.86823e+07	1.62804e+09	8.65677e+07	3.79069e+07	1.69635e+07	2.46204e+08	8.76377e+07	5.57718e+06	5.40572e+07	1.82265e+07	3.88167e+07	1.25975e+08	1.4959e+07	2.15172e+08	7.00526e+07	2.23579e+07	9.02744e+06	5.34959e+06	1.63185e+07	9.25289e+06	3.7846e+07	2.15533e+07	1.41848e+07	1.69863e+07	7.45748e+07	9.48288e+07	2.26875e+08	2.93897e+07	1.50791e+08	6.47535e+06	1.8232e+07	9.39637e+06	7.63204e+07
Com_1842_pos	¦Á-Aspartylphenylalanine	C13 H16 N2 O5	280.106	4.99	281.113	1.31154e+07	9.59713e+06	1.22808e+07	4.26187e+07	4.46325e+06	1.65559e+07	8.22455e+06	1.06291e+07	1.46856e+07	2.60597e+07	1.14642e+07	1.99219e+08	9.75805e+06	1.30705e+07	1.15961e+07	1.19226e+07	3.00752e+07	3.91457e+07	1.32899e+07	1.0158e+07	2.07166e+07	6.13992e+06	3.26461e+07	1.41723e+07	7.35661e+06	6.31959e+06	1.38499e+07	1.4547e+07	1.24328e+07	7.24594e+06	1.04188e+07	1.33972e+07	8.39016e+06	1.75062e+07	1.0925e+07	1.18579e+07
Com_9177_pos	Flavin mononucleotide (FMN)	C17 H21 N4 O9 P	456.105	7.847	457.112	1.4055e+07	7.44646e+06	1.33115e+07	1.48575e+07	2.08242e+06	2.11074e+07	1.22246e+07	3.7653e+07	1.53422e+07	7.56148e+06	2.3442e+07	6.90564e+06	3.28137e+07	3.30535e+07	1.11125e+07	1.31465e+07	9.03755e+06	1.71341e+07	1.78418e+07	9.31227e+06	6.79583e+06	1.08041e+07	4.43869e+07	3.39166e+07	2.07259e+07	8.1365e+06	1.899e+07	2.71508e+07	8.00679e+06	2.37321e+07	1.72116e+07	4.88848e+07	4.33084e+07	1.11843e+07	2.43637e+07	2.54803e+07
Com_4958_pos	1-Methylhistidine	C7 H11 N3 O2	169.085	1.308	170.092	5.19622e+06	7.71188e+06	6.69231e+06	2.9579e+07	7.88622e+07	1.0432e+07	4.53162e+06	2.73265e+07	2.12915e+07	1.6268e+07	3.22136e+06	1.40504e+07	1.82904e+07	2.01037e+07	2.26009e+07	4.11174e+06	1.72607e+07	1.44884e+07	7.41863e+06	3.21335e+06	8.7869e+06	5.14523e+06	3.55642e+07	7.94088e+07	5.50746e+06	9.33087e+06	1.92969e+07	1.7054e+07	2.29843e+07	5.10036e+06	8.49619e+06	2.35776e+07	7.05589e+06	4.58977e+06	6.27229e+06	1.18913e+07
Com_624_pos	L-Tryptophan	C11 H12 N2 O2	204.09	6.529	205.097	7.66407e+07	1.839e+07	1.78802e+08	1.10842e+08	1.67961e+08	1.21907e+08	3.03403e+08	6.02925e+08	1.97609e+08	2.67373e+08	1.17439e+08	5.05852e+08	5.77572e+08	8.55081e+07	8.728e+08	1.30957e+08	3.48635e+08	3.63267e+08	1.66834e+08	1.34705e+08	2.58406e+08	3.75664e+08	5.83759e+08	4.71056e+08	1.48394e+08	1.43978e+08	2.8535e+08	4.09255e+08	8.52182e+08	1.67247e+08	8.98627e+07	1.73921e+08	7.38731e+07	1.94905e+08	1.14242e+08	2.59436e+08
Com_9571_pos	Syringic acid	C9 H10 O5	198.053	8.062	199.06	7.92596e+06	3.83634e+06	7.9221e+06	5.25287e+06	3.56807e+07	4.15204e+06	5.72221e+06	2.87974e+06	9.17149e+06	4.16895e+06	4.27054e+06	2.43821e+06	3.18681e+06	3.91707e+06	2.27617e+06	6.96304e+06	3.27996e+07	7.50254e+06	5.28139e+06	6.54272e+06	2.90071e+06	2.48261e+06	3.98266e+06	8.49371e+06	4.00236e+06	5.72373e+06	4.92624e+06	7.13474e+06	4.26032e+06	6.68412e+06	5.05864e+06	4.30652e+06	3.79845e+06	4.44579e+06	2.77132e+06	4.80749e+06
Com_1142_pos	N-Acetylneuraminic acid	C11 H19 N O9	309.106	1.468	310.113	8.30328e+07	5.24098e+07	9.21286e+07	1.49704e+08	3.93856e+08	8.23581e+07	4.85517e+07	1.96006e+07	1.15205e+08	1.08711e+08	6.26278e+07	2.68047e+07	2.32861e+08	6.36073e+07	1.32103e+08	3.70676e+07	4.19295e+07	8.8214e+07	2.7848e+07	5.59499e+07	3.69816e+07	3.23436e+07	3.62515e+07	8.79652e+07	6.03136e+07	4.67986e+07	4.80565e+07	5.07834e+07	1.40689e+08	6.85914e+07	3.45084e+07	1.22673e+08	6.43545e+07	4.25363e+07	6.39781e+07	7.35143e+07
Com_1143_pos	Adenosine	C10 H13 N5 O4	267.097	2.558	268.104	3.69086e+08	3.28161e+08	2.81667e+08	5.53811e+07	2.16944e+07	2.33344e+08	2.87015e+08	2.57518e+07	2.00263e+08	1.56342e+08	4.78117e+08	6.973e+07	6.19815e+07	1.53652e+08	2.3886e+08	2.16829e+08	1.23665e+08	1.87397e+08	4.08524e+08	3.25651e+08	3.55688e+08	3.36565e+08	4.65428e+07	1.22165e+08	4.99128e+08	2.14321e+08	2.88573e+08	3.89767e+08	1.08294e+08	2.38985e+08	2.51717e+08	2.51988e+08	9.09985e+07	5.12545e+08	2.08037e+08	2.56541e+08
Com_483_pos	Daidzein	C15 H10 O4	254.058	10.312	255.065	8.88439e+07	2.85245e+07	2.19086e+08	6.25776e+07	1.0391e+09	9.21552e+07	4.08225e+08	5.35244e+08	3.0922e+08	5.31419e+07	3.95492e+07	3.17115e+07	5.93545e+07	9.38172e+07	7.25707e+07	8.27476e+07	1.02984e+08	6.69846e+07	5.93909e+07	4.25084e+07	9.09188e+06	5.89049e+07	1.95068e+07	8.77018e+07	7.4548e+07	4.09853e+07	4.90798e+07	7.0649e+07	1.22917e+08	2.70241e+08	7.79496e+07	2.05581e+08	4.75231e+07	4.60377e+07	1.50011e+08	1.23864e+08
Com_1472_pos	Riboflavin	C17 H20 N4 O6	376.138	8.164	377.146	2.58451e+08	3.32834e+08	2.19809e+08	1.87232e+08	6.6456e+07	2.10968e+08	3.45084e+08	1.4602e+08	2.20857e+08	1.85723e+08	4.27673e+08	1.68331e+08	2.68098e+08	2.08868e+08	1.93634e+08	4.59065e+08	3.80162e+08	2.86444e+08	2.84683e+08	2.43676e+08	2.31538e+08	3.75834e+08	1.84979e+08	2.91411e+08	2.73276e+08	1.97574e+08	2.60371e+08	2.29879e+08	1.09141e+08	3.35548e+08	1.94908e+08	2.63992e+08	1.7371e+08	3.21912e+08	3.46969e+08	2.47007e+08
Com_31927_pos	Homogentisic Acid	C8 H8 O4	168.043	6.663	169.05	4.64136e+06	5.16069e+06	2.47014e+06	4.08417e+06	1.05754e+06	3.33925e+06	2.53553e+06	1.64586e+06	3.11682e+06	1.9007e+06	5.09527e+06	999162	4.36373e+06	5.53488e+06	1.49883e+06	1.98477e+06	1.81235e+06	2.89871e+06	3.25308e+06	4.12344e+06	2.63164e+06	1.39962e+06	3.85471e+06	2.8453e+06	3.73243e+06	2.11524e+06	2.99443e+06	3.40138e+06	1.61555e+06	4.17483e+06	2.7488e+06	4.03162e+06	8.87142e+06	1.85666e+06	3.84736e+06	3.81845e+06
Com_27303_pos	All trans-Retinal	C20 H28 O	284.214	15.321	285.221	7.02253e+06	5.17624e+06	6.51859e+06	5.66748e+06	1.95158e+06	5.8041e+06	3.62074e+06	5.9501e+06	5.21392e+06	2.53589e+06	6.07252e+06	2.50234e+06	5.48914e+06	4.8481e+06	2.60086e+06	3.34253e+06	2.25395e+06	3.70567e+06	5.51892e+06	4.0327e+06	3.92785e+06	4.76609e+06	5.42791e+06	4.30119e+06	4.5664e+06	5.46067e+06	4.75021e+06	4.95101e+06	2.82091e+06	5.3597e+06	5.94501e+06	5.27104e+06	1.0282e+07	2.27377e+06	1.09001e+07	5.97544e+06
Com_16324_pos	17¦Á-Methyl-androstan-3-hydroxyimine-17¦Â-ol	C20 H33 N O2	319.251	10.331	320.258	1.66489e+07	1.61794e+07	9.31015e+06	7.391e+06	3.74611e+06	1.91701e+07	1.23367e+07	6.38675e+06	1.13961e+07	7.79042e+06	1.70196e+07	4.82057e+06	8.03457e+06	1.43008e+07	5.7298e+06	1.98139e+07	1.07086e+07	1.10273e+07	1.3779e+07	1.54827e+07	1.58863e+07	1.08294e+07	7.53977e+06	8.9634e+06	1.57805e+07	2.4204e+07	1.40581e+07	1.22795e+07	6.3346e+06	1.39045e+07	1.60277e+07	1.12383e+07	1.03428e+07	1.96547e+07	1.35145e+07	1.29121e+07
Com_21118_pos	Lysopc 18:2	C26 H50 N O7 P	519.335	14.115	520.342	556604	609350	1.74518e+06	8.6482e+06	1.57376e+06	1.21361e+07	5.41542e+06	8.83606e+06	4.94009e+06	6.54337e+06	3.15056e+06	2.45326e+06	994116	982333	9.36159e+06	5.61067e+06	7.53456e+06	4.57881e+06	2.55703e+06	1.20787e+06	2.03948e+06	2.75456e+06	1.43826e+06	1.15553e+07	6.62856e+06	7.54989e+06	4.46637e+06	2.91074e+06	3.23897e+06	2.54749e+06	1.64124e+06	1.64486e+07	1.49696e+07	2.32097e+06	6.83848e+06	6.36451e+06
Com_33_pos	Stearamide	C18 H37 N O	283.287	15.502	284.294	4.38972e+09	4.1445e+09	6.48729e+09	2.88244e+09	1.01083e+10	2.44678e+09	1.82518e+09	2.77305e+09	4.38216e+09	7.07205e+08	6.67884e+08	1.62342e+09	3.19504e+09	1.566e+09	4.27876e+09	2.81359e+09	1.19963e+09	2.00644e+09	2.64808e+09	2.29378e+09	5.57616e+09	3.33772e+09	2.73755e+09	2.52469e+09	4.59562e+09	4213225680	3.49085e+09	2.23427e+09	4.81657e+09	1.26938e+09	6.23775e+09	5.63569e+09	4.08454e+09	1.50836e+09	3.0227e+09	3.60116e+09
Com_15714_pos	1,7-bis(4-hydroxyphenyl)-5-methoxyheptan-3-one	C20 H24 O4	350.148	5.562	351.155	1.56883e+07	2.09852e+07	1.05924e+07	2.68328e+06	972307	8.071e+06	6.14622e+06	3.54413e+06	8.58535e+06	2.17456e+06	1.02468e+07	1.55421e+06	7.148e+06	2.73897e+07	7.25549e+06	7.88856e+06	3.6735e+06	8.41635e+06	1.4834e+07	1.70879e+07	1.20232e+07	2.02984e+07	7.25603e+06	3.32963e+06	6.85629e+06	9.58735e+06	1.14091e+07	5.77053e+06	1.66497e+06	6.67959e+06	8.89418e+06	1.56089e+06	1.5022e+07	1.44833e+07	1.3385e+07	8.43255e+06
Com_105_pos	Dl-3-Hydroxynorvaline	C5 H11 N O3	133.074	1.402	134.081	1.98004e+09	2.40181e+09	2.32223e+09	3.75098e+09	2.28673e+09	3.75226e+09	2.33221e+09	3.78679e+09	2.82663e+09	3.70143e+09	2.30549e+09	2.91772e+09	2.72293e+09	1.79395e+09	5.19386e+09	8.56348e+08	3.50107e+09	2.8741e+09	2.22261e+09	1.8608e+09	3.74917e+09	3.16905e+09	1.97242e+09	3.15051e+09	2.00769e+09	2.32582e+09	2.55726e+09	2.20062e+09	5.24221e+09	2.57013e+09	2.1162e+09	1.40246e+09	1.16142e+09	4.15109e+09	2.01814e+09	2.60778e+09
Com_2376_pos	17¦Â-Hydroxy-androstano[3,2-c]isoxazole	C20 H29 N O2	333.229	13.389	334.236	3.8627e+07	4.54268e+07	5.86227e+07	7.80618e+07	1.81243e+08	5.09791e+07	5.49453e+07	5.29032e+07	7.01012e+07	8.73603e+07	5.81197e+07	5.0194e+07	6.22329e+07	5.67678e+07	5.29309e+07	1.91795e+08	1.5324e+08	8.90801e+07	5.34862e+07	6.15193e+07	3.53697e+07	4.14441e+07	5.66035e+07	9.77557e+07	9.42875e+06	5.94974e+07	5.18881e+07	5.51947e+07	9.03704e+06	5.91346e+07	6.37948e+07	1.45092e+08	6.50927e+07	5.66112e+07	5.02386e+07	6.30245e+07
Com_32645_pos	4-decyl-3-hydroxy-5-oxooxolane-2,3-dicarboxylic acid	C16 H26 O7	352.151	11.49	353.158	2.21775e+06	2.98768e+06	1.55635e+06	4.89624e+06	1.09494e+06	2.68572e+06	2.17359e+06	7.48421e+06	3.13706e+06	1.53893e+06	2.19964e+06	1.05675e+06	1.80203e+06	1.69327e+06	1.2595e+06	2.13806e+06	1.755e+06	1.6804e+06	1.41538e+06	2.48031e+06	1.80498e+06	1.55171e+06	1.28315e+06	1.81578e+06	1.46261e+06	3.47156e+06	1.91068e+06	1.10799e+06	2.11751e+06	1.38366e+06	1.45366e+06	1.62674e+06	1.88295e+06	1.36702e+06	1.41749e+06	1.54463e+06
Com_3571_pos	3-methyl-5-oxo-5-(4-toluidino)pentanoic acid	C13 H17 N O3	257.102	1.329	258.11	3.7154e+07	3.14411e+07	1.96164e+07	1.04123e+08	8.05653e+07	5.82206e+07	6.88198e+06	1.70576e+07	4.43826e+07	1.13842e+08	1.55986e+07	4.04362e+07	1.03678e+08	1.75419e+07	5.5621e+07	1.34325e+07	2.46013e+07	4.80939e+07	2.99649e+07	3.64062e+07	1.98485e+07	1.42126e+07	2.52773e+07	1.06242e+08	2.0106e+07	1.09738e+08	4.52245e+07	2.30114e+07	6.10378e+07	2.29392e+07	1.49525e+07	1.81811e+07	6.66735e+06	1.14057e+07	1.22629e+07	2.13073e+07
Com_13240_pos	11-Hydroxy-¦Ä(9)-THC	C21 H30 O3	330.216	8.353	331.223	2.66315e+07	2.50408e+07	1.98473e+07	1.14199e+07	3.82564e+06	2.10675e+07	2.1852e+07	5.4117e+06	1.6887e+07	7.66103e+06	1.20838e+07	6.76242e+06	1.22879e+07	1.63568e+07	8.35318e+06	1.50486e+07	3.04146e+06	1.01994e+07	1.42636e+07	2.08589e+07	1.88521e+07	1.04411e+07	1.10013e+07	1.00974e+07	1.52946e+07	1.54081e+07	1.45271e+07	1.14061e+07	4.93669e+06	1.74553e+07	8.40057e+06	8.50793e+06	1.29752e+07	1.42261e+07	1.87326e+07	1.20801e+07
Com_48904_pos	IRH	C18 H32 N8 O4	212.132	6.643	213.139	2.18844e+06	2.57738e+06	2.01958e+06	2.04866e+06	691160	1.73461e+06	1.7261e+06	2.22415e+06	1.90126e+06	1.83278e+06	3.06236e+06	1.0226e+06	2.35812e+06	2.88537e+06	1.52297e+06	2.64971e+06	1.92823e+06	2.15777e+06	2.7456e+06	2.38073e+06	2.87697e+06	2.31869e+06	3.14142e+06	2.15214e+06	2.75435e+06	2.04505e+06	2.55187e+06	2.00499e+06	1.13882e+06	2.52752e+06	1.88362e+06	2.71179e+06	2.43738e+06	2.92598e+06	2.45855e+06	2.26108e+06
Com_54353_pos	N4-(4-chloro-2,5-dimethoxyphenyl)morpholine-4-carbothioamide	C13 H17 Cl N2 O3 S	177.008	1.194	178.016	314948	633307	192107	112695	88113.4	106946	136603	157728	217806	1.24022e+06	380148	257967	141502	167838	624134	549679	2.5109e+06	734049	185047	525988	245414	346877	127686	157529	194593	277985	257640	130709	642355	112816	101792	157948	108765	246063	170597	208881
Com_487_pos	Valine	C5 H11 N O2	117.079	1.695	118.086	6.04281e+08	4.50706e+08	4.6797e+08	7.53891e+08	6.0824e+08	8.02779e+08	6.53401e+08	1.27185e+09	7.0164e+08	7.83337e+08	6.05987e+08	5.70575e+08	8.22823e+08	4.01626e+08	7.8829e+08	2.66258e+08	7.32695e+08	6.21449e+08	7.00442e+08	5.00255e+08	7.59584e+08	7.20981e+08	6.6203e+08	5.0829e+08	4.71747e+08	4.43902e+08	5.95904e+08	8.23428e+08	9.75963e+08	5.18887e+08	5.67631e+08	2.81408e+08	2.4671e+08	7.94559e+08	7.09845e+08	6.14804e+08
Com_42236_pos	Tetrahydrofuran fentanyl-d5	C24 H25 [2]H5 N2 O2	383.267	11.576	384.274	3.79817e+06	2.50406e+06	2.18441e+06	1.02548e+06	3.74453e+06	2.73062e+06	2.6503e+06	905733	2.44291e+06	1.70646e+06	3.21404e+06	1.36054e+06	2.36557e+06	2.78468e+06	1.71928e+06	2.54514e+06	3.75917e+06	2.43186e+06	3.05757e+06	3.49192e+06	2.46559e+06	2.31972e+06	1.65693e+06	3.13805e+06	808238	3.84043e+06	2.59731e+06	2.74976e+06	1.93823e+06	2.51418e+06	2.27589e+06	2.89309e+06	2.89397e+06	3.29258e+06	2.81218e+06	2.67123e+06
Com_52887_pos	lithocholic acid 3-sulfate sodium salt	C24 H38 O6 S Na2	500.218	9.965	501.226	2.45889e+06	1.14414e+06	1.92216e+06	1.59969e+06	380985	1.5367e+06	748782	1.07778e+06	1.35864e+06	853223	1.3996e+06	597856	2.24637e+06	1.93707e+06	474365	1.32607e+06	877191	1.21397e+06	2.0104e+06	1.40968e+06	1.25846e+06	1.87421e+06	1.40713e+06	974762	1.5069e+06	919746	1.42016e+06	1.06055e+06	459531	1.45252e+06	940944	637037	2.30381e+06	1.35892e+06	1.84466e+06	1.25725e+06
Com_43871_pos	4-Pregnen-17alpha,20alpha-Diol-3-One	C21 H32 O3	332.235	15.845	333.242	607705	531754	643803	1.62686e+06	414187	713140	808881	1.12278e+06	808638	494913	482521	325766	1.03771e+06	651432	705065	967706	682438	668444	1.13092e+06	1.54477e+06	4.25727e+06	1.29201e+06	661363	480125	1.59363e+06	1.71855e+06	1.58483e+06	965204	533862	505967	3.2558e+06	1.1479e+06	1.24283e+06	838041	1.80016e+06	1.28622e+06
Com_1644_pos	L-(+)-Citrulline	C6 H13 N3 O3	197.078	1.3	198.085	2.03337e+07	4.31028e+07	7.41904e+07	5.84423e+07	1.79531e+08	1.43657e+08	1.97077e+08	1.39183e+08	1.0694e+08	1.01465e+08	1.33785e+07	2.21426e+08	2.18279e+08	7.9583e+07	1.67875e+08	1.45958e+07	7.48441e+07	1.11431e+08	3.98405e+07	1.93845e+07	4.51313e+07	9.1853e+07	6.86073e+07	3.48937e+07	1.74034e+07	3.656e+07	4.42092e+07	9.77003e+07	9.88735e+07	5.52174e+07	7.94657e+07	1.12346e+07	3.39512e+07	5.83578e+07	3.82401e+07	5.91301e+07
Com_31405_pos	PC (8:0/8:0)	C24 H48 N O8 P	509.314	14.891	510.321	2.0052e+06	1.28615e+06	3.83929e+06	3.71544e+06	1.18365e+06	8.22013e+06	4.5647e+06	7.71122e+06	4.06572e+06	979622	1.46753e+06	901210	1.71522e+06	2.60202e+06	1.12534e+06	4.56207e+06	3.86447e+06	2.15219e+06	2.43333e+06	1.11487e+06	2.051e+06	1.68944e+06	5.84241e+06	3.3816e+06	4.20445e+06	4.0665e+06	3.09795e+06	5.9289e+06	1.08547e+06	905712	1.46384e+06	7.26021e+06	2.26036e+06	1.13024e+06	2.45566e+06	2.8113e+06
Com_63454_pos	17beta-Trenbolone	C18 H22 O2	270.163	10.068	271.17	616149	773955	480239	342222	195856	596611	454644	433270	486618	421491	844473	171649	311627	724216	282945	573095	570488	487498	568516	725880	624758	592924	350994	329388	796602	576997	570757	351395	133114	628663	225292	95304.1	410669	1.479e+06	672981	499552
Com_11272_pos	Retrorsine	C18 H25 N O6	351.168	8.878	352.175	6.89584e+06	6.04808e+06	5.22934e+06	5.84916e+06	1.6523e+06	8.02436e+06	6.92284e+06	3.57317e+07	9.5442e+06	2.83988e+06	1.17243e+07	1.66892e+06	8.16968e+06	7.80483e+06	2.73076e+06	5.0748e+06	3.74998e+06	5.47039e+06	1.11078e+07	6.70414e+06	6.66361e+06	1.03941e+07	4.16991e+06	3.74371e+06	6.44893e+06	1.04827e+07	7.46436e+06	4.98109e+06	2.32456e+06	1.01225e+07	3.98526e+06	8.7841e+06	5.93722e+06	5.45146e+06	1.75866e+07	7.3966e+06
Com_4873_pos	Jasmone	C11 H16 O	164.12	11.773	165.127	1.57017e+07	1.765e+07	1.42798e+07	9.4809e+06	6.70542e+06	1.74987e+07	1.70608e+07	1.19318e+07	1.37886e+07	1.48464e+07	2.03677e+07	9.1935e+06	1.12545e+07	2.62829e+07	8.72258e+07	3.53642e+07	3.89271e+07	3.04328e+07	1.60441e+07	1.50668e+07	1.44785e+07	2.0874e+07	6.74501e+06	1.20503e+07	1.89352e+07	1.8169e+07	1.52954e+07	9.89716e+06	1.14544e+07	1.25703e+07	1.52685e+07	2.1515e+07	1.05119e+07	1.99641e+07	1.63417e+07	1.46904e+07
Com_4782_pos	LLK	C18 H36 N4 O4	372.274	7.888	373.281	4.07791e+06	3.71559e+06	4.71796e+06	9.2025e+06	3.36521e+06	7.73837e+06	5.37085e+06	1.45871e+07	6.59693e+06	5.63025e+06	5.71485e+06	6.71447e+07	9.25288e+06	3.2711e+06	5.04247e+06	7.33552e+06	8.535e+06	1.39908e+07	9.68263e+06	3.24312e+06	6.25151e+06	6.10913e+06	1.2448e+07	4.29143e+06	4.1522e+06	5.54212e+06	6.46502e+06	1.00395e+07	3.58943e+06	3.98578e+06	4.67498e+06	2.65627e+06	2.95463e+06	4.64057e+06	2.83796e+06	4.42239e+06
Com_7185_pos	Prostaglandin E2-1-glyceryl ester	C23 H38 O7	408.249	12.852	409.256	1.95193e+07	2.40623e+07	1.74733e+07	1.89758e+07	2.44528e+07	2.39133e+07	1.83652e+07	6.31073e+07	2.62337e+07	1.34825e+07	2.00592e+07	1.15356e+07	1.97593e+07	1.72935e+07	1.85047e+07	1.82819e+07	3.01092e+07	1.86282e+07	1.57417e+07	1.95162e+07	2.02983e+07	2.05514e+07	1.53215e+07	1.7399e+07	1.86458e+07	2.05607e+07	1.85043e+07	1.61842e+07	1.01726e+07	1.62775e+07	1.19948e+07	1.76184e+07	1.30542e+07	1.97878e+07	1.99306e+07	1.56275e+07
Com_11367_pos	1-[2-(2,5-dimethyl-1H-pyrrol-1-yl)-4-nitrophenyl]-1H-imidazole	C15 H14 N4 O2	282.108	8.483	283.115	1.02215e+07	9.38669e+06	9.09267e+06	9.62817e+06	6.60529e+06	1.48162e+07	9.98275e+06	1.27507e+07	1.03105e+07	7.75973e+06	1.28022e+07	4.40666e+06	8.04727e+06	1.00009e+07	7.96282e+06	4.23571e+07	1.41914e+07	1.3441e+07	1.41793e+07	1.29795e+07	1.24097e+07	1.12297e+07	9.02025e+06	1.16331e+07	1.07793e+07	1.70975e+07	1.2416e+07	9.08428e+06	9.85094e+06	9.60437e+06	1.13038e+07	2.18984e+07	1.2845e+07	1.42853e+07	1.21764e+07	1.26311e+07
Com_985_pos	C-8 Ceramide-1-phosphate	C26 H52 N O6 P	505.353	15.056	506.361	3.0626e+07	3.01771e+07	1.01238e+08	2.39935e+08	1.12569e+08	1.27577e+08	7.52983e+06	2.24754e+08	1.09301e+08	4.65963e+08	4.11622e+07	2.35818e+08	1.75641e+08	1.03787e+07	2.81349e+08	1.58149e+07	1.25497e+08	1.68953e+08	3.68198e+07	9.33118e+06	4.89638e+07	4.63622e+07	2.5578e+08	3.43831e+08	4.28978e+07	5.78741e+06	9.87216e+07	3.07922e+08	1.1667e+08	1.78854e+08	1.66252e+08	8.31409e+07	5.42879e+06	3.6596e+07	3.55732e+07	1.16305e+08
Com_17974_pos	benzoylecgonine-d3	C16 H16 [2]H3 N O4	292.154	7.33	293.161	714234	706262	491898	481627	1.53296e+07	550378	692566	413732	2.42253e+06	452183	1.17061e+06	302909	946874	1.09747e+06	417724	543417	345348	659567	454366	660604	457344	656443	494710	539083	563252	570114	549489	496130	633205	355145	4.11045e+06	1.18029e+06	342157	354090	621792	1.01166e+06
Com_8751_pos	methyl 2-[(2-acetyl-3-oxo-1-butenyl)amino]acetate	C9 H13 N O4	199.085	5.903	200.092	2.57765e+07	5.05923e+07	2.63589e+07	1.58111e+07	3.86872e+06	1.55615e+07	2.05111e+07	1.64335e+07	2.18642e+07	1.63619e+07	3.02071e+07	1.0569e+07	2.29847e+07	2.43502e+07	1.22167e+07	3.43612e+07	1.45985e+07	2.07062e+07	3.41989e+07	2.57286e+07	4.65111e+07	3.54019e+07	2.07802e+07	1.15134e+07	2.772e+07	3.08957e+07	2.90937e+07	2.18896e+07	6.88751e+06	4.06539e+07	2.33558e+07	4.73256e+07	3.74365e+07	1.74076e+07	2.9699e+07	2.80819e+07
Com_23893_pos	WMH	C22 H28 N6 O4 S	494.169	10.49	495.175	3.13585e+06	1.5114e+06	1.73744e+06	2.18606e+06	1.00283e+07	2.18124e+06	1.31949e+06	779695	2.85994e+06	1.73373e+06	2.01444e+06	1.0237e+06	1.14864e+06	2.38586e+06	1.31551e+06	2.36524e+06	1.85693e+06	1.73051e+06	2.54807e+06	2.76406e+06	1.08544e+06	1.09859e+06	1.29231e+06	1.30677e+06	1.67296e+06	1.09077e+06	1.60737e+06	3.2301e+06	670629	2.42744e+06	1.63669e+06	1.30748e+06	2.06768e+06	2.77323e+06	2.11386e+06	2.02839e+06
Com_23024_pos	Lysopg 18:1	C24 H47 O9 P	510.294	14.643	511.301	1.57911e+06	489812	956038	1.07604e+07	1.63182e+06	1.11651e+07	1.58233e+06	7.28698e+06	4.43145e+06	444889	1.34383e+06	1.49565e+06	8.1017e+06	618824	1.49722e+06	5.28891e+06	4.79753e+06	2.94857e+06	3.22563e+06	1.58997e+06	1.84466e+06	4.46617e+06	1.00799e+07	1.54648e+07	4.0193e+06	3.59614e+06	5.53582e+06	6.56705e+06	5.32929e+06	4.52839e+06	4.57077e+06	1.17795e+07	3.82162e+06	7.92479e+06	2.55106e+06	5.88405e+06
Com_25576_pos	PC (16:2e/22:5)	C46 H80 N O7 P	789.554	15.955	790.559	1.84214e+06	1.81411e+06	1.38224e+06	2.10821e+06	2.97834e+06	1.0839e+06	714585	1.45885e+06	1.6728e+06	1.45741e+06	4.23012e+06	4.35691e+06	1.40418e+06	1.79672e+06	9.82467e+06	710191	873070	3.08166e+06	1.28967e+06	1.49861e+06	1.17129e+06	1.64318e+06	2.33083e+06	1.38774e+06	1.10553e+06	602089	1.37862e+06	1.63031e+06	4.66435e+06	2.34459e+06	1.04167e+06	1.52803e+06	2.93698e+06	1.53682e+06	1.72125e+06	2.1755e+06
Com_34309_pos	5-Hydroxytryptophan	C11 H12 N2 O3	220.085	1.645	221.092	958221	727867	654832	439460	5.52752e+06	987048	668283	1.01943e+06	1.37283e+06	378822	647185	415113	883573	714027	307375	773933	409421	566181	895525	676917	450603	595164	521908	385285	441891	871107	604800	711891	434687	782748	1.07034e+06	913530	865961	601512	605813	748310
Com_22341_pos	PC (19:2/18:3)	C45 H80 N O8 P	793.563	16.394	794.57	2.05602e+06	5.44277e+06	1.86399e+06	1.84409e+06	560198	2.13037e+06	655777	137619	1.83635e+06	1.6434e+06	1.24408e+07	578004	1.18153e+06	1.64699e+07	658382	4.31425e+06	5.2736e+06	5.31998e+06	2.32763e+06	3.76013e+06	1.62875e+06	2.15655e+06	859954	1.53751e+06	1.49272e+06	1.84665e+06	1.95124e+06	1.30085e+06	982036	5.32551e+06	1.74426e+06	2.06152e+06	9.3889e+06	6.22764e+06	2.74769e+06	3.7223e+06
Com_8586_pos	p-Mentha-1,3,8-triene	C10 H14	134.11	14.419	135.117	2.79884e+07	2.31975e+07	3.23197e+07	3.92679e+07	3.40992e+07	3.40558e+07	2.5138e+07	5.05214e+07	3.33235e+07	2.92131e+07	1.89265e+07	2.68089e+07	4.21862e+07	2.30656e+07	2.81676e+07	2.61947e+07	3.83388e+07	2.91127e+07	2.43431e+07	2.00359e+07	1.97515e+07	3.00169e+07	4.23796e+07	4.35619e+07	2.58672e+07	2.55294e+07	2.89357e+07	4.46252e+07	2.50641e+07	3.58353e+07	3.1964e+07	3.31889e+07	3.57484e+07	2.34438e+07	2.26368e+07	3.15633e+07
Com_19534_pos	Sodium Dehydrocholate	C24 H33 Na O5	424.222	8.556	425.229	1.38165e+07	1.71527e+07	9.93485e+06	4.01904e+06	1.08885e+06	1.23268e+07	1.02346e+07	3.37298e+06	8.9933e+06	4.07096e+06	4.91537e+06	2.38301e+06	4.93657e+06	1.17775e+07	4.97806e+06	9.30222e+06	5.97866e+06	6.04279e+06	1.09331e+07	1.32733e+07	8.11831e+06	9.22758e+06	6.92341e+06	6.18968e+06	1.09323e+07	1.05446e+07	9.51779e+06	8.30324e+06	3.26394e+06	1.02036e+07	6.25918e+06	1.1768e+06	1.18754e+07	1.00611e+07	9.42447e+06	7.57097e+06
Com_27724_pos	3-Indoleacrylic acid	C11 H9 N O2	187.063	12.244	188.071	9.03571e+06	6.28884e+06	5.56365e+06	4.80763e+06	1.63712e+06	5.86921e+06	6.44674e+06	5.30502e+06	5.61924e+06	4.1805e+06	6.55026e+06	2.35095e+06	5.91106e+06	9.96185e+06	4.14239e+06	8.10095e+06	4.89081e+06	5.7611e+06	6.34753e+06	8.73862e+06	5.53855e+06	6.23918e+06	4.52241e+06	5.34857e+06	5.1399e+06	5.62974e+06	5.93806e+06	5.05161e+06	3.0682e+06	8.46038e+06	5.11314e+06	3.44012e+06	8.80566e+06	6.19157e+06	9.2813e+06	6.1765e+06
Com_52122_pos	3-Ureidopropionic acid	C4 H8 N2 O3	132.054	14.109	133.061	901225	743580	633039	662018	1.68075e+06	704358	540090	2.78486e+06	1.08124e+06	1.1419e+06	1.03129e+06	1.59157e+06	1.4308e+06	978565	1.34348e+06	752125	496609	1.09579e+06	1.18679e+06	813452	643750	960937	1.21468e+06	828957	1.0089e+06	791623	931136	914501	1.45842e+06	934275	946113	1.18173e+06	1.33338e+06	1.39912e+06	1.2923e+06	1.18248e+06
Com_33755_pos	5,6-Dihydroxyindole-2-Carboxylic Acid	C9 H7 N O4	193.038	6.862	194.045	5.74192e+06	4.38647e+06	4.57529e+06	3.65378e+06	1.37804e+06	4.0987e+06	3.27617e+06	2.82292e+06	3.74166e+06	2.98942e+06	4.41045e+06	1.26793e+06	3.55906e+06	7.98007e+06	2.65845e+06	5.36081e+06	4.08442e+06	4.03883e+06	4.88642e+06	5.64351e+06	4.74951e+06	4.46771e+06	3.98862e+06	2.7753e+06	4.98034e+06	4.88114e+06	4.54657e+06	4.00219e+06	2.18228e+06	5.54265e+06	3.61646e+06	7.7337e+06	7.19426e+06	5.61032e+06	7.62979e+06	5.43896e+06
Com_7051_pos	Targinine	C7 H16 N4 O2	188.127	1.298	189.134	1.32113e+07	1.03567e+07	1.40394e+07	3.62424e+07	1.1684e+07	1.9776e+07	1.54443e+07	4.15764e+07	2.02913e+07	4.16378e+07	1.47974e+07	2.89185e+07	1.99817e+07	1.55978e+07	5.70243e+07	8.12156e+06	5.75176e+07	3.04496e+07	1.2399e+07	7.94434e+06	2.68241e+07	1.92838e+07	2.69209e+07	3.4974e+07	2.1941e+07	1.30435e+07	2.04163e+07	2.83503e+07	5.56914e+07	1.75302e+07	2.23781e+07	2.59006e+07	1.61433e+07	2.47042e+07	1.53172e+07	2.57519e+07
Com_10937_pos	2-Amino-6-methylmercaptopurine	C6 H7 N5 S	181.042	12.078	182.049	1.66136e+07	1.95172e+07	2.61236e+07	3.70426e+07	7.14127e+06	3.5393e+07	3.43171e+07	1.3426e+07	2.36968e+07	1.54165e+07	9.18128e+06	1.44101e+07	2.67153e+07	2.98375e+07	1.4981e+07	4.38608e+07	2.72096e+07	2.27015e+07	2.75859e+07	2.70101e+07	2.18704e+07	1.89813e+07	2.72694e+07	3.0668e+07	2.65024e+07	2.0996e+07	2.51104e+07	1.97452e+07	9.14953e+06	3.62291e+07	3.15381e+07	3.70159e+07	3.08062e+07	2.75574e+07	1.80667e+07	2.62635e+07
Com_26106_pos	Trenbolone acetate	C20 H24 O3	312.172	12.467	313.179	3.30389e+06	2.30862e+06	3.87928e+06	1.07426e+07	1.45444e+06	1.15512e+06	3.62541e+06	4.56596e+06	3.87942e+06	2.63616e+06	3.65022e+06	2.53464e+06	3.17917e+06	3.73993e+06	1.87543e+06	3.80504e+06	3.41329e+06	3.10423e+06	4.24941e+06	6.03154e+06	3.71684e+06	5.35203e+06	5.14552e+06	2.60517e+06	3.64329e+06	5.10612e+06	4.48124e+06	3.60964e+06	2.70189e+06	3.78634e+06	3.66428e+06	4.87668e+06	4.27953e+06	3.81368e+06	6.47803e+06	4.15126e+06
Com_15878_pos	Cytidine	C9 H13 N3 O5	243.09	7.882	244.097	7.67624e+06	7.77121e+06	5.78755e+06	6.5382e+06	1.69949e+06	1.05518e+07	7.69087e+06	5.60106e+06	6.66456e+06	2.61456e+06	9.8316e+06	2.12355e+06	4.56306e+06	8.10163e+06	3.25552e+06	7.0419e+06	9.6167e+06	5.89357e+06	7.09068e+06	2.37892e+07	1.076e+07	6.22398e+06	4.16798e+06	4.3695e+06	5.9992e+06	8.66685e+06	8.88342e+06	5.94356e+06	4.1741e+06	5.76767e+06	6.24971e+06	5.21215e+06	6.47939e+06	1.13979e+07	5.17904e+06	6.30044e+06
Com_6052_pos	15-Deoxy-¦¤12,14-prostaglandin J2-2-glycerol ester	C23 H34 O5	390.238	13.499	391.245	1.72835e+07	2.07826e+07	2.6145e+07	1.18422e+07	6.30473e+07	1.89314e+07	1.34063e+07	1.07183e+07	2.27696e+07	2.12453e+07	3.78991e+07	6.19473e+06	1.73254e+07	1.79488e+07	1.76958e+07	1.9239e+07	2.86993e+07	2.07809e+07	1.53997e+07	2.11307e+07	2.0635e+07	2.73308e+07	1.00183e+07	1.14382e+07	2.52812e+07	1.93481e+07	1.88228e+07	1.83454e+07	1.0677e+07	1.63211e+07	1.4612e+07	1.86986e+07	1.62198e+07	2.45606e+07	1.22987e+07	1.64667e+07
Com_9567_pos	Piperine	C17 H19 N O3	285.137	7.294	286.144	4.06799e+07	3.81137e+07	2.42158e+07	1.88226e+07	1.48961e+06	3.03779e+07	2.10378e+07	1.42248e+07	2.36203e+07	1.00704e+07	2.4709e+07	5.33504e+06	1.52072e+07	2.84138e+07	8.35358e+06	1.86719e+07	8.52691e+06	1.4911e+07	2.15948e+07	2.22697e+07	2.39119e+07	2.28587e+07	1.47277e+07	7.54233e+06	1.90831e+07	2.49375e+07	1.96157e+07	1.41426e+07	6.08305e+06	2.41359e+07	1.29219e+07	2.14721e+07	2.70443e+07	2.25731e+07	2.89826e+07	1.96694e+07
Com_11432_pos	(2R,3S,4S,5R,6R)-2-(hydroxymethyl)-6-(2-phenylethoxy)oxane-3,4,5-triol	C14 H20 O6	306.108	10.067	307.115	8.11555e+06	3.71549e+06	6.7831e+06	1.36279e+07	5.632e+06	3.31272e+07	1.1899e+07	2.27359e+07	1.32045e+07	9.23595e+06	6.91724e+06	2.32439e+07	1.75593e+07	1.98531e+07	2.11408e+07	1.63431e+07	1.41212e+07	1.60518e+07	1.47821e+07	1.05637e+07	1.76566e+07	8.35094e+06	2.22713e+06	1.81341e+07	1.1041e+07	2.76361e+07	1.3799e+07	1.35155e+07	1.56809e+07	6.53167e+06	1.49654e+07	3.00771e+07	1.76856e+06	1.99479e+07	2.82425e+07	1.63412e+07
Com_2192_pos	Naratriptan	C17 H25 N3 O2 S	335.163	9.823	336.171	1.98698e+08	1.97787e+08	1.24315e+08	1.16325e+08	3.40295e+07	1.65287e+08	1.6274e+08	1.58057e+08	1.44655e+08	1.20464e+08	2.36746e+08	6.66651e+07	1.34796e+08	2.27855e+08	8.08423e+07	2.05601e+08	1.63092e+08	1.54508e+08	2.096e+08	2.37748e+08	1.86539e+08	1.95305e+08	1.72821e+08	1.72886e+08	2.12915e+08	1.47354e+08	1.91896e+08	1.15952e+08	6.01668e+07	2.37099e+08	1.22167e+08	2.08871e+08	2.73699e+08	2.13416e+08	2.66596e+08	1.87246e+08
Com_58973_pos	PC (16:2e/18:1)	C42 H80 N O7 P	741.573	14.77	742.58	174523	198997	304852	195996	342162	1.90216e+06	193206	188754	437582	169539	310722	166444	565618	192112	267855	289685	1.05045e+06	376553	361328	189890	219961	389890	168284	442702	210817	304123	285874	174880	248444	150358	362916	371379	158931	172983	175472	226920
Com_9105_pos	5-(6-hydroxy-6-methyloctyl)-2,5-dihydrofuran-2-one	C13 H22 O3	226.157	10.079	227.164	1.70379e+07	2.98991e+07	2.7424e+07	1.96579e+07	2.70183e+06	9.20669e+06	2.13359e+07	2.04401e+07	1.84629e+07	3.8172e+07	4.56897e+07	1.58722e+07	1.10566e+07	1.95874e+07	1.26738e+07	3.00159e+07	1.41846e+07	2.34065e+07	1.80625e+07	4.81291e+07	1.72513e+07	1.79506e+07	1.5794e+07	1.19412e+07	4.38156e+07	1.94052e+07	2.40437e+07	1.4441e+07	8.87676e+06	3.08802e+07	1.3867e+07	3.66252e+07	3.67552e+07	1.44313e+07	2.36623e+07	2.24424e+07
Com_6148_pos	RMK	C17 H35 N7 O4 S	398.205	7.736	416.239	1.3385e+07	2.33495e+06	6.70561e+06	1.34886e+07	22851.8	1.20328e+07	1.21664e+07	155054	7.53641e+06	1.74972e+06	3.02604e+07	527487	3.97094e+06	5.25143e+06	452575	1.07073e+07	7.86963e+07	1.6452e+07	8.43244e+06	2.03104e+07	2.09648e+06	4.60025e+06	2.59286e+06	1.93544e+07	2.02812e+07	1.41135e+07	1.14727e+07	1.15628e+07	1.23462e+06	8.09317e+06	824313	2.13029e+07	1.04707e+07	1.25607e+07	6.0722e+06	9.01518e+06
Com_4992_pos	2-(14,15-Epoxyeicosatrienoyl) glycerol	C23 H38 O5	376.261	14.482	377.268	1.50845e+07	1.1571e+07	2.14633e+07	4.59834e+07	3.8882e+07	3.02852e+07	3.71593e+07	7.77665e+06	2.60257e+07	2.87742e+07	2.73047e+07	3.56233e+07	1.59425e+07	1.22982e+07	6.49019e+07	1.61739e+07	9.9281e+07	3.75375e+07	3.1558e+07	1.07684e+07	4.27353e+07	4.48599e+07	3.73196e+06	3.98246e+07	2.11306e+07	1.13046e+07	2.57392e+07	3.59813e+07	5.99417e+07	1.90645e+07	3.24816e+07	6.17082e+06	6.08604e+06	3.19478e+07	9.62912e+06	2.51629e+07
Com_6212_pos	N2-phenyl-4-(piperidinomethyl)-1,3-thiazol-2-amine	C15 H19 N3 S	273.132	1.427	274.139	5.92986e+07	5.4936e+07	4.88239e+07	3.87332e+07	1.50468e+07	5.11945e+07	4.23551e+07	2.87577e+07	4.23932e+07	3.94597e+07	5.23409e+07	5.02219e+07	2.22036e+07	5.20488e+07	2.78398e+07	4.09935e+07	4.17797e+07	4.0861e+07	4.69697e+07	6.4303e+07	4.99742e+07	4.14201e+07	2.85591e+07	2.52559e+07	4.85527e+07	5.10392e+07	4.45093e+07	4.64573e+07	2.57231e+07	2.48255e+07	3.50477e+07	2.71323e+07	4.46403e+07	5.9755e+07	3.99439e+07	3.79406e+07
Com_846_pos	Naringeninchalcone	C15 H12 O5	272.068	10.437	273.075	1.49542e+07	1.89564e+06	4.14611e+07	8.44723e+06	5.5187e+08	1.04115e+07	5.45754e+07	6.3427e+06	8.62447e+07	2.10799e+07	2.42667e+06	1.17546e+07	6.06828e+06	1.06663e+07	1.49743e+07	3.53116e+06	1.05509e+07	1.01315e+07	3.43317e+06	2.68746e+06	1.61674e+06	2.23216e+06	1.49461e+06	6.41212e+06	3.98197e+06	2.62709e+06	3.06067e+06	8.52054e+06	2.89451e+07	4.76961e+07	1.05681e+07	3.25097e+07	1.53861e+06	4.95337e+06	3.48525e+06	1.72771e+07
Com_33902_pos	RMH	C17 H30 N8 O4 S	442.211	9.267	443.217	4.48742e+06	2.14157e+06	1.78043e+06	1.04136e+06	5.64537e+06	1.48724e+06	1.13526e+06	1.88676e+06	2.45068e+06	1.81809e+06	2.57028e+06	1.43981e+06	1.83586e+06	2.44542e+06	1.11288e+06	2.09881e+06	5.64445e+06	2.3707e+06	2.33131e+06	2.57783e+06	1.92776e+06	2.96288e+06	1.27473e+06	2.14741e+06	1.72211e+06	1.56446e+06	2.06356e+06	1.59131e+06	2.39826e+06	1.7433e+06	2.43244e+06	2.34007e+06	1.85659e+06	4.58173e+06	1.78965e+06	2.34167e+06
Com_29428_pos	¦Á-Lapachone	C15 H14 O3	264.075	6.342	265.082	3.77611e+06	4.049e+06	1.12976e+06	4.67401e+06	1.21981e+06	3.40904e+06	1.97713e+06	2.43902e+06	2.83423e+06	2.23145e+06	4.7146e+06	1.26558e+06	3.95089e+06	4.64979e+06	2.12188e+06	3.53024e+06	2.35877e+06	3.1029e+06	4.72887e+06	4.11009e+06	3.299e+06	2.84164e+06	2.54376e+06	2.85803e+06	3.64587e+06	7.44245e+06	3.93371e+06	3.25948e+06	1.55381e+06	3.83155e+06	2.8836e+06	9.66745e+06	4.785e+06	3.85176e+06	9.6895e+06	4.94027e+06
Com_7418_pos	Jervine	C27 H39 N O3	425.289	10.861	426.296	2.79504e+07	1.93685e+07	2.48123e+07	4.15814e+07	9.7632e+06	6.2415e+07	2.10544e+07	1.7807e+07	2.8094e+07	1.1137e+07	1.81306e+07	2.47499e+06	5.45569e+06	1.18098e+07	4.04648e+06	1.97554e+07	1.71236e+07	1.12417e+07	8.91444e+06	9.85123e+06	1.05264e+07	3.00209e+06	6.56474e+06	1.10233e+07	9.62115e+06	9.05853e+06	8.57024e+06	2.88304e+07	1.26082e+07	6.56709e+06	1.5649e+07	1.16811e+07	1.428e+07	1.51352e+07	9.90527e+06	1.4332e+07
Com_33878_pos	Celestolide	C17 H24 O	266.163	8.696	267.17	2.79278e+06	4.29199e+06	2.46559e+06	495443	290964	1.45698e+06	979985	703537	1.68466e+06	524251	2.36093e+06	380556	939255	4.66502e+06	1.56418e+06	1.63537e+06	1.47305e+06	1.69283e+06	2.51958e+06	3.02491e+06	3.05857e+06	7.17059e+06	653349	896921	1.40249e+06	3.41158e+06	2.76725e+06	944286	616031	1.24359e+06	4.50339e+06	1.55731e+06	1.40694e+06	4.89049e+06	1.51784e+06	2.08498e+06
Com_5207_pos	LPE 22:6	C27 H44 N O7 P	525.285	14.414	526.293	2.43465e+06	674797	1.97104e+06	1.48771e+07	9.51784e+06	5.55589e+06	3.04717e+06	1.52892e+06	4.95092e+06	2.77524e+07	3.36826e+06	3.99304e+07	7.1522e+06	2.3094e+06	8.0966e+07	4.38116e+06	1.61764e+07	2.27545e+07	4.10557e+06	2.50768e+06	8.53401e+06	8.2322e+06	4.66683e+06	1.87146e+07	8.57075e+06	2.57332e+06	7.23812e+06	1.19826e+07	6.3784e+07	1.48072e+07	6.69449e+06	8.48124e+06	2.05901e+06	2.08832e+06	1.19583e+06	1.38866e+07
Com_32729_pos	Cer-NS (d18:1/18:2)	C36 H67 N O3	561.512	15.672	562.52	2.03211e+06	865884	1.10739e+06	1.69211e+06	1.78124e+06	6.07365e+06	2.31372e+06	951410	2.10219e+06	1.08251e+06	8.96908e+06	1.06339e+06	6.99238e+06	5.20853e+06	1.44668e+06	2.92219e+06	529629	3.5268e+06	908905	683958	933953	4.02844e+06	1.67977e+06	5.55035e+06	917228	1.02767e+06	1.96628e+06	1.14183e+06	1.45929e+06	1.46269e+06	1.47166e+06	3.15039e+06	1.52856e+06	583236	1.0285e+06	1.47827e+06
Com_64555_pos	3-(2-Naphthyl)-D-Alanine	C13 H13 N O2	215.095	10.576	216.102	262744	445095	176269	221595	109682	214037	182892	1.17421e+06	348316	152135	253582	113568	163504	283149	140606	220649	260063	198407	198358	207857	202475	206294	212087	227160	209970	231120	211915	194541	124360	320577	156154	329512	224422	225471	270571	230701
Com_19458_pos	5-Methoxytryptamine	C11 H14 N2 O	190.111	6.803	191.118	1.79537e+06	7.04667e+06	5.10846e+06	3.95346e+06	474076	3.22315e+06	5.60783e+06	1.68843e+07	5.51166e+06	1.82834e+06	3.01995e+06	2.77507e+06	6.87757e+06	2.21726e+06	1.15371e+06	2.10824e+06	2.10982e+06	2.76125e+06	2.85056e+06	6.25242e+06	1.48798e+06	1.23999e+06	1.25354e+06	1.61891e+06	2.45474e+06	1.05267e+07	3.46061e+06	4.6068e+06	1.86186e+06	1.62464e+06	1.30842e+06	7.16368e+06	2.53109e+06	4.52172e+06	1.3268e+06	3.11813e+06
Com_13147_pos	3-Succinoylpyridine	C9 H9 N O3	179.059	5.418	180.066	6.08929e+06	4.79491e+06	4.59262e+06	1.02681e+07	4.74913e+06	1.38005e+07	6.12483e+06	1.35433e+07	7.99533e+06	3.47562e+06	6.95764e+06	5.33876e+06	6.34276e+06	9.40798e+06	4.09053e+06	8.35354e+06	7.88998e+06	6.4821e+06	1.16958e+07	5.2968e+06	6.77017e+06	4.04434e+06	7.03607e+06	1.47425e+07	4.37821e+06	1.8068e+07	9.00398e+06	7.09054e+06	9.69881e+06	8.34383e+06	1.81301e+07	1.41601e+07	1.09791e+07	9.88135e+06	3.16748e+07	1.37448e+07
Com_23775_pos	7-alpha-carboxy-17-alpha-carboxyethylandrostan lactone phenyl ester	C28 H38 O5	454.27	12.411	455.277	8.88076e+06	5.6718e+06	5.94838e+06	9.00519e+06	3.27964e+06	1.0058e+07	8.14673e+06	3.984e+06	6.87181e+06	5.22495e+06	1.02659e+07	4.13559e+06	5.6759e+06	6.93197e+06	3.33709e+06	8.39765e+06	5.81411e+06	6.2229e+06	1.13515e+07	1.08139e+07	1.04505e+07	7.56961e+06	7.72309e+06	1.01565e+07	7.57303e+06	1.16193e+07	9.65718e+06	7.98788e+06	7.17544e+06	1.00211e+07	7.64789e+06	1.09153e+07	7.11584e+06	1.40861e+07	7.20307e+06	9.01907e+06
Com_24943_pos	Linolelaidic Acid (C18:2N6T)	C18 H32 O2	280.24	14.964	281.247	1.69756e+06	1.50109e+06	2.69708e+06	663801	5.90023e+06	1.05704e+06	1.26338e+06	1.32454e+06	2.01309e+06	9.42654e+06	1.7195e+06	500333	929881	993624	1.00855e+06	1.41832e+06	1.4532e+06	2.18124e+06	603618	1.18341e+06	1.24004e+06	1.62731e+06	1.65598e+06	1.60674e+06	1.55279e+06	792065	1.28274e+06	2.45228e+06	797684	1.10772e+06	1.22416e+06	1.92552e+06	1.58656e+06	829558	636869	1.32004e+06
Com_8143_pos	N1,N1-diethyl-4-[2-(4-bromophenyl)diaz-1-enyl]aniline	C16 H18 Br N3	331.067	3.001	332.074	2.59056e+07	4.46156e+07	2.08312e+07	2.71948e+07	5.11601e+06	2.53008e+07	2.77186e+07	1.91708e+07	2.44817e+07	2.18403e+07	3.25112e+07	8.55152e+06	2.207e+07	1.69311e+07	4.76932e+07	3.32072e+07	1.73502e+07	2.50193e+07	2.7395e+07	3.62294e+07	4.64983e+07	4.19157e+07	3.21513e+07	1.64347e+07	3.60449e+07	2.54508e+07	3.2765e+07	2.21811e+07	2.24513e+07	2.74456e+07	2.92631e+07	3.52627e+07	3.29676e+07	5.00254e+07	4.25989e+07	3.27745e+07
Com_2700_pos	4-methyl-6-phenyl-5,6-dihydro-2H-pyran-2-one	C12 H12 O2	188.084	8.924	189.091	1.46912e+08	1.96512e+08	8.30667e+07	6.15987e+07	1.53131e+07	6.5817e+07	9.32939e+07	8.0967e+07	9.29351e+07	1.43507e+07	1.90693e+08	3.0645e+07	9.42219e+07	3.34223e+07	8.27249e+07	1.00224e+08	5.36873e+07	7.49961e+07	1.31026e+08	1.36095e+08	1.10789e+08	1.32853e+08	9.03616e+07	3.57324e+07	1.38282e+08	9.74103e+07	1.09069e+08	7.98109e+07	3.51975e+07	1.47138e+08	6.50971e+07	1.37754e+08	1.30006e+08	1.0038e+08	1.73651e+08	1.08629e+08
Com_48415_pos	7-(3,4-dihydroxyphenyl)-5-hydroxy-1-(4-hydroxyphenyl)heptan-3-one	C19 H22 O5	312.141	9.633	313.148	428807	254246	252388	187990	92341.8	648962	410082	2.17524e+06	556258	2.74757e+06	280438	364135	304882	299660	299671	414833	1.28852e+06	749964	995578	907785	565900	757093	340152	689882	1.71197e+06	948527	864611	677938	554723	818899	653125	2.26929e+06	286265	637302	1.3401e+06	904705
Com_9277_pos	3-(5-phenyl-1,3-oxazol-2-yl)-4-(trifluoromethyl)pyridine	C15 H9 F3 N2 O	290.063	4.414	291.07	2.29657e+07	4.69627e+07	2.55399e+07	1.53661e+07	2.84987e+06	2.87742e+07	3.90863e+07	1.29413e+07	2.43108e+07	1.47097e+07	4.07152e+07	4.76792e+06	1.9983e+07	2.19353e+07	1.51315e+07	2.31262e+07	1.43634e+07	1.93415e+07	2.196e+07	3.90299e+07	3.20055e+07	4.59592e+07	1.14102e+07	3.93638e+06	1.40997e+07	2.87408e+07	2.46427e+07	9.39232e+06	4.5936e+06	1.48021e+07	3.19282e+07	1.33588e+07	8.08243e+06	3.93881e+07	5.43981e+06	1.58732e+07
Com_36670_pos	L-Kynurenine	C10 H12 N2 O3	208.085	8.171	209.092	1.54939e+06	1.67524e+06	1.19888e+06	1.08408e+06	857455	1.28687e+06	1.12284e+06	3.77246e+06	1.5684e+06	1.42711e+06	1.69931e+06	764102	1.25612e+06	6.04903e+06	1.03194e+06	1.5042e+06	1.11132e+06	1.85539e+06	1.54213e+06	1.12626e+06	1.25735e+06	1.87608e+06	918339	1.76936e+06	1.34876e+06	2.20765e+06	1.50574e+06	1.56802e+06	954389	1.91551e+06	5.72799e+06	1.86893e+06	1.5514e+06	1.30356e+06	1.57092e+06	2.05759e+06
Com_59312_pos	N-METHYL (-)EPHEDRINE	C11 H17 N O	179.131	9.53	180.138	1.38058e+06	1.84463e+06	789044	1.08764e+06	454449	1.21422e+06	1.05384e+06	518443	1.04285e+06	535904	1.16559e+06	341492	641982	958967	1.20749e+06	847122	690831	798672	708296	716174	666856	810533	480148	875403	873882	962833	761765	500811	340757	794728	417681	791485	786315	820838	818968	658948
Com_3151_pos	7-Methylguanine	C6 H7 N5 O	165.065	1.84	166.072	7.98334e+07	9.07043e+07	8.78026e+07	1.47468e+08	5.09512e+07	1.18633e+08	1.50769e+08	1.72587e+07	9.29276e+07	8.35386e+07	7.24634e+07	7.6772e+07	8.99183e+07	7.67712e+07	8.34978e+07	1.56434e+08	1.12667e+08	9.40078e+07	7.72954e+07	1.1788e+08	9.6793e+07	1.13461e+08	5.60469e+07	1.43851e+08	7.06533e+07	1.09338e+08	9.81648e+07	9.3533e+07	8.62063e+07	8.84078e+07	1.19275e+08	9.83564e+07	8.20204e+07	1.25666e+08	6.89151e+07	9.52975e+07
Com_1439_pos	Lenalidomide	C13 H13 N3 O3	281.076	7.028	282.083	1.6613e+08	2.03719e+08	9.72868e+07	7.14398e+07	1.44146e+07	6.5717e+07	8.70442e+07	4.19766e+07	9.34661e+07	1.38876e+08	3.67658e+08	8.37948e+07	1.87955e+08	3.19264e+08	1.26288e+08	3.0792e+08	2.04415e+08	2.17021e+08	2.5651e+08	4.10539e+08	2.20958e+08	2.57118e+08	2.0446e+08	1.51423e+08	3.04058e+08	2.11762e+08	2.52104e+08	1.84417e+08	7.04284e+07	2.91377e+08	1.30302e+08	3.02616e+08	2.38474e+08	1.97411e+08	3.15572e+08	2.16325e+08
Com_14761_pos	Oxymatrine	C15 H24 N2 O2	264.184	8.102	265.191	1.74262e+07	9.55467e+06	8.61571e+06	2.0511e+07	4.26094e+06	2.57695e+07	2.33404e+07	9.6037e+06	1.48853e+07	8.56253e+06	1.23605e+07	3.57527e+06	3.35689e+06	3.26145e+06	1.54038e+06	6.99035e+06	1.67142e+07	7.04519e+06	3.16851e+06	6.19132e+06	5.1192e+06	1.79211e+06	6.69049e+06	1.27678e+07	1.32217e+07	4.36948e+06	6.66508e+06	7.78518e+06	3.70375e+06	8.65102e+06	2.27299e+06	8.53092e+06	5.09368e+06	6.18456e+06	5.61433e+06	5.97955e+06
Com_15484_pos	2-methyl-1H-benzimidazole-5-carboxylic acid	C9 H8 N2 O2	194.069	1.964	195.076	2.15557e+07	2.00686e+07	1.61636e+07	1.54039e+07	6.42745e+06	1.5068e+07	1.38861e+07	1.41879e+07	1.53451e+07	1.34742e+07	2.33708e+07	1.10044e+07	1.27628e+07	1.97738e+07	1.16932e+07	2.04893e+07	1.63332e+07	1.61127e+07	2.00245e+07	2.43514e+07	1.84719e+07	1.72311e+07	1.45936e+07	1.28324e+07	1.76403e+07	1.77991e+07	1.78681e+07	1.41642e+07	1.08954e+07	1.64538e+07	1.40888e+07	2.20373e+07	1.90448e+07	1.86026e+07	2.11083e+07	1.70494e+07
Com_20818_pos	ENK	C15 H27 N5 O7	389.198	7.209	390.206	2.05234e+06	1.6831e+06	1.6522e+06	3.23164e+06	1.44123e+06	2.3466e+06	1.405e+06	2.85035e+06	2.08281e+06	1.36964e+06	2.26806e+06	1.01337e+07	1.66472e+06	1.73365e+06	1.9146e+06	1.95744e+06	2.26784e+06	2.91371e+06	2.66671e+06	2.09076e+06	1.60403e+06	1.06784e+06	3.88118e+06	2.1275e+06	1.43522e+06	1.8471e+06	2.09004e+06	2.67214e+06	933373	2.14784e+06	1.44067e+06	838866	3.47871e+06	2.15787e+06	1.64875e+06	1.91478e+06
Com_51190_pos	Ergocalciferol	C28 H44 O	396.335	12.708	397.342	461745	563295	390402	897516	786087	551380	345619	789257	598163	323391	464515	639454	343548	843985	348469	420205	479122	482836	434279	460759	474359	649038	701643	384020	417023	586860	513498	402376	368681	2.86261e+06	479361	510357	658000	816823	395477	811710
Com_30900_pos	Homo-Gamma-Linolenic Acid (C20:3)	C20 H34 O2	306.256	10.27	307.263	2.69552e+06	4.72961e+06	3.13538e+06	4.43782e+06	1.08578e+06	4.1551e+06	4.23227e+06	5.10559e+06	3.69713e+06	3.09326e+06	6.23291e+06	1.73177e+06	3.20883e+06	7.39546e+06	2.92982e+06	9.49152e+06	8.4219e+06	5.31318e+06	6.17506e+06	5.56599e+06	4.91203e+06	5.28709e+06	2.60697e+06	3.51764e+06	4.70795e+06	7.89542e+06	5.08352e+06	4.56748e+06	2.33986e+06	4.27866e+06	5.65089e+06	4.51174e+06	6.70933e+06	3.08309e+06	4.98856e+06	4.5162e+06
Com_5132_pos	Tanespimycin	C31 H43 N3 O8	626.329	9.321	627.336	1.25092e+06	1.45782e+07	3.19428e+07	5.41256e+07	166684	7.08065e+07	831557	7.27825e+07	3.08106e+07	3.13846e+07	711274	1.27556e+07	2.31713e+07	3.87432e+07	532031	662277	612877	1.35716e+07	6.88705e+06	808463	1.81607e+07	6.13996e+06	5.35473e+07	2.88575e+06	576918	2.77514e+06	1.14727e+07	1.66247e+06	989284	6.13635e+07	5.36347e+07	570730	1.0656e+08	2.29498e+06	6.55247e+07	3.65751e+07
Com_11872_pos	2-(3,4-dihydroxyphenyl)-7-hydroxy-3,4-dihydro-2H-1-benzopyran-4-one	C15 H12 O5	272.069	9.454	273.076	2.05628e+06	2.50657e+06	1.65599e+07	3.60061e+06	9.33293e+06	4.23866e+06	3.10977e+07	2.37699e+07	1.16453e+07	6.65047e+06	3.23381e+06	1.87776e+06	3.46969e+06	1.00895e+07	4.03938e+06	1.29816e+07	1.38273e+07	7.02119e+06	1.78068e+06	4.64602e+06	1.21544e+06	1.78412e+06	1.18972e+06	1.78019e+07	5.9645e+06	1.81957e+06	4.52525e+06	5.73994e+06	5.52506e+06	9.95726e+06	4.67996e+06	2.55987e+07	3.14613e+06	4.37711e+06	2.61113e+06	7.70441e+06
Com_14814_pos	Temazepam-d5	C16 H8 [2]H5 Cl N2 O2	305.101	3.131	306.108	1.15826e+07	4.39281e+06	8.2838e+06	2.0765e+07	2.29876e+06	1.33811e+07	1.12789e+07	2.48956e+07	1.21098e+07	7.44974e+06	1.33955e+07	6.20537e+06	5.50907e+06	7.45959e+06	2.75832e+06	3.90907e+06	3.04416e+06	6.21636e+06	7.29007e+06	9.75165e+06	5.91229e+06	2.68002e+06	1.15362e+07	4.79008e+06	1.56546e+07	1.31056e+07	8.84006e+06	1.36552e+07	4.95416e+06	1.78087e+07	7.70429e+06	3.66725e+06	1.88761e+07	6.56469e+06	1.55838e+07	1.11018e+07
Com_6269_pos	11-Oxoetiocholanolone	C19 H28 O3	286.193	11.767	287.2	6.89705e+07	6.32055e+07	3.38899e+07	2.65555e+07	7.04532e+06	2.29305e+07	3.77328e+07	1.93171e+07	3.49559e+07	4.31036e+07	7.45994e+07	2.57966e+07	3.34541e+07	8.22745e+07	3.52811e+07	6.20751e+07	2.1556e+07	4.72675e+07	6.04745e+07	6.90147e+07	4.78366e+07	5.5692e+07	2.75994e+07	1.97817e+07	7.11513e+07	3.76661e+07	4.8652e+07	2.43445e+07	1.884e+07	5.8398e+07	4.03138e+07	4.39766e+07	4.89576e+07	3.9444e+07	5.67611e+07	4.13795e+07
Com_26215_pos	2-Phenylpropionic acid	C9 H10 O2	150.068	15.411	151.075	5.9376e+06	7.3247e+06	7.54944e+06	9.71376e+06	8.67085e+06	6.77715e+06	2.44707e+06	1.13802e+06	6.19482e+06	1.37516e+06	3.20796e+06	811537	3.27242e+06	3.37837e+06	1.94379e+06	5.42332e+06	1.59626e+06	2.6261e+06	4.96936e+06	3.13099e+06	4.56876e+06	3.71583e+06	4.39464e+06	2.38282e+06	3.80815e+06	5.70104e+06	4.08395e+06	4.95598e+06	2.15095e+06	4.00591e+06	5.36589e+06	5.26787e+06	8.74487e+06	4.14643e+06	5.69653e+06	5.04181e+06
Com_26308_pos	Ritalinic acid	C13 H17 N O2	219.126	8.355	220.133	1.55946e+06	1.08894e+07	613369	792228	254218	767537	608649	496002	1.99761e+06	592677	3.62085e+06	252192	541650	869889	536460	1.56352e+06	606651	1.07299e+06	1.41523e+06	1.59345e+06	2.22256e+06	9.35271e+06	543171	390269	699681	872382	2.13618e+06	1.13438e+06	933104	824603	1.94124e+06	576987	620077	2.8976e+06	837760	1.22072e+06
Com_12147_pos	Saxitoxin	C10 H17 N7 O4	299.137	2.39	300.144	2.97281e+07	2.58967e+07	1.64109e+07	1.29926e+07	2.72952e+06	1.90455e+07	1.71642e+07	9.35332e+06	1.66651e+07	1.02064e+07	1.86967e+07	8.75734e+06	1.1628e+07	1.92221e+07	9.00397e+06	1.69633e+07	7.15008e+06	1.27035e+07	1.45603e+07	2.02122e+07	1.31116e+07	1.45883e+07	1.31358e+07	7.50159e+06	1.51938e+07	1.37643e+07	1.40085e+07	1.17186e+07	5.37375e+06	1.64526e+07	8.63324e+06	1.11664e+07	1.7755e+07	1.51564e+07	1.58727e+07	1.27661e+07
Com_9153_pos	Shikonin	C16 H16 O5	310.084	8.602	311.091	1.43834e+07	3.64038e+07	1.39124e+07	4.66125e+07	7.62768e+06	2.70638e+07	9.32902e+06	1.84846e+07	2.17272e+07	1.10421e+07	3.83049e+07	4.05051e+06	8.23376e+06	1.08729e+07	3.60445e+06	7.96084e+06	1.62415e+07	1.25389e+07	8.59823e+06	1.26952e+07	6.67538e+06	1.18004e+07	7.24563e+06	1.25794e+07	7.98759e+06	1.15493e+07	9.89139e+06	6.56234e+06	4.01061e+06	1.60802e+07	4.75885e+06	2.92389e+07	1.63933e+07	2.16068e+07	8.66607e+06	1.34146e+07
Com_4361_pos	(12Z)-9,10,11-trihydroxyoctadec-12-enoic acid	C18 H34 O5	352.223	12.531	353.23	2.01036e+07	2.01935e+07	2.59251e+07	2.92263e+07	9.04645e+07	2.7416e+07	3.5376e+07	1.69719e+07	3.32096e+07	1.40334e+07	5.74499e+07	1.88011e+07	2.43888e+07	2.61045e+07	2.12566e+07	1.28732e+08	7.52782e+07	4.57556e+07	2.74534e+07	3.78513e+07	2.74286e+07	2.80391e+07	1.80871e+07	4.45895e+07	2.33165e+07	3.51278e+07	3.02367e+07	2.12936e+07	3.59816e+07	1.72925e+07	3.49373e+07	3.573e+07	2.33439e+07	5.30517e+07	1.89891e+07	3.00775e+07
Com_54609_pos	Diflorasone	C22 H28 F2 O5	410.19	1.474	411.198	579971	1.43044e+06	2.13333e+06	784720	354907	1.15613e+06	1.0182e+06	652543	1.01378e+06	635402	1.19995e+06	751138	752887	2.14857e+06	744765	923923	808839	995685	462744	737003	547695	1.14694e+06	714065	1.00457e+06	1.01112e+06	1.12848e+06	844077	728506	695556	1.25679e+06	801455	720431	1.11103e+06	1.1286e+06	1.60288e+06	1.00566e+06
Com_1222_pos	(5E)-7-methylidene-10-oxo-4-(propan-2-yl)undec-5-enoic acid	C15 H24 O3	252.173	9.866	253.18	1.10574e+08	8.83458e+07	4.37338e+07	1.55702e+08	2.66601e+07	3.88849e+07	1.09803e+08	4.76385e+07	7.76678e+07	1.10639e+08	2.20481e+08	2.53688e+07	7.97559e+07	1.98061e+08	5.34122e+07	2.05822e+08	2.41708e+07	1.14714e+08	5.99384e+07	1.1983e+08	3.27708e+07	6.69314e+07	6.55398e+07	6.58229e+07	2.2342e+08	6.95605e+07	8.79768e+07	8.78157e+07	3.71522e+07	3.04589e+08	4.95129e+07	5.01214e+08	1.49335e+08	6.45154e+07	1.69292e+08	1.70428e+08
Com_66795_pos	L-lysine	C6 H14 N2 O2	146.106	10.091	147.113	379665	370484	473510	895208	282333	457829	676915	549214	510645	640674	714847	372098	375593	437989	266456	649964	862094	539964	374927	364844	429012	427494	564978	856385	669561	457708	518114	488181	465720	427462	315821	690451	585349	411760	458194	480367
Com_14068_pos	2-acetamido-3-(4-methoxyphenyl)propanoic acid	C12 H15 N O4	237.1	8.308	238.107	2.24135e+07	2.43349e+07	1.17633e+07	6.01599e+06	4.23393e+06	1.9607e+07	1.51884e+07	7.42511e+06	1.38728e+07	6.40032e+06	1.82129e+07	7.84552e+06	1.15668e+07	2.52186e+07	8.14343e+06	1.30967e+07	2.72257e+07	1.47138e+07	1.81804e+07	2.36408e+07	1.15647e+07	1.52572e+07	8.5581e+06	1.03357e+07	1.62237e+07	1.8246e+07	1.52508e+07	2.49376e+07	4.85584e+06	1.16849e+07	1.44727e+07	2.99601e+06	1.88289e+07	1.99605e+07	1.90512e+07	1.45985e+07
Com_31402_pos	¦Á-Propylaminopentiophenone	C14 H21 N O	219.162	8.955	220.17	5.87455e+06	8.15603e+06	4.52617e+06	3.32148e+06	451814	3.32214e+06	3.758e+06	1.96307e+06	3.92166e+06	3.59227e+06	8.12599e+06	918094	2.25448e+06	4.65899e+06	2.18712e+06	4.67701e+06	5.20112e+06	3.95188e+06	5.24087e+06	6.11423e+06	6.35898e+06	5.4216e+06	2.16988e+06	1.99748e+06	3.95727e+06	4.44088e+06	4.46265e+06	2.53583e+06	815743	5.81799e+06	2.50952e+06	5.61461e+06	7.27747e+06	6.54679e+06	6.56744e+06	4.71067e+06
Com_13662_pos	PC (18:2/20:5)	C46 H78 N O8 P	803.546	15.581	804.553	561699	647112	994102	1.13997e+06	1.47138e+06	1.35962e+06	1.46995e+06	701238	1.04313e+06	1.73947e+06	354543	1.16961e+06	1.07149e+07	444210	1.09213e+06	3.3383e+07	984571	6.2353e+06	520353	419408	705862	2.32086e+06	3.44039e+06	687663	663193	681300	1.17988e+06	602238	1.07265e+06	2.11362e+07	1.00531e+06	1.61876e+06	502753	370998	634934	3.36798e+06
Com_23143_pos	EPK	C16 H28 N4 O6	372.201	6.225	373.208	3.57436e+06	1.82365e+06	1.14943e+07	1.68981e+06	4.69672e+06	8.27462e+06	1.36443e+06	3.14183e+06	4.50747e+06	4.43075e+06	1.70094e+06	4.25319e+06	991209	1.69136e+06	1.25427e+06	1.0957e+07	1.70925e+06	3.3735e+06	3.86354e+06	2.02836e+06	1.56455e+06	1.3374e+06	2.32314e+06	1.17931e+06	1.12231e+06	1.50969e+06	1.86604e+06	3.49733e+06	3.35253e+06	1.82629e+06	1.62138e+06	852911	2.53474e+06	1.48265e+06	2.5351e+06	2.21287e+06
Com_65362_pos	N-acetyl-D-glucosamine	C8 H15 N O6	221.089	2.147	222.097	350039	377201	486187	314086	486500	138191	592709	206440	368919	381529	532054	707135	708245	472534	434181	609167	485232	541260	921108	518368	245039	293828	107894	712715	538551	1.19887e+06	567047	305855	918151	661167	374787	475137	117189	1.0482e+06	95217.5	499463
Com_11725_pos	Traumatic acid	C12 H20 O4	228.136	8.23	229.144	1.83273e+06	1.74065e+06	1.82635e+06	2.60768e+06	1.3046e+06	4.20722e+06	2.49918e+06	3.38356e+07	6.23175e+06	1.60359e+06	2.10934e+06	2.17116e+06	1.99692e+06	2.6509e+06	1.35321e+06	2.91861e+06	2.03219e+06	2.10449e+06	3.08386e+06	2.2483e+06	2.86867e+06	2.31478e+06	1.65424e+06	2.03008e+06	2.42992e+06	4.17712e+06	2.60087e+06	2.55829e+06	1.46463e+06	1.99542e+06	2.67135e+06	6.86921e+06	2.87478e+06	3.23421e+06	5.06431e+06	3.34153e+06
Com_6138_pos	6¦Â-Naloxol	C19 H23 N O4	329.166	12.733	330.173	3.29346e+06	2.86252e+06	4.53074e+06	4.70347e+06	6.21492e+07	2.43341e+06	3.04185e+06	2.36836e+06	1.06729e+07	6.28105e+06	4.61908e+06	3.51451e+06	5.17106e+06	5.11091e+06	2.20725e+06	3.20376e+06	5.69815e+06	4.47572e+06	3.98597e+06	2.92535e+06	2.94946e+06	2.63032e+06	3.06957e+06	2.6488e+06	2.38459e+06	4.53001e+06	3.14051e+06	2.17797e+06	1.90592e+06	7.95224e+06	2.28631e+06	1.02714e+07	3.20472e+06	2.51522e+06	1.75097e+06	4.00809e+06
Com_45589_pos	WLK	C23 H35 N5 O4	214.121	6.891	215.129	1.16404e+06	753361	714149	829671	352090	1.15767e+06	778152	1.48844e+06	904696	886614	753499	2.5927e+06	559436	1.16652e+06	683646	1.26869e+06	717430	1.07857e+06	1.12341e+06	888270	699275	603435	945684	795178	790946	806741	831618	661767	615549	846151	824622	768690	933981	959618	877666	811006
Com_11547_pos	XLR11 N-(4-hydroxypentyl) metabolite	C21 H28 F N O2	345.215	8.652	346.222	2.41743e+07	1.63178e+07	1.83818e+07	2.30995e+07	3.92357e+06	3.55969e+07	2.78541e+07	7.43506e+06	1.95979e+07	8.40005e+06	3.04075e+07	3.1501e+06	2.17922e+07	2.76576e+07	9.05872e+06	3.54191e+07	2.06581e+07	1.95679e+07	3.26472e+07	2.68497e+07	2.5481e+07	1.70603e+07	1.35058e+07	1.81041e+07	2.82868e+07	3.60002e+07	2.47419e+07	2.91679e+07	1.55159e+07	2.35887e+07	3.14829e+07	1.20486e+07	2.27254e+07	1.33843e+07	1.83844e+07	2.07873e+07
Com_32906_pos	LPE 11:0	C16 H34 N O7 P	383.207	13.12	384.214	1.12601e+06	2.01246e+06	2.05478e+06	2.20217e+06	2.92421e+06	3.49445e+06	4.12587e+06	1.5564e+06	2.43704e+06	1.63405e+06	3.38518e+06	1.22349e+06	7.55554e+06	1.46839e+06	2.11128e+06	5.2908e+06	3.6815e+06	3.29378e+06	2.07368e+06	792648	2.73405e+06	2.2204e+06	2.16726e+06	3.03908e+06	2.78083e+06	1.60143e+06	2.17617e+06	2.30202e+06	5.06212e+06	6.60306e+06	2.47287e+06	3.41189e+06	653363	5.27255e+06	4.18831e+06	3.74577e+06
Com_27231_pos	4-Butylresorcinol	C10 H14 O2	166.099	15.253	167.107	4.04016e+06	3.76818e+06	4.1108e+06	3.6068e+06	3.59081e+06	4.42381e+06	3.13313e+06	6.04637e+06	4.09001e+06	1.44159e+06	6.27745e+06	2.34045e+06	4.24224e+06	4.38176e+06	3.63406e+06	4.17088e+06	2.05115e+06	3.56745e+06	6.39682e+06	6.81104e+06	5.57907e+06	8.43574e+06	4.27604e+06	4.45614e+06	6.93099e+06	5.81771e+06	6.08794e+06	4.49671e+06	4.15492e+06	5.90447e+06	5.30843e+06	4.83709e+06	6.45169e+06	4.4394e+06	1.0951e+07	5.81797e+06
Com_45132_pos	NKK	C16 H32 N6 O5	388.246	8.816	389.253	2.6831e+06	2.33436e+06	1.6611e+06	1.42227e+06	403887	1.8221e+06	1.82086e+06	1.44256e+06	1.69878e+06	1.42512e+06	2.54527e+06	897040	1.58791e+06	4.79604e+06	1.24948e+06	1.82586e+06	1.58551e+06	1.98903e+06	2.42687e+06	2.50531e+06	2.22438e+06	4.00939e+06	1.72077e+06	1.19224e+06	4.04626e+06	2.19416e+06	2.53992e+06	1.59471e+06	761700	3.39642e+06	1.44197e+06	2.09327e+06	2.44209e+06	2.03252e+06	2.44129e+06	2.0255e+06
Com_434_pos	Palmitoleic Acid	C16 H30 O2	276.209	14.131	277.216	3.19868e+08	4.77758e+08	3.25573e+08	2.32598e+08	1.51643e+08	2.69944e+08	3.04001e+08	2.62156e+08	2.92942e+08	3.75508e+08	1.13216e+09	1.72107e+08	4.99813e+08	9.53833e+08	2.60171e+08	3.74798e+08	2.20386e+08	4.98597e+08	9.21676e+08	5.87711e+08	4.04618e+08	1.31323e+09	3.11774e+08	2.42715e+08	6.02652e+08	6.67997e+08	6.31547e+08	3.38392e+08	1.72373e+08	1.3951e+09	3.353e+08	4.57715e+08	3.93058e+08	3.12291e+08	7.84061e+08	5.23536e+08
Com_45568_pos	TMK	C15 H30 N4 O5 S	360.19	4.454	361.197	1.88728e+06	2.05408e+06	1.34444e+06	989748	236425	1.5076e+06	1.20675e+06	553965	1.22253e+06	654145	1.7558e+06	2.59521e+06	823621	1.45346e+06	562936	885637	840950	1.19647e+06	1.22821e+06	1.43867e+06	1.1072e+06	712503	1.25191e+06	562343	1.18482e+06	986621	1.05903e+06	1.06038e+06	472237	1.34879e+06	839151	915355	1.63853e+06	1.65494e+06	1.16426e+06	1.13671e+06
Com_12688_pos	All-Trans-13,14-Dihydroretinol	C20 H32 O	288.245	13.812	289.252	1.68153e+07	1.75974e+07	1.19127e+07	1.06032e+07	3.38045e+06	1.19291e+07	1.18411e+07	4.26719e+06	1.10433e+07	9.04811e+06	1.60375e+07	4.59642e+06	8.90301e+06	2.24784e+07	5.60245e+06	3.67075e+07	1.39346e+07	1.46635e+07	1.88688e+07	1.97515e+07	6.70624e+06	9.31596e+06	8.13425e+06	9.10371e+06	1.6922e+07	7.21827e+06	1.20026e+07	8.6768e+06	7.77558e+06	1.79315e+07	7.3102e+06	1.56428e+07	2.23613e+07	1.0459e+07	1.97233e+07	1.37351e+07
Com_127_pos	Methylimidazoleacetic acid	C6 H8 N2 O2	140.059	1.378	141.066	2.37776e+08	3.44796e+08	1.74615e+08	8.16844e+08	1.60189e+08	3.66105e+08	9.37595e+07	4.39906e+09	8.24144e+08	3.47657e+08	5.83432e+08	3.19448e+08	4.36455e+08	6.60834e+08	2.08675e+08	1.84416e+08	4.49933e+08	3.98856e+08	2.59844e+08	1.71743e+08	6.54402e+08	4.23156e+08	3.89402e+08	5.06886e+08	3.92636e+08	3.12634e+08	3.88838e+08	4.86289e+08	3.38015e+08	2.62187e+08	1.15336e+09	3.02857e+09	2.29266e+08	7.70626e+08	2.93701e+09	1.15066e+09
Com_2907_pos	Anthranilic acid	C7 H7 N O2	137.048	1.639	138.055	1.43368e+08	1.80933e+08	1.06421e+08	1.09426e+08	7.0391e+07	1.00462e+08	1.16032e+08	7.12947e+07	1.12291e+08	9.84822e+07	1.42602e+08	7.63844e+07	9.63914e+07	1.43863e+08	8.06042e+07	1.20587e+08	1.04152e+08	1.07883e+08	1.22566e+08	1.6312e+08	1.11206e+08	8.05214e+07	9.55621e+07	9.62918e+07	1.08729e+08	1.05336e+08	1.10417e+08	9.17335e+07	5.74683e+07	1.45169e+08	7.76616e+07	1.52271e+08	1.85267e+08	1.0311e+08	1.21627e+08	1.16788e+08
Com_14930_pos	3-Acetyl-11-keto-¦Â-boswellic acid	C32 H48 O5	512.349	12.858	513.355	2.00335e+06	2.17948e+06	4.43799e+06	2.8452e+06	1.99325e+07	3.08242e+06	1.06941e+06	649838	4.52503e+06	8.45291e+06	2.80716e+06	1.07104e+07	1.67484e+06	917827	1.23448e+07	4.33708e+06	2.4427e+07	8.20901e+06	4.4182e+06	2.11672e+06	1.91269e+06	2.83218e+06	2.95541e+06	1.09095e+07	2.62947e+06	3.03027e+06	3.85055e+06	1.7552e+07	3.44282e+06	4.46204e+06	2.11333e+06	4.41193e+06	2.0558e+06	4.33896e+06	356464	4.84167e+06
Com_44414_pos	Ethyl caprate	C12 H24 O2	200.178	16.253	201.185	382304	723516	3.66631e+06	1.08688e+06	281741	292125	555168	858660	980839	193251	396795	344036	140794	208707	1.54334e+06	166049	172926	395738	522383	381264	890974	251593	2.15736e+06	345147	1.20365e+06	417895	771284	308668	392328	724154	322451	1.42959e+06	668849	141478	992937	622557
Com_10910_pos	1,4-dihydroxy-1,4-dimethyl-7-(propan-2-ylidene)-decahydroazulen-6-one	C15 H24 O3	234.162	13.9	235.169	2.28971e+07	1.75998e+07	1.88761e+07	1.17466e+07	3.0199e+07	1.5035e+07	3.31188e+07	1.05975e+07	2.00087e+07	1.28608e+07	1.78991e+07	1.10673e+07	1.62251e+07	2.44137e+07	1.39763e+07	1.16509e+07	8.1007e+06	1.45243e+07	1.68648e+07	1.65773e+07	1.26415e+07	2.14454e+07	1.83659e+07	1.15279e+07	1.7303e+07	1.97181e+07	1.68055e+07	1.82911e+07	1.07195e+07	2.00407e+07	2.23828e+07	1.86603e+07	2.21879e+07	1.61522e+07	1.72396e+07	1.82093e+07
Com_50645_pos	Ergosta-5,7,9(11),22-Tetraen-3-beta-Ol	C28 H42 O	394.324	15.535	395.331	1.20606e+06	1.2479e+06	1.87083e+06	1.37163e+06	1.52233e+06	1.7586e+06	948108	1.29485e+06	1.40254e+06	1.04788e+06	950637	973186	919202	590827	1.10764e+06	729655	581765	862599	684797	710014	1.53225e+06	1.2219e+06	1.52569e+06	932779	688595	1.81756e+06	1.1392e+06	1.67294e+06	1.56134e+06	1.17295e+06	1.2586e+06	1.61099e+06	3.43821e+06	739940	1.49759e+06	1.61907e+06
Com_5018_pos	6 ¦Â-Hydroxycortisol	C21 H30 O6	360.19	5.845	361.197	7.36412e+07	9.81115e+07	5.44345e+07	1.73345e+07	6.49355e+06	3.34159e+07	4.25794e+07	2.15179e+07	4.34411e+07	1.92414e+07	5.39595e+07	2.37587e+07	2.05615e+07	8.65526e+07	2.80898e+07	3.27019e+07	1.61381e+07	3.51254e+07	5.30714e+07	9.35998e+07	3.5991e+07	6.04091e+07	4.32074e+07	2.51853e+07	3.89522e+07	3.91703e+07	4.86983e+07	3.07417e+07	1.17099e+07	3.26123e+07	2.75823e+07	6.00372e+06	4.93788e+07	5.38113e+07	6.56163e+07	3.4682e+07
Com_15180_pos	16¦Á-Hydroxydehydroepiandrosterone	C19 H28 O3	321.23	11.699	322.237	2.21626e+07	2.30083e+07	1.3666e+07	9.82332e+06	925527	2.1204e+07	1.8565e+07	8.5554e+06	1.47388e+07	4.26868e+06	1.20329e+07	999048	5.00102e+06	1.26289e+07	4.87258e+06	3.86436e+06	4.51247e+06	6.0225e+06	1.06801e+07	1.10955e+07	1.11077e+07	1.17706e+07	5.27759e+06	4.12837e+06	9.72192e+06	7.94529e+06	8.96589e+06	5.25769e+06	1.53746e+06	9.45064e+06	6.98262e+06	6.03622e+06	1.17637e+07	1.23932e+07	1.06693e+07	8.01136e+06
Com_38936_pos	D-Glucuronic acid	C6 H10 O7	194.043	1.123	195.05	3.2288e+06	2.75427e+06	3.08852e+06	716750	463416	935644	2.73358e+06	402005	1.79037e+06	3.49534e+06	6.04989e+06	1.44387e+06	564485	1.67246e+06	2.32575e+06	6.49967e+06	4.8374e+06	3.36111e+06	4.87192e+06	5.24919e+06	4.69677e+06	4.48892e+06	764756	880590	3.45614e+06	4.49104e+06	3.61242e+06	1.69088e+06	1.72316e+06	1.48909e+06	2.18709e+06	1.26941e+06	2.31021e+06	3.69312e+06	1.1351e+06	1.93726e+06
Com_13269_pos	PMH	C16 H25 N5 O4 S	383.168	1.439	384.176	1.75717e+07	1.31783e+07	1.2603e+07	1.94031e+07	5.20867e+06	1.22874e+07	1.07606e+07	4.97732e+06	1.19988e+07	1.23907e+07	3.46442e+07	6.58324e+06	6.64947e+06	1.88236e+07	6.96622e+06	1.34541e+07	1.42733e+07	1.42231e+07	8.92577e+06	1.54688e+07	1.78181e+07	1.58069e+07	1.12334e+07	1.68113e+07	1.953e+07	1.33149e+07	1.48636e+07	1.04576e+07	7.93792e+06	1.03117e+07	1.04373e+07	2.12095e+07	1.52312e+07	1.31439e+07	1.36609e+07	1.27987e+07
Com_24279_pos	1-(7-methoxy-2-oxo-2H-chromen-8-yl)-3-methyl-2-oxobutyl acetate	C17 H18 O6	340.09	1.414	341.098	1.11572e+07	1.02013e+07	4.21671e+06	3.73517e+06	3.79075e+06	2.95274e+06	2.58763e+06	3.3101e+06	5.24395e+06	2.31208e+06	4.76979e+06	2.60142e+06	2.13164e+06	7.66373e+06	2.09435e+06	3.74636e+06	6.16924e+06	3.93608e+06	7.95173e+06	8.09133e+06	5.27772e+06	2.77941e+06	2.70403e+06	5.49917e+06	5.17472e+06	7.65777e+06	5.64198e+06	2.04232e+06	2.42456e+06	5.89508e+06	4.64684e+06	5.62869e+06	3.1719e+06	3.60638e+06	4.16258e+06	3.94729e+06
Com_37823_pos	2-(4-aminophenoxy)isophthalonitrile	C14 H9 N3 O	230.117	9.789	253.106	1.1352e+06	1.69299e+06	946823	2.24432e+06	493375	5.89975e+06	1.36622e+06	1.96482e+06	1.96794e+06	930421	1.18269e+06	1.29136e+06	1.18808e+06	935573	1.00599e+06	1.97026e+06	1.2339e+06	1.21728e+06	1.49028e+06	1.39143e+06	1.5235e+06	1.39388e+06	1.62851e+06	971078	1.76237e+06	3.10561e+06	1.65833e+06	1.20649e+06	1.01841e+06	959815	1.80738e+06	2.1833e+06	1.3009e+06	1.95688e+06	2.12502e+06	1.56978e+06
Com_16352_pos	S-(5-Adenosy)-L-Homocysteine	C14 H20 N6 O5 S	384.121	6.105	385.128	8.12852e+06	5.34101e+06	5.96341e+06	1.21066e+07	434371	4.89427e+06	5.00175e+06	3.45476e+06	5.66558e+06	1.0453e+07	1.25828e+07	1.0894e+07	9.67924e+06	1.02695e+07	9.84636e+06	1.48796e+07	6.73715e+06	1.06677e+07	9.91536e+06	1.81462e+07	1.01527e+07	1.04469e+07	9.85139e+06	3.61653e+06	2.22107e+07	6.15496e+06	1.13119e+07	1.29103e+07	4.96723e+06	1.19509e+07	1.07188e+07	1.1196e+07	9.61759e+06	8.53609e+06	1.72054e+06	8.95218e+06
Com_63321_pos	PC (16:0e/2:0)	C26 H54 N O7 P	523.36	14.854	524.367	186864	143759	170059	179141	205111	253862	124500	151043	176792	158513	254638	146867	641198	130171	184622	187236	137286	230066	148796	137439	176894	164960	160875	177278	173639	197268	167144	124135	188097	124284	204224	152179	1.51055e+06	113114	142996	319948
Com_7695_pos	ANK	C13 H25 N5 O5	331.185	1.369	332.192	1.23049e+07	1.73976e+07	1.218e+07	1.72467e+07	5.93037e+06	8.7375e+06	5.23105e+06	7.95923e+06	1.08734e+07	3.17958e+07	9.67151e+06	3.84499e+07	3.90673e+06	7.5594e+06	2.04141e+07	1.61464e+07	2.58438e+07	1.92235e+07	1.26795e+07	2.16459e+07	1.52766e+07	8.20657e+06	1.21446e+07	1.88634e+07	1.25807e+07	1.32932e+07	1.43363e+07	1.12263e+07	2.1284e+07	7.53432e+06	1.84493e+07	9.57527e+06	2.39078e+07	9.17443e+06	8.53511e+06	1.37108e+07
Com_13168_pos	AL 8810 Methyl ester	C25 H33 F O4	433.263	14.943	434.27	557329	659032	884049	636700	977639	560094	477973	2.91163e+07	4.23365e+06	685824	438975	908582	1.18556e+06	665404	7.03793e+06	1.50532e+06	1.39255e+06	1.72752e+06	632498	642943	1.49018e+06	1.32895e+06	1.06858e+06	1.76727e+06	744078	721329	1.04948e+06	1.00464e+06	4.24477e+06	606093	934311	695143	592077	910988	562026	1.19376e+06
Com_18256_pos	PC (16:1e/19:0)	C43 H86 N O7 P	759.613	15.434	760.62	3.15698e+06	2.86335e+06	4.37814e+06	3.26641e+06	3.42259e+06	3.0898e+06	2.11104e+06	6.1042e+06	3.54906e+06	3.57667e+06	2.93307e+06	3.56991e+06	3.03956e+06	2.66809e+06	3.35222e+06	7.02725e+06	1.74575e+06	3.48907e+06	3.01648e+06	1.52594e+07	2.76326e+06	2.87313e+06	3.88551e+06	3.32847e+06	2.74757e+06	2.90582e+06	4.59745e+06	2.76651e+06	3.11183e+06	3.47231e+06	3.575e+06	7.13765e+06	2.11004e+07	1.81028e+06	5.80946e+06	6.09793e+06
Com_50843_pos	N-{[(2R,4S,5R)-5-Ethyl-1-azabicyclo[2.2.2]oct-2-yl]methyl}-2-furamide	C15 H22 N2 O2	262.168	8.765	263.176	2.75035e+06	2.47655e+06	1.63389e+06	1.39217e+06	205284	1.49792e+06	1.55317e+06	1.02316e+06	1.56656e+06	1.35369e+06	2.06195e+06	674980	1.49612e+06	1.87998e+06	903857	1.72136e+06	1.12881e+06	1.40259e+06	2.37823e+06	2.43396e+06	1.52421e+06	1.13229e+06	1.51053e+06	903884	1.70737e+06	2.03752e+06	1.7035e+06	1.33349e+06	732106	1.64759e+06	1.51316e+06	1.72566e+06	1.86159e+06	1.48515e+06	2.27477e+06	1.57169e+06
Com_11042_pos	XLR11 N-(2-fluoropentyl) isomer	C21 H28 F N O	329.22	10.067	330.227	2.26821e+06	1.55744e+06	3.1863e+06	2.10195e+06	2.97156e+07	2.93588e+06	1.2813e+06	1.41762e+06	5.55803e+06	1.30056e+06	2.39968e+06	786606	1.71316e+06	2.09276e+06	1.00277e+06	2.3132e+06	1.88065e+06	1.68617e+06	1.56092e+06	2.15176e+06	2.35942e+06	1.35739e+06	1.26721e+06	1.28801e+06	1.47718e+06	2.88386e+06	1.79322e+06	2.22815e+06	2.32764e+06	1.84976e+06	3.45305e+06	2.21481e+06	1.57249e+06	2.01684e+06	1.9603e+06	2.20288e+06
Com_18207_pos	6-methyl-7-nitro-2,3-dihydro-1,4-benzodioxine	C9 H9 N O4	177.043	8.104	178.05	1.76916e+06	1.95947e+06	2.20037e+06	1.52243e+06	1.50294e+07	1.57364e+06	1.38592e+06	1.58694e+06	3.37842e+06	1.50296e+06	1.64332e+06	1.54839e+06	1.30178e+06	2.39361e+06	762933	2.08102e+06	1.98863e+06	1.65283e+06	1.68856e+06	3.16936e+06	1.24888e+06	1.31516e+06	1.05396e+06	1.60032e+06	1.27236e+06	2.42445e+06	1.72163e+06	1.28324e+06	1.40858e+06	1.80384e+06	1.22565e+06	1.86141e+06	2.80342e+06	1.77674e+06	1.97287e+06	1.76697e+06
Com_1883_pos	3-Hydroxylidocaine	C14 H22 N2 O2	250.168	6.691	251.176	2.4105e+08	2.37363e+08	1.35408e+08	9.30461e+07	1.55473e+07	1.13901e+08	9.33088e+07	7.28103e+07	1.25304e+08	8.49613e+07	3.51446e+08	5.06729e+07	1.38381e+08	1.80449e+08	6.03286e+07	1.21692e+08	9.61805e+07	1.35514e+08	1.83247e+08	2.39759e+08	1.24499e+08	1.96613e+08	1.09023e+08	5.02831e+07	2.04788e+08	1.35348e+08	1.55445e+08	1.33266e+08	8.27852e+07	1.5736e+08	1.60558e+08	8.65397e+07	1.47976e+08	2.01127e+08	1.46843e+08	1.39557e+08
Com_2864_pos	Glu-Thr	C9 H16 N2 O6	113.059	1.46	249.108	3.37677e+07	2.78409e+07	2.98381e+07	7.29777e+07	9.94209e+07	4.74654e+07	5.22295e+07	1.1937e+08	6.03638e+07	6.21702e+07	2.30294e+07	1.19326e+08	7.70118e+07	6.03126e+07	4.76473e+07	2.86462e+07	7.20257e+07	6.12712e+07	3.02763e+07	4.06528e+07	7.49696e+07	2.76816e+07	6.28663e+07	1.64857e+08	2.55234e+07	3.34467e+07	5.75342e+07	5.88943e+07	6.40801e+07	2.77948e+07	1.08474e+08	1.83436e+08	1.76894e+07	6.57966e+07	2.18432e+07	6.8501e+07
Com_5842_pos	1-{2-[(4-chlorophenyl)sulfonyl]-1-phenylethyl}piperidine	C19 H22 Cl N O2 S	363.107	7.409	364.114	7.50267e+07	4.0675e+07	3.41572e+07	1.17689e+07	2.12189e+06	2.86801e+07	2.65914e+07	4.20955e+06	2.79038e+07	7.47541e+06	3.20276e+07	2.88079e+06	3.86528e+07	5.55298e+07	1.44286e+07	2.19763e+07	7.29825e+06	2.25337e+07	6.23845e+07	6.91281e+07	3.82595e+07	7.24751e+07	3.35664e+07	5.92645e+06	1.21653e+07	3.88048e+07	4.15888e+07	2.64075e+07	8.82076e+06	1.45326e+07	5.85659e+07	1.12644e+07	2.57582e+07	8.11236e+07	2.64248e+07	3.16122e+07
Com_23577_pos	YMH	C20 H27 N5 O5 S	449.166	11.266	450.173	7.64884e+06	9.82557e+06	4.82234e+06	4.76857e+06	556936	5.28479e+06	6.72051e+06	3.54575e+06	5.39666e+06	4.72945e+06	9.27498e+06	2.99907e+06	4.86474e+06	7.11611e+06	3.35801e+06	3.49822e+06	6.51542e+06	5.2945e+06	8.17636e+06	9.11441e+06	1.26297e+07	7.0915e+06	7.17028e+06	5.56246e+06	7.94125e+06	5.69804e+06	7.923e+06	4.49383e+06	1.67574e+06	8.90705e+06	3.97634e+06	7.08152e+06	6.39443e+06	6.04348e+06	8.06495e+06	5.82967e+06
Com_70196_pos	Indole-3-acetamide	C10 H10 N2 O	174.079	10.162	175.087	89473.7	79124	108724	85321.7	58331.9	99464.4	75555.9	124881	90109.6	143528	156748	80803	125986	109788	170883	104964	145977	129835	116996	149095	117583	136332	85277.7	162368	210543	96553.2	134344	136189	56472	148272	127915	115751	203592	195615	149048	141607
Com_26585_pos	8-(1,2-dihydroxy-3-methylbut-3-en-1-yl)-7-methoxy-2H-chromen-2-one	C15 H16 O5	298.084	11.684	299.091	453101	436638	751705	906598	8.50298e+06	815172	430065	396515	1.5866e+06	488289	555412	574335	397230	617217	690118	440089	1.60968e+06	671546	517906	473234	524833	413504	324488	438996	448850	582515	465541	592340	327161	765032	504388	903948	398241	525724	421977	554851
Com_9787_pos	Progesterone	C21 H30 O2	314.224	13.387	315.232	3.65022e+06	5.15908e+06	1.40498e+07	1.15748e+07	4.37226e+06	1.47818e+07	6.98747e+06	3.05419e+07	1.13897e+07	5.65639e+06	6.62434e+06	5.46815e+06	8.96833e+06	5.04113e+06	3.50769e+06	5.92017e+06	1.52252e+07	7.05143e+06	1.52939e+07	9.46925e+06	6.52039e+06	1.14816e+07	5.09758e+06	9.81154e+06	2.34477e+07	1.42862e+07	1.1926e+07	1.08965e+07	6.24766e+06	4.19452e+07	1.68304e+07	1.36198e+07	1.22167e+07	9.5692e+06	2.19307e+07	1.6657e+07
Com_17893_pos	2-[5-(2-hydroxypropyl)oxolan-2-yl]propanoic acid	C10 H18 O4	240.079	8.764	241.086	2.50578e+06	6.48282e+06	4.74587e+06	6.65897e+06	2.44172e+06	4.76243e+06	9.67908e+06	2.3233e+06	4.95e+06	3.72371e+06	4.03406e+06	967105	3.52339e+06	3.32714e+06	2.57513e+06	2.05608e+07	6.66119e+06	5.67156e+06	1.02773e+07	8.02144e+06	1.13617e+06	6.134e+06	2.14881e+06	1.01979e+07	1.18797e+07	1.30332e+07	7.85357e+06	6.72586e+06	3.09189e+06	1.85871e+07	6.64607e+06	6.46521e+06	1.57754e+07	3.04325e+06	5.7174e+06	8.25652e+06
Com_13977_pos	PC (16:2e/4:0)	C28 H54 N O7 P	547.364	15.064	548.371	2.69395e+06	3.99843e+06	6.60289e+06	8.33362e+06	5.79121e+06	7.36042e+06	4.86581e+06	8.09604e+06	5.9678e+06	4.0544e+06	3.43378e+06	4.89512e+06	8.79945e+06	3.67414e+06	2.37154e+07	7.61301e+06	5.81801e+06	7.75041e+06	5.95081e+06	7.03415e+06	8.44309e+06	8.04702e+06	1.8728e+07	1.23919e+07	1.69907e+07	5.5005e+06	1.03858e+07	6.17531e+06	1.08981e+07	1.24938e+07	7.88622e+06	6.47626e+06	3.78382e+06	5.08115e+06	3.48148e+06	7.03452e+06
Com_9116_pos	4-(cyclohexylmethyl)-6-(2-thienyl)-2,3-dihydropyridazin-3-one hydrate	C15 H18 N2 O S	296.101	2.035	297.108	1.12494e+07	9.29099e+06	7.3035e+06	1.35817e+07	2.6331e+06	9.53047e+06	6.33348e+06	5.0756e+06	8.12478e+06	1.11879e+07	8.96425e+06	3.11884e+07	6.90819e+06	1.10883e+07	8.26526e+06	6.93264e+06	1.46717e+07	1.24008e+07	8.69722e+06	1.17329e+07	1.21668e+07	5.69106e+06	2.01352e+07	8.14983e+06	7.79481e+06	8.01862e+06	1.02983e+07	7.8154e+06	6.75267e+06	7.21172e+06	5.91501e+06	8.46477e+06	1.04549e+07	1.06769e+07	8.47146e+06	8.22035e+06
Com_6474_pos	Anandamide (AEA)	C22 H37 N O2	347.282	14.696	348.289	971517	7.73086e+06	1.51748e+06	7.0615e+06	1.46204e+06	1.51035e+06	937119	4.70972e+07	8.53601e+06	1.69952e+07	1.60121e+06	1.79503e+07	5.56551e+06	1.62264e+06	6.37678e+07	1.11228e+06	1.0345e+07	1.487e+07	2.57255e+06	1.09799e+06	3.40866e+06	6.36389e+06	4.12558e+06	4.12874e+06	3.17944e+06	1.20815e+06	3.26062e+06	3.62231e+06	3.30857e+07	8.08712e+06	7.0269e+06	1.94301e+06	1.17685e+06	1.92245e+06	3.71424e+06	7.57232e+06
Com_617_pos	N-(5-Aminopentyl)acetamide	C7 H16 N2 O	144.126	1.44	145.134	8.07661e+07	8.15768e+07	1.01204e+08	1.31282e+08	2.65008e+07	1.8655e+08	2.40337e+08	5.81725e+07	1.13299e+08	5.06317e+07	5.6862e+07	6.44096e+07	6.88796e+07	3.63225e+07	5.29155e+07	1.20369e+08	1.02488e+09	1.84409e+08	1.96049e+08	8.32897e+07	2.16062e+08	2.01754e+08	1.27345e+08	3.43069e+08	2.1044e+08	8.8571e+07	1.83323e+08	1.0815e+08	7.38342e+07	1.10586e+08	6.57978e+07	2.1314e+08	7.7267e+07	2.51249e+08	8.1026e+07	1.22631e+08
Com_37404_pos	N1-(3,4-dimethoxyphenethyl)-4-methylbenzene-1-sulfonamide	C17 H21 N O4 S	357.104	7.079	358.111	290643	299064	387130	268528	146106	475916	270130	215534	294132	262951	406432	261730	190877	598950	263245	396203	899289	409959	410844	687625	279523	244857	350511	6.89745e+06	434607	276357	1.19772e+06	249459	184939	270011	306699	380011	520680	298381	377099	323410
Com_26763_pos	1-[(1-benzylpiperidin-4-yl)amino]-3-[(4-fluorophenyl)thio]propan-2-ol	C21 H27 F N2 O S	374.184	9.662	375.191	9.5704e+06	7.75878e+06	5.42526e+06	6.38861e+06	2.02636e+06	7.05144e+06	7.49397e+06	2.40335e+06	6.01477e+06	4.45096e+06	1.06376e+07	2.41808e+06	3.79466e+06	7.3483e+06	3.69688e+06	9.33854e+06	6.45246e+06	6.01718e+06	8.47365e+06	8.30674e+06	6.5946e+06	6.89722e+06	5.75741e+06	6.21562e+06	8.92821e+06	5.99241e+06	7.14573e+06	5.42578e+06	8.46503e+06	6.38335e+06	4.2705e+06	1.11949e+07	8.61274e+06	7.30614e+06	6.81005e+06	7.30856e+06
Com_6766_pos	2-(3,4-dihydroxyphenyl)acetamide	C8 H9 N O3	167.058	6.253	168.066	7.72998e+06	2.07711e+07	1.39804e+07	6.95476e+06	5.45348e+06	9.10452e+06	5.90863e+06	3.81049e+07	1.3501e+07	2.27755e+07	1.06491e+07	7.4976e+06	2.15997e+07	2.52014e+07	8.93559e+06	5.94947e+07	2.02793e+07	2.20541e+07	2.331e+07	1.65191e+07	5.56392e+06	1.44571e+07	6.25643e+06	7.45691e+06	1.95845e+07	1.63304e+07	1.36848e+07	2.21862e+07	5.10329e+06	1.70233e+07	1.62482e+07	2.70972e+07	1.83318e+07	1.61616e+07	7.41303e+07	2.45352e+07
Com_2465_pos	(5¦Î,9¦Î,16¦Î)-17-Hydroxykauran-19-oic acid	C20 H32 O3	337.261	14.703	338.269	1.23352e+07	4.8274e+06	6.49794e+06	2.44566e+07	6.36995e+06	1.40734e+07	4.62463e+06	2.13895e+08	3.5885e+07	4.22823e+07	7.82007e+06	2.9499e+07	1.38789e+07	5.33643e+06	1.08055e+08	1.28525e+07	2.34848e+07	3.04011e+07	4.00027e+06	5.7322e+06	1.10667e+07	2.5358e+07	1.83012e+07	5.95748e+07	1.14724e+07	5.71477e+06	1.76525e+07	9.51537e+06	6.54109e+07	1.5478e+07	6.323e+06	3.71664e+06	5.53868e+06	6.40967e+06	6.77368e+06	1.48958e+07
Com_61890_pos	Leukotriene D4	C25 H40 N2 O6 S	496.263	13.319	497.271	377107	362325	925151	446731	238989	305358	612990	359436	453511	296545	659406	758251	388094	362154	147753	856963	361776	478868	1.51242e+06	446211	432359	330753	310403	275618	563831	295933	520940	264480	263449	408496	211101	278975	287731	554523	240658	313677
Com_18087_pos	1-Methylguanine	C6 H7 N5 O	165.065	7.964	166.073	287073	265570	211675	278832	145138	274801	9.29698e+06	183177	1.36791e+06	208203	653740	288547	189777	296459	164239	548219	270964	327519	261810	305212	240647	1.09674e+07	251092	259849	235781	267176	1.59862e+06	236357	190518	413214	1.43769e+06	239632	267925	251860	2.03724e+07	2.9262e+06
Com_22463_pos	1,3-dimethyl-6-(trifluoromethyl)-1H-pyrazolo[3,4-b]pyridin-4-ol	C9 H8 F3 N3 O	253.041	9.604	254.048	8.4148e+06	1.39047e+07	9.42831e+06	6.23258e+06	1.59921e+06	5.54946e+06	3.71097e+06	7.36555e+06	7.0257e+06	5.6724e+06	8.05946e+06	2.39754e+06	8.82052e+06	1.33468e+07	4.30155e+06	1.08209e+07	5.40576e+06	7.35312e+06	9.13936e+06	1.15446e+07	5.83455e+06	1.61015e+06	2.19732e+06	2.45615e+06	7.07141e+06	7.54415e+06	5.92471e+06	5.22437e+06	2.46508e+06	5.65579e+06	7.37845e+06	6.41611e+06	9.68786e+06	8.12063e+06	1.33366e+07	7.28562e+06
Com_4281_pos	(S)-beta-Aminoisobutyric Acid	C4 H9 N O2	103.064	1.315	104.071	1.96336e+07	9.34164e+06	7.08124e+06	2.46643e+07	1.66043e+07	2.8886e+07	5.54393e+07	1.06908e+07	2.15426e+07	1.79001e+07	1.89695e+07	6.55216e+06	8.34227e+06	1.82493e+07	2.04645e+07	5.80319e+07	8.46695e+07	2.91474e+07	5.11636e+07	1.83964e+07	8.76212e+07	3.54946e+07	7.61222e+06	1.34574e+08	2.03377e+07	5.05336e+07	5.07166e+07	1.51391e+07	3.66753e+07	1.61254e+07	8.698e+06	2.99545e+07	1.7607e+07	4.53749e+07	1.19054e+07	2.26849e+07
Com_30325_pos	Phenylacetylglycine	C10 H11 N O3	193.074	9.9	194.081	5.30332e+06	8.65337e+06	5.13298e+06	1.79769e+06	1.21003e+06	4.05029e+06	2.68649e+06	5.14302e+06	4.24715e+06	2.53595e+06	6.42781e+06	2.305e+06	3.31938e+06	7.42175e+06	3.73794e+06	5.93935e+06	2.4851e+06	4.27154e+06	4.86379e+06	3.8233e+06	5.18778e+06	6.01754e+06	2.10169e+06	1.92436e+06	4.28599e+06	5.28112e+06	4.1857e+06	3.7814e+06	2.10689e+06	3.58717e+06	3.96298e+06	1.51279e+06	4.67688e+06	6.57387e+06	6.07931e+06	4.03516e+06
Com_33128_pos	ethyl 4-methyl-2-(1H-pyrrol-1-yl)-1,3-thiazole-5-carboxylate	C11 H12 N2 O2 S	236.062	1.193	237.07	558858	545154	1.06751e+06	2.12654e+06	5.53042e+06	3.7825e+06	5.06392e+06	1.62388e+06	2.53735e+06	3.31101e+06	420259	4.79817e+06	5.39738e+06	2.59914e+06	6.42061e+06	455985	1.93469e+06	3.16716e+06	650204	431787	1.19497e+06	1.50142e+06	2.54351e+06	1.73917e+06	1.3733e+06	483601	1.23975e+06	2.86822e+06	4.99302e+06	2.04105e+06	1.70606e+06	1.34757e+06	2.94485e+06	368097	1.63383e+06	2.23784e+06
Com_22004_pos	N2,N2-Dimethylguanosine	C12 H17 N5 O5	311.123	6.174	312.13	9.51843e+06	1.00871e+07	9.92085e+06	5.61329e+06	5.59025e+06	9.67823e+06	9.4634e+06	4.45829e+06	8.04123e+06	8.46805e+06	1.21622e+07	3.58034e+06	6.18798e+06	1.19283e+07	7.07581e+06	7.65821e+06	4.75789e+06	7.72735e+06	1.09279e+07	1.26731e+07	7.47793e+06	6.44182e+06	4.28196e+06	6.44064e+06	9.72346e+06	9.6833e+06	8.45627e+06	9.38076e+06	1.27612e+07	1.33978e+07	4.31872e+06	1.54907e+07	1.28905e+07	1.43731e+07	1.16815e+07	1.17868e+07
Com_6673_pos	11-Deoxy prostaglandin F1¦Â	C20 H36 O4	322.251	13.766	323.258	4.44953e+07	4.13949e+07	3.0244e+07	2.09867e+07	7.60751e+06	2.7662e+07	4.61735e+07	1.15009e+07	2.87581e+07	3.1589e+07	3.77897e+07	1.05083e+07	2.4435e+07	5.81344e+07	1.92853e+07	8.34361e+07	4.38203e+07	3.86248e+07	5.89198e+07	4.98207e+07	2.55153e+07	4.03184e+07	1.72654e+07	2.76692e+07	4.71365e+07	3.57341e+07	3.77974e+07	2.4289e+07	1.74206e+07	4.1505e+07	2.86869e+07	3.58035e+07	5.96843e+07	3.96113e+07	5.59786e+07	3.78724e+07
Com_9562_pos	Arachidonoyl serinol	C23 H39 N O3	377.292	14.172	400.281	2.05073e+07	1.46602e+07	8.42049e+06	1.23775e+07	2.16998e+07	4.92411e+06	1.05439e+07	8.60531e+06	1.27173e+07	1.31933e+07	3.56435e+07	1.18637e+07	1.69009e+07	1.94613e+07	2.453e+07	1.70813e+07	6.26422e+06	1.81173e+07	7.95643e+06	5.48283e+06	2.18823e+07	4.53465e+07	3.98008e+07	3.59501e+07	2.0549e+07	5.92485e+06	2.28616e+07	2.39899e+07	3.26201e+07	4.81999e+06	1.36236e+07	1.78169e+07	2.52169e+06	1.32089e+07	3.7495e+06	1.40438e+07
Com_9326_pos	4-Nitrosodiphenylamine	C12 H10 N2 O	198.079	8.614	199.087	3.48537e+07	3.21364e+07	2.01179e+07	5.70543e+06	1.70391e+06	1.37135e+07	5.54756e+06	1.1781e+07	1.56949e+07	1.6719e+07	4.44987e+07	3.78383e+06	1.02269e+07	4.41443e+07	1.59633e+07	3.16387e+07	7.58856e+06	2.18204e+07	3.1083e+07	2.91641e+07	2.35982e+07	2.84264e+07	1.29421e+07	4.9398e+06	2.88672e+07	1.43513e+07	2.16715e+07	1.40087e+07	6.36947e+06	2.61347e+07	1.73518e+07	1.27802e+07	5.20587e+07	2.57291e+07	3.25832e+07	2.3377e+07
Com_21085_pos	Epoxomicin	C28 H50 N4 O7	554.366	12.678	555.374	1.32795e+07	1.36959e+07	3.69142e+06	5.97055e+06	2.95487e+06	1.22177e+07	1.35677e+07	3.71489e+06	8.63657e+06	6.41807e+06	8.54255e+06	3.76903e+06	7.64751e+06	1.19851e+07	3.92414e+06	1.24031e+07	8.53936e+06	7.90361e+06	1.00432e+07	1.23544e+07	1.10949e+07	7.49572e+06	4.70544e+06	8.68617e+06	8.00321e+06	1.67271e+07	9.88879e+06	9.30523e+06	5.41494e+06	6.1892e+06	7.08068e+06	7.27005e+06	8.02749e+06	1.07572e+07	5.53827e+06	7.44788e+06
Com_47161_pos	Ethyl oleate	C20 H38 O2	310.287	16.528	311.295	464941	347620	983798	1.26756e+06	1.54439e+06	3.70842e+06	433596	474635	1.15312e+06	144876	394442	76092.6	1.4146e+06	337462	159784	227366	219455	371760	586912	210530	155720	94806.6	2.48969e+06	1.7345e+06	198612	382251	731628	766490	190584	656735	662976	2.56623e+06	282444	237727	309564	709094
Com_245_pos	1-Palmitoylglycerol	C19 H38 O4	330.277	15.001	331.284	1.69814e+08	9.33098e+07	1.18449e+09	1.22381e+08	1.91719e+09	1.92133e+08	3.20363e+08	2.47464e+07	5.03053e+08	2.44359e+08	1.20024e+08	6.20444e+07	1.15898e+08	9.78907e+07	1.24557e+08	4.1746e+08	5.90436e+08	2.21584e+08	1.83209e+08	1.48627e+08	2.15641e+08	2.04475e+08	5.77579e+07	1.6934e+08	1.5679e+08	1.7433e+08	1.63771e+08	4.15201e+08	2.02028e+08	1.75376e+08	9.28999e+07	1.69647e+08	1.94038e+08	3.60271e+08	2.82805e+07	2.04718e+08
Com_12696_pos	2-(2-acetyl-3,5-dihydroxyphenyl)acetic acid	C10 H10 O5	192.042	9.72	193.05	7.90376e+06	1.8621e+07	2.19389e+07	1.03696e+07	7.21896e+06	6.26006e+06	7.66494e+06	5.35293e+06	1.06663e+07	1.20191e+07	1.93945e+07	4.30422e+06	5.23311e+06	1.48204e+07	1.33451e+07	1.41443e+07	7.52913e+06	1.13488e+07	1.30633e+07	2.01524e+07	8.8253e+06	7.68877e+06	8.98106e+06	7.3189e+06	3.13425e+07	6.67089e+06	1.30054e+07	4.63586e+06	2.54689e+06	2.40633e+07	4.95105e+06	2.29678e+07	3.3039e+07	9.23607e+06	1.36543e+07	1.43868e+07
Com_21188_pos	Royal jelly acid	C10 H18 O3	186.126	9.789	187.133	3.27781e+06	4.23336e+06	3.27124e+06	2.51679e+06	3.61555e+06	4.15293e+06	3.8896e+06	7.81409e+06	4.09642e+06	2.91631e+06	5.26909e+06	2.28673e+06	1.24344e+07	3.41055e+06	2.1924e+06	7.7657e+06	8.03995e+06	5.53939e+06	5.14695e+06	3.43819e+06	2.66771e+06	3.56308e+06	1.79856e+06	4.01417e+06	4.49816e+06	5.31706e+06	3.80548e+06	1.39164e+07	3.14945e+06	2.92878e+06	4.2205e+06	6.36787e+06	3.05066e+06	3.58796e+06	3.79185e+06	5.12668e+06
Com_4495_pos	3,3-dimethyl-2-morpholino-2,3-dihydrobenzo[b]furan-5-ol	C14 H19 N O3	249.137	6.548	250.144	2.86199e+07	1.24278e+07	1.81215e+07	2.0619e+07	8.74497e+07	3.71745e+07	1.45307e+07	7.8112e+06	2.83443e+07	2.03369e+07	1.19429e+07	4.67237e+07	1.64027e+07	1.01111e+07	1.31499e+07	1.09205e+07	9.05534e+07	2.75176e+07	1.3388e+07	1.49788e+07	1.07235e+07	8.92864e+06	2.68025e+07	1.61881e+07	1.3061e+07	1.09112e+07	1.43727e+07	1.91975e+07	6.05688e+07	2.30003e+07	1.56208e+07	2.2924e+07	1.21842e+07	1.61142e+07	8.03069e+06	2.22051e+07
Com_35340_pos	3-(methylsulfonyl)-2H-chromen-2-one	C10 H8 O4 S	241.041	8.575	242.048	510674	730909	484718	411952	5.25858e+06	538326	339994	439998	1.08939e+06	648833	894807	555654	361249	358945	566953	527219	2.03624e+06	743738	309594	450033	293553	980132	284353	996437	287163	376235	497187	484421	599349	620774	307847	296077	333153	425793	320922	423542
Com_29295_pos	dihydrotachysterol	C28 H46 O	398.355	14.18	399.362	3.66077e+06	4.61305e+06	4.03178e+06	3.82864e+06	7.27705e+06	5.26595e+06	2.64266e+06	2.11645e+06	4.17954e+06	4.49946e+06	6.12389e+06	4.08843e+06	4.14005e+06	4.54007e+06	3.08254e+06	3.87337e+06	2.44727e+06	4.09939e+06	4.22697e+06	5.94296e+06	2.92446e+06	3.33238e+06	3.66303e+06	2.19002e+06	2.22821e+06	3.65646e+06	3.52056e+06	7.36388e+06	3.81877e+06	3.2751e+06	4.45353e+06	6.07274e+06	8.97335e+06	7.75833e+06	4.79599e+06	5.81396e+06
Com_19739_pos	6beta-Naltrexol-d3	C20 H22 [2]H3 N O4	346.2	9.635	347.207	3.57479e+06	3.09641e+06	2.85552e+06	3.67645e+06	3.07297e+06	4.39298e+06	2.98115e+06	7.24959e+06	3.86248e+06	1.60622e+06	2.59289e+06	1.09607e+07	4.0883e+06	3.91927e+06	1.75598e+06	2.64284e+06	2.49374e+06	3.75749e+06	4.29506e+06	3.14588e+06	3.42753e+06	2.40469e+06	6.65387e+06	2.72989e+06	2.89506e+06	2.82141e+06	3.54667e+06	5.06368e+06	2.12703e+06	2.63241e+06	2.63462e+06	1.81049e+07	2.31332e+06	3.25926e+06	2.23019e+06	4.79568e+06
Com_29372_pos	3-Methoxyflavone	C16 H12 O3	274.062	7.37	275.07	2.2004e+06	2.978e+06	1.13481e+06	937611	301946	1.07874e+06	967273	1.64103e+06	1.40498e+06	755335	1.59264e+06	616381	1.18689e+06	5.62804e+06	1.35191e+06	2.08888e+06	1.30482e+06	1.81561e+06	3.6138e+06	1.93511e+06	2.1557e+06	9.18551e+06	1.1253e+06	1.06512e+06	1.14534e+06	1.84745e+06	2.75917e+06	876214	593329	850808	2.76083e+06	1.0409e+06	1.41303e+06	2.70539e+06	2.91352e+06	1.64425e+06
Com_16623_pos	Betulin	C30 H50 O2	442.372	13.491	443.38	6.45955e+06	1.28963e+06	3.40375e+06	5.24275e+06	1.70837e+07	4.50289e+06	2.71729e+06	532171	5.15397e+06	4.00617e+06	2.26228e+06	5.89012e+06	2.00847e+06	3.71361e+06	3.65696e+06	3.65129e+06	7.56074e+06	4.0937e+06	3.54427e+06	3.9748e+06	2.17764e+06	3.15031e+06	2.95948e+06	5.17697e+06	3.26783e+06	449064	3.08754e+06	7.34344e+06	1.53667e+06	1.05667e+07	1.27035e+07	4.40364e+06	3.84977e+06	3.39476e+06	741003	5.56744e+06
Com_11917_pos	(2S)-2-(2-hydroxypropan-2-yl)-2H,3H,7H-furo[3,2-g]chromen-7-one	C14 H14 O4	246.089	10.513	247.097	5.11318e+06	6.60582e+06	3.64171e+06	1.74455e+07	9.85347e+06	8.15573e+06	6.78499e+06	1.66885e+07	9.28611e+06	9.60429e+06	5.02712e+06	1.34067e+07	6.11519e+06	6.039e+06	5.34563e+06	5.30208e+06	8.09489e+06	7.36686e+06	4.34528e+06	5.70197e+06	2.47938e+06	4.23882e+06	4.43243e+06	1.22168e+07	1.167e+07	1.18023e+07	7.11088e+06	7.28997e+06	7.52293e+06	7.69287e+06	1.12713e+07	3.64534e+07	3.56152e+06	3.77569e+06	1.23139e+07	1.12352e+07
Com_11369_pos	Albendazole sulfone	C12 H15 N3 O4 S	297.083	5.185	298.09	2.01576e+07	3.5907e+07	2.47038e+07	1.99162e+07	1.04556e+07	2.57595e+07	3.11121e+07	1.85102e+07	2.33152e+07	1.57462e+07	2.45105e+07	4.90084e+06	1.98335e+07	1.65052e+07	2.31365e+07	4.1892e+07	1.77108e+07	2.05294e+07	2.45518e+07	3.19374e+07	3.52005e+07	3.29267e+07	2.07385e+07	1.93962e+07	2.72389e+07	2.91618e+07	2.7644e+07	1.92471e+07	1.57083e+07	1.6166e+07	1.83011e+07	3.03081e+07	3.43541e+07	3.80646e+07	2.10202e+07	2.41462e+07
Com_3702_pos	PLK	C17 H32 N4 O4	356.242	6.642	357.25	3.7541e+06	6.55931e+06	9.52857e+06	2.88343e+07	1.11602e+07	5.60725e+06	8.45675e+06	1.07635e+07	1.0583e+07	1.55794e+07	3.56452e+06	8.95251e+07	7.54581e+06	3.00608e+06	9.07502e+06	1.93951e+07	2.23282e+07	2.12524e+07	1.24893e+07	4.49155e+06	4.35243e+06	5.94685e+06	2.34161e+07	9.5683e+06	4.87617e+06	6.26837e+06	8.92614e+06	1.15461e+07	9.92249e+06	4.50491e+06	7.54689e+06	2.81973e+06	4.2675e+06	5.4273e+06	4.4967e+06	6.31646e+06
Com_4905_pos	2-(morpholinomethyl)quinazolin-4-ol	C13 H15 N3 O2	245.117	7.147	246.124	8.47726e+07	1.00595e+08	6.37196e+07	3.98931e+07	9.31057e+06	5.22643e+07	7.00502e+07	2.06119e+07	5.51521e+07	2.99671e+07	6.67191e+07	2.15355e+07	3.49533e+07	8.58302e+07	3.09284e+07	4.76398e+07	1.86912e+07	4.20331e+07	2.57192e+07	6.81391e+07	6.41868e+07	5.71574e+07	3.82386e+07	2.17818e+07	6.25464e+07	5.73636e+07	4.93916e+07	4.23922e+07	1.50376e+07	6.8449e+07	3.54316e+07	5.33107e+07	6.3016e+07	5.79164e+07	6.76327e+07	5.03983e+07
Com_33246_pos	(4-benzoylpiperidino)[4-(tert-butyl)phenyl]methanone	C23 H27 N O2	371.184	10.744	372.191	5.62553e+06	7.38146e+06	3.7471e+06	4.14371e+06	1.41114e+06	5.62143e+06	5.16894e+06	1.73228e+06	4.35395e+06	1.13411e+06	3.59941e+06	1.16569e+06	2.25992e+06	2.35346e+06	1.15649e+06	2.38147e+06	2.87022e+06	2.1151e+06	2.34042e+06	3.5794e+06	2.68956e+06	2.81361e+06	1.65036e+06	2.52817e+06	2.38278e+06	3.49749e+06	2.68522e+06	1.39714e+06	1.50223e+06	1.00765e+06	1.93503e+06	1.84589e+06	2.20358e+06	2.27742e+06	1.62081e+06	1.72372e+06
Com_24176_pos	HRH	C18 H28 N10 O4	448.233	8.716	449.239	1.12289e+07	9.54457e+06	7.12153e+06	1.09641e+07	1.75921e+06	1.11485e+07	8.2361e+06	5.20675e+06	8.15121e+06	6.55052e+06	1.27798e+07	4.73514e+06	4.78741e+06	6.36364e+06	3.4199e+06	6.78762e+06	7.82467e+06	6.65609e+06	2.82571e+06	5.9698e+06	5.28594e+06	3.66903e+06	5.01463e+06	8.11175e+06	8.05542e+06	6.598e+06	5.69129e+06	5.11329e+06	2.55059e+06	5.95523e+06	3.73459e+06	7.98081e+06	5.66788e+06	6.50494e+06	7.27025e+06	5.5972e+06
Com_50767_pos	gamma-Tocopherol	C28 H48 O2	416.366	16.335	417.373	1.93605e+06	1.87923e+06	2.64664e+06	1.69034e+06	1.01406e+06	1.77291e+06	670371	713267	1.54036e+06	512034	472264	533027	706857	468672	697797	751854	320481	557873	1.21903e+06	551495	1.37875e+06	799116	1.15921e+06	837888	1.19083e+06	1.44848e+06	1.0731e+06	1.12715e+06	1.00399e+06	1.21706e+06	835929	1.10026e+06	1.56108e+06	363360	1.64699e+06	1.10698e+06
Com_17161_pos	5,6-dimethoxy-2-(2-methoxyphenyl)-4H-chromen-4-one	C18 H16 O5	294.089	10.623	295.096	2.70455e+06	1.22128e+06	1.35609e+06	1.93229e+06	1.80724e+06	2.36639e+06	1.65466e+06	2.01562e+07	4.14984e+06	2.09406e+06	742710	5.07671e+06	1.55134e+06	1.27401e+06	855064	3.64561e+06	1.1276e+07	3.31444e+06	1.61655e+06	1.93643e+06	914584	775352	1.65491e+06	7.17456e+06	1.14818e+06	1.27962e+06	2.06252e+06	1.81657e+06	2.11273e+06	965327	2.1838e+06	1.82519e+06	1.75304e+06	2.51321e+06	842046	1.75149e+06
Com_2937_pos	(-)-Camphor	C10 H16 O	152.12	14.812	153.127	9.58484e+07	1.0451e+08	1.17944e+08	1.16101e+08	1.41764e+08	1.05613e+08	9.25366e+07	1.15779e+08	1.11262e+08	4.75918e+07	8.82888e+07	7.29781e+07	1.48403e+08	9.67905e+07	1.33576e+08	1.3792e+08	9.09496e+07	1.02062e+08	1.04963e+08	1.02415e+08	1.23398e+08	1.16627e+08	9.58496e+07	1.14025e+08	1.32486e+08	1.24474e+08	1.1428e+08	8.4919e+07	1.21396e+08	7.27002e+07	1.16363e+08	1.22802e+08	7.88305e+07	7.92241e+07	1.06919e+08	9.78942e+07
Com_8290_pos	11(Z),14(Z),17(Z)-Eicosatrienoic acid	C20 H34 O2	306.256	15.515	307.264	2.04401e+06	5.39463e+07	4.63468e+07	5.61775e+06	3.44966e+06	3.18453e+06	2.97343e+06	1.60699e+07	1.6704e+07	3.74428e+06	5.28145e+06	7.64292e+06	7.9112e+06	1.84978e+06	6.60833e+06	3.16707e+06	1.72354e+06	4.74107e+06	3.39192e+06	2.6618e+06	4.39249e+07	6.23176e+06	1.39374e+07	7.36148e+06	5.45422e+06	2.22012e+06	1.06479e+07	3.60348e+06	1.56566e+07	6.64876e+06	3.36003e+06	4.03892e+06	2.93743e+06	3.11104e+06	7.51647e+06	5.85909e+06
Com_25910_pos	6¦Â-Hydroxyfluoxymesterone	C20 H29 F O4	352.2	10.725	353.207	8.80222e+06	4.55396e+06	3.52587e+06	1.67647e+06	1.04683e+06	4.65012e+06	5.31072e+06	4.78562e+06	4.29398e+06	2.59992e+06	1.31309e+07	863484	3.44711e+06	6.11816e+06	1.14174e+06	1.10143e+07	3.59372e+06	5.23867e+06	1.52256e+06	8.72838e+06	5.18165e+06	5.19926e+06	3.13185e+06	2.50501e+06	4.34655e+06	5.85279e+06	4.55851e+06	3.85868e+06	1.61036e+06	7.12193e+06	5.73418e+06	2.79287e+06	4.65675e+06	8.15206e+06	6.85164e+06	5.09731e+06
Com_42437_pos	(2R)-5-hydroxy-7-methoxy-2-phenyl-3,4-dihydro-2H-1-benzopyran-4-one	C16 H14 O4	292.074	9.86	293.081	638086	767654	1.36185e+06	2.12731e+06	524299	884608	421424	1.59154e+06	1.0396e+06	3.1301e+06	633160	734730	664995	624510	4.04154e+06	480375	3.31275e+06	1.70277e+06	615666	570557	1.64789e+06	2.94747e+06	458096	1.59253e+06	682398	505571	1.12752e+06	766042	3.63276e+06	812348	2.19644e+06	394466	557019	1.79722e+06	801233	1.36969e+06
Com_4629_pos	1-morpholino-3-(4-nitrophenoxy)propan-2-ol	C13 H18 N2 O5	282.122	1.457	283.129	6.51627e+07	5.72689e+07	3.89375e+07	4.11754e+07	1.19767e+07	4.44209e+07	3.866e+07	1.96974e+07	3.96624e+07	4.8493e+07	6.77418e+07	6.97687e+07	2.16572e+07	6.76034e+07	3.8942e+07	4.25988e+07	4.90468e+07	5.07315e+07	3.47874e+07	6.43961e+07	5.51348e+07	4.3681e+07	3.56124e+07	3.32504e+07	5.96127e+07	6.0258e+07	4.83416e+07	4.20053e+07	3.35962e+07	3.56651e+07	3.61591e+07	2.66996e+07	4.44164e+07	4.45824e+07	4.33377e+07	3.83077e+07
Com_15868_pos	(¡À)8(9)-EET	C20 H32 O3	301.225	13.824	302.232	1.93752e+06	2.06471e+06	1.60735e+07	6.16648e+06	6.94441e+06	4.42107e+06	3.13019e+06	4.30798e+06	5.63073e+06	2.08395e+06	2.05008e+06	1.49712e+07	3.15208e+06	2.30314e+06	2.9954e+06	2.55142e+06	6.00804e+06	4.51441e+06	2.05673e+06	2.37715e+06	2.59351e+06	2.95961e+06	5.95086e+06	4.61754e+06	2.34406e+06	2.67354e+06	3.19662e+06	7.80098e+06	4.91078e+06	3.55249e+06	2.62021e+06	3.45958e+06	2.66504e+06	2.84391e+06	2.71754e+06	3.82132e+06
Com_23229_pos	Lysine Butyrate	C10 H22 N2 O4	234.157	1.301	235.165	3.73101e+06	1.05142e+06	2.45841e+06	2.69546e+06	1.0473e+07	1.51522e+06	1.2184e+06	602355	2.96816e+06	2.50182e+06	1.85414e+06	1.98505e+06	1.21745e+06	1.59791e+06	3.41957e+06	2.5766e+06	3.34854e+06	2.31263e+06	9.70663e+06	2.29049e+06	2.0381e+06	969449	1.73445e+06	2.42592e+06	1.61302e+06	1.61329e+06	2.79892e+06	1.72249e+06	6.09564e+06	1.28838e+06	1.41986e+06	1.71571e+06	1.77901e+06	1.72888e+06	1.08634e+06	2.10454e+06
Com_30865_pos	13,14-dihydro-15-keto-tetranor Prostaglandin E2	C16 H26 O5	320.16	12.475	321.167	3.09725e+06	3.2153e+06	4.01639e+06	2.48629e+06	1.51684e+06	3.27872e+06	2.62575e+06	2.52018e+06	2.84459e+06	3.68973e+06	5.0098e+06	2.1837e+06	4.61506e+06	3.97529e+06	7.24894e+06	6.44438e+06	6.98928e+06	5.01952e+06	2.86722e+06	3.5972e+06	4.99326e+06	6.26114e+06	1.54961e+06	2.49612e+06	3.3861e+06	5.40159e+06	3.81903e+06	2.12172e+06	5.80276e+06	2.03024e+06	2.90469e+06	4.09682e+06	1.96107e+06	4.06748e+06	4.81932e+06	3.47551e+06
Com_5009_pos	Cynaropicrin	C19 H22 O6	346.142	11.254	347.149	8.86846e+07	9.07197e+07	5.53319e+07	5.46507e+07	1.4063e+07	3.85377e+07	5.26619e+07	3.1177e+07	5.32283e+07	4.9719e+07	1.01917e+08	3.37907e+07	6.76853e+07	1.08118e+08	5.49594e+07	7.5868e+07	4.94417e+07	6.76874e+07	8.05688e+07	8.7639e+07	5.29725e+07	7.08016e+07	7.70136e+07	5.1483e+07	7.90339e+07	5.67673e+07	6.9535e+07	5.12924e+07	2.96129e+07	7.60874e+07	4.62388e+07	8.33496e+07	8.86187e+07	6.08511e+07	7.11095e+07	6.3395e+07
Com_34771_pos	Pleuromutilin	C22 H34 O5	400.225	13.013	401.232	3.56753e+06	3.90758e+06	4.76319e+06	3.39098e+06	3.1075e+06	4.71201e+06	4.16413e+06	2.30614e+06	3.73988e+06	3.3067e+06	4.39676e+06	2.98535e+06	4.17734e+06	3.88745e+06	3.43636e+06	4.64265e+06	6.86357e+06	4.21202e+06	3.59246e+06	3.91711e+06	3.71057e+06	5.50495e+06	2.27703e+06	4.61358e+06	3.75443e+06	6.21039e+06	4.19757e+06	2.19526e+06	3.2303e+06	4.46876e+06	4.35875e+06	3.31955e+06	2.58654e+06	3.74295e+06	3.14668e+06	3.3811e+06
Com_6451_pos	1-Oleoyl-Sn-Glycero-3-Phosphocholine	C26 H52 N O7 P	521.348	13.875	522.355	2.16479e+07	2.25615e+07	1.74569e+07	1.63151e+07	1.42602e+07	2.11579e+07	4.40257e+07	8.2169e+06	2.07053e+07	5.89305e+07	3.6569e+07	1.41894e+07	3.40946e+07	2.06774e+07	1.47009e+07	2.20966e+07	1.73546e+07	2.73266e+07	1.55908e+07	2.02805e+07	2.10022e+07	2.16364e+07	3.55215e+07	2.06632e+07	1.50051e+07	2.12356e+07	2.13669e+07	1.78526e+07	1.06107e+07	2.90204e+07	2.37686e+07	1.78396e+07	1.52389e+07	2.33521e+07	1.65204e+07	1.92754e+07
Com_7607_pos	Styrene	C8 H8	104.063	9.644	105.07	7.60305e+06	8.6284e+06	6.26135e+06	5.07448e+06	2.93969e+06	5.85066e+06	6.05126e+06	6.93264e+06	6.16769e+06	6.94171e+06	8.35029e+06	2.94598e+06	4.87257e+06	6.64152e+06	3.65878e+06	1.51948e+07	7.22689e+06	6.97906e+06	7.71906e+06	9.9077e+06	5.06983e+06	6.17723e+06	7.57304e+06	5.76379e+06	1.0979e+07	7.74566e+06	7.61691e+06	6.12233e+06	3.76393e+06	8.05256e+06	6.20884e+06	6.45634e+07	1.08607e+07	6.68187e+06	8.8053e+06	1.43824e+07
Com_28238_pos	EMH	C16 H25 N5 O6 S	414.175	1.451	415.183	8.77034e+06	9.49884e+06	5.19422e+06	8.50214e+06	2.13612e+06	5.2819e+06	4.31426e+06	3.45178e+06	5.8937e+06	5.01748e+06	7.03551e+06	3.76288e+06	3.42221e+06	9.03632e+06	3.57712e+06	4.63893e+06	6.91308e+06	5.42544e+06	5.83803e+06	6.52878e+06	5.45877e+06	5.65609e+06	3.74314e+06	7.35224e+06	7.40566e+06	8.97021e+06	6.36912e+06	4.83773e+06	3.03763e+06	6.21311e+06	5.27192e+06	7.12817e+06	6.63347e+06	4.18985e+06	7.84685e+06	5.64484e+06
Com_181_pos	trans-3-Indoleacrylic acid	C11 H9 N O2	187.063	6.568	188.071	2.09073e+08	2.71434e+08	4.59309e+08	1.05707e+09	5.22027e+08	3.46199e+08	7.68648e+08	1.78673e+09	6.77561e+08	1.2987e+09	3.07459e+08	1.38986e+09	1.46525e+09	2.41487e+08	2.59788e+09	3.21733e+08	1.04416e+09	1.08332e+09	4.54839e+08	3.51947e+08	7.06234e+08	1.15003e+09	1.49235e+09	1.10738e+09	4.00323e+08	3.87855e+08	7.56369e+08	1320524983	2.21452e+09	4.80098e+08	2.47163e+08	4.60242e+08	1.99475e+08	5.53002e+08	3.15822e+08	7.23856e+08
Com_20178_pos	ACar 21:3	C28 H50 N O4	463.365	13.777	464.373	479322	382686	1.49079e+06	4.35786e+06	591560	794231	448954	2.76535e+06	1.41384e+06	3.11736e+06	441563	2.3914e+06	544143	441962	1.40913e+07	437471	2.35954e+06	2.9781e+06	470873	440396	593603	863019	449713	1.05616e+06	609533	502767	623259	1.6586e+06	1.29758e+07	949474	448087	471326	756185	621926	433239	2.28934e+06
Com_41477_pos	Methyl palmitate	C17 H34 O2	270.256	16.02	271.263	423264	383704	1.28417e+06	2.19252e+06	3.87683e+06	2.1309e+06	368883	857958	1.43978e+06	451689	367036	449197	967892	324368	328859	382739	210495	435284	265602	308878	247347	330579	1.81434e+06	1.02335e+06	343001	303092	579524	772260	420523	776649	536776	862722	418979	342420	386875	564651
Com_50823_pos	Galangin	C15 H10 O5	270.054	8.002	271.061	2.23425e+06	1.9252e+06	1.83762e+06	2.09746e+06	1.13411e+06	2.5802e+06	1.83024e+06	2.02815e+06	1.9584e+06	1.6305e+06	2.69579e+06	1.163e+06	2.01835e+06	2.88397e+06	1.2465e+06	3.35858e+06	1.9519e+06	2.11857e+06	2.39199e+06	2.45092e+06	2.06179e+06	1.6177e+06	1.67732e+06	1.85093e+06	2.39695e+06	2.7146e+06	2.14528e+06	2.31175e+06	1.18573e+06	1.89323e+06	1.86251e+06	3.28519e+06	2.7825e+06	2.09213e+06	2.13428e+06	2.19342e+06
Com_30460_pos	Arachidonic acid methyl ester	C21 H34 O2	318.256	11.325	319.263	3.85685e+06	4.41219e+06	2.22572e+06	1.03079e+06	871127	1.7636e+06	2.44187e+06	1.5299e+06	2.2665e+06	1.71074e+06	2.90753e+06	764388	980051	2.09863e+06	832964	2.53693e+06	915034	1.59328e+06	6.60607e+06	8.87161e+06	2.85211e+06	5.12703e+06	1.85059e+06	2.62882e+06	5.41397e+06	6.73652e+06	5.01084e+06	3.24445e+06	1.40436e+06	4.12635e+06	4.76539e+06	2.55688e+06	3.10666e+06	3.27731e+06	6.82856e+06	3.66375e+06
Com_20348_pos	5¦Á-Dihydrotestosterone glucuronide	C25 H38 O8	932.497	7.883	467.256	232852	230719	1.15199e+06	2.05125e+06	1.14096e+06	204095	175602	277027	683062	1.27978e+07	264000	5.32265e+06	223809	233154	3.7022e+06	203086	7.23387e+06	3.74757e+06	968077	218895	362188	365851	197067	202799	194699	209122	339837	1.24596e+06	3.1397e+06	705992	1.40498e+06	210744	230470	352421	300619	948860
Com_33148_pos	Ingenol-3-angelate	C25 H34 O6	452.215	9.157	453.222	6.70462e+06	4.90064e+06	4.33816e+06	2.42291e+06	1.79015e+06	4.23241e+06	4.00452e+06	5.21726e+06	4.20133e+06	1.94159e+06	5.66843e+06	1.18226e+06	2.42008e+06	4.51695e+06	2.50911e+06	2.46722e+06	2.79396e+06	2.93745e+06	3.2441e+06	3.37723e+06	3.7626e+06	4.89439e+06	1.6522e+06	1.58464e+06	3.04948e+06	3.23208e+06	3.09959e+06	2.63927e+06	1.5734e+06	1.85548e+06	2.72481e+06	1.25692e+06	4.4952e+06	4.22721e+06	2.54445e+06	2.66459e+06
Com_30111_pos	Ecgonine methyl ester	C10 H17 N O3	199.121	10.028	200.128	3.94807e+06	3.47429e+06	1.85253e+06	1.55594e+06	1.48056e+06	2.06873e+06	2.31126e+06	8.57277e+06	3.15802e+06	2.03487e+06	7.16269e+06	988531	2.69922e+06	4.20254e+06	1.3591e+06	2.52334e+06	2.81641e+06	2.97334e+06	2.83504e+06	3.60096e+06	3.07394e+06	5.5453e+06	2.3297e+06	1.9754e+06	2.48968e+06	3.42128e+06	3.15891e+06	2.62876e+06	1.70862e+06	3.07502e+06	3.18715e+06	2.45109e+06	3.60358e+06	5.74541e+06	4.61466e+06	3.37679e+06
Com_28842_pos	7,8-Dihydrofolate	C19 H21 N7 O6	443.155	10.638	444.162	1.28239e+06	796366	1.00336e+06	3.6012e+06	656785	1.41607e+06	567810	9.19731e+06	2.31516e+06	3.21838e+06	1.42459e+06	1.61295e+06	1.07785e+06	3.38351e+06	1.25099e+06	1.21405e+06	8.33063e+06	2.68912e+06	3.13358e+06	722676	4.18071e+06	2.6187e+06	3.08315e+06	4.8853e+06	6.8241e+06	672512	3.26509e+06	4.69274e+06	5.58831e+06	1.99797e+06	1.82409e+06	5.38713e+06	1.335e+06	2.53014e+06	4.53937e+06	3.48685e+06
Com_12796_pos	UR-144 N-(5-Chloropentyl) analog	C21 H28 Cl N O	345.19	8.79	346.197	2.784e+07	3.08472e+07	1.56712e+07	1.82107e+06	1.70361e+06	1.20851e+07	8.26954e+06	4.3262e+06	1.28205e+07	3.2036e+06	1.70156e+07	4.73058e+06	9.28465e+06	2.29494e+07	9.14695e+06	8.5036e+06	4.67667e+06	9.93888e+06	2.10169e+07	2.36738e+07	2.22875e+07	3.03452e+07	9.49571e+06	4.09084e+06	7.69894e+06	1.75413e+07	1.70188e+07	9.6191e+06	3.5225e+06	7.36317e+06	1.22783e+07	456098	1.35191e+07	1.94499e+07	1.6408e+07	1.0327e+07
Com_135_pos	Acetyl-¦Â-methylcholine	C8 H17 N O2	159.126	1.387	160.133	2.277e+09	4.07501e+09	1.20071e+09	2.01461e+09	6.5325e+08	3.39073e+09	1.62302e+09	1.16904e+09	2.05042e+09	3.94621e+08	1.41445e+09	2.73512e+08	7.10262e+07	1.34984e+09	5.92769e+08	2.7165e+08	5.57242e+08	6.15638e+08	1.78854e+08	2.87652e+08	7.30271e+08	7.71186e+08	4.37764e+08	2.65486e+09	7.3982e+08	9.00913e+08	8.37665e+08	5.99117e+08	1.18536e+08	1.11342e+09	1.10048e+09	2.81892e+09	4.46517e+08	1.53666e+09	9.2634e+08	1.0825e+09
Com_17552_pos	Diosmetin	C16 H12 O6	300.063	11.213	301.071	1.40693e+06	490672	2.57599e+06	1.32209e+06	1.5821e+07	1.34306e+06	1.7188e+06	903197	3.19772e+06	1.9639e+06	627121	1.55945e+06	824287	930799	793643	666337	4.14889e+06	1.4393e+06	1.1678e+06	967942	650328	493335	481850	2.26855e+06	1.25588e+06	796160	1.01023e+06	1.68948e+06	1.05896e+06	3.35491e+06	979043	1.83323e+06	684228	1.23284e+06	625141	1.43223e+06
Com_9690_pos	HNH	C16 H22 N8 O5	406.174	7.477	407.181	3.75076e+07	1.12531e+07	2.85953e+07	1.75272e+07	1.86871e+06	4.47682e+07	2.34078e+07	6.29599e+06	2.1403e+07	1.27316e+07	1.34064e+07	6.10422e+06	2.4887e+07	3.94825e+07	1.59133e+07	1.47823e+07	1.03711e+07	1.72098e+07	2.31848e+07	1.89309e+07	3.77041e+07	1.07483e+07	3.21441e+07	2.19628e+07	2.5093e+07	2.20982e+07	2.39833e+07	2.63097e+07	1.17038e+07	2.78491e+06	1.52504e+07	1.49714e+07	3.80119e+07	4.66468e+07	2.16959e+07	2.21719e+07
Com_58991_pos	MMK	C16 H32 N4 O4 S2	390.183	6.017	391.191	576574	249651	270333	959482	437893	1.04475e+06	508255	646738	586709	946800	502965	1.22437e+06	318035	519398	586749	312160	515651	615766	441394	492859	340899	185259	756963	702916	493344	197397	451379	633899	1.08809e+06	476853	162758	244633	468310	518945	439825	504163
Com_5135_pos	SLH	C15 H25 N5 O5	355.185	1.427	356.192	2.23151e+07	2.22884e+07	2.11324e+07	2.08731e+07	1.05694e+07	1.62218e+07	1.70306e+07	1.29673e+07	1.79248e+07	1.96078e+07	1.43617e+07	6.19946e+07	9.11037e+06	1.49301e+07	1.24513e+07	1.69783e+07	1.96408e+07	2.11344e+07	1.60104e+07	1.91104e+07	1.35096e+07	1.31677e+07	1.80948e+07	1.48409e+07	1.57525e+07	1.58904e+07	1.57971e+07	1.27469e+07	1.45952e+07	9.11315e+06	1.09077e+07	1.22205e+07	1.08214e+07	1.73209e+07	1.17613e+07	1.24359e+07
Com_20277_pos	AMK	C14 H28 N4 O4 S	348.18	7.214	349.187	1.46132e+07	1.04407e+07	3.52831e+06	1.28714e+07	2.71516e+06	1.3185e+07	1.27379e+07	8.84306e+06	9.86682e+06	1.02367e+07	1.219e+07	7.74499e+06	3.37834e+06	4.39865e+06	3.57882e+06	7.84472e+06	9.67809e+06	7.38129e+06	5.78828e+06	3.38263e+06	7.58494e+06	2.87097e+06	6.634e+06	6.0856e+06	1.52553e+07	4.48364e+06	6.51067e+06	8.40748e+06	6.98461e+06	1.03596e+07	4.10885e+06	1.95079e+06	1.0084e+07	6.61918e+06	8.45206e+06	7.12083e+06
Com_19033_pos	WPH	C22 H26 N6 O4	420.189	7.643	421.196	1.01998e+07	1.7793e+07	6.50147e+06	5.24525e+06	1.47056e+06	3.53803e+06	5.38409e+06	2.31621e+06	6.55605e+06	2.84087e+06	6.71908e+06	1.58537e+06	5.08621e+06	9.19576e+06	3.4495e+06	5.86978e+06	6.80484e+06	5.19393e+06	7.76707e+06	8.90702e+06	5.53272e+06	8.45981e+06	3.98049e+06	4.7591e+06	5.55325e+06	7.306e+06	6.53318e+06	4.92691e+06	2.75717e+06	3.15075e+06	5.82425e+06	2.64059e+06	7.34338e+06	9.26593e+06	6.8939e+06	5.35036e+06
Com_18814_pos	3-Hydroxyphenylacetic acid	C8 H8 O3	152.048	9.545	153.055	4.44326e+06	3.92048e+06	3.7588e+06	2.46535e+06	2.25948e+06	6.44493e+06	4.33885e+06	1.77376e+07	5.6711e+06	2.72338e+06	3.99442e+06	3.59515e+06	4.16289e+06	6.46169e+06	3.73013e+06	8.37095e+06	4.80405e+06	4.73033e+06	6.79317e+06	3.23642e+06	6.73533e+06	5.65204e+06	1.32666e+06	2.03391e+06	4.06835e+06	7.73701e+06	4.69786e+06	3.62749e+06	4.02852e+06	2.97526e+06	4.1872e+06	4.63159e+06	2.60455e+06	6.75932e+06	8.51862e+06	4.66657e+06
Com_9173_pos	11-Deoxy prostaglandin F1¦Á	C20 H36 O4	362.244	13.779	363.252	1.79998e+07	1.68215e+07	2.06559e+07	1.01679e+07	4.53684e+06	1.88986e+07	1.93429e+07	7.03827e+06	1.44327e+07	1.85309e+07	3.54448e+07	1.08226e+07	1.48961e+07	2.28209e+07	1.36652e+07	5.60904e+07	1.85756e+07	2.38558e+07	2.75363e+07	2.46877e+07	2.44238e+07	3.12854e+07	1.05245e+07	1.36071e+07	2.08125e+07	2.4032e+07	2.21136e+07	1.48305e+07	1.29226e+07	1.6957e+07	2.17566e+07	1.4524e+07	1.79374e+07	2.96022e+07	2.56677e+07	1.92747e+07
Com_10456_pos	FLK	C21 H34 N4 O4	406.258	6.411	407.265	4.81835e+06	3.13154e+06	4.51995e+06	4.82556e+06	1.3836e+06	5.12075e+06	4.05942e+06	9.89727e+06	4.71955e+06	4.30702e+06	2.9528e+06	2.60253e+07	3.0996e+06	3.8539e+06	2.966e+06	4.51059e+06	4.72714e+06	6.55529e+06	6.21158e+06	3.57348e+06	5.60247e+06	2.85291e+06	1.29066e+07	2.1633e+06	2.78885e+06	3.72325e+06	4.97781e+06	3.91938e+06	2.73495e+06	2.48408e+06	3.2936e+06	2.34717e+06	1.72734e+06	6.23627e+06	4.81664e+06	3.44493e+06
Com_22725_pos	(9cis)-Retinal	C20 H28 O	284.214	14.653	285.221	4.10768e+06	3.52154e+06	6.8145e+06	1.12636e+07	6.96396e+06	9.79167e+06	6.55438e+06	4.10524e+06	6.64032e+06	7.30817e+06	4.27653e+06	8.88724e+06	8.11548e+06	4.63474e+06	8.78176e+06	3.39826e+06	1.12262e+07	7.07855e+06	5.65012e+06	4.48877e+06	3.91488e+06	7.49848e+06	7.20321e+06	1.28621e+07	5.09893e+06	6.39816e+06	6.63933e+06	1.16882e+07	6.33277e+06	5.74723e+06	3.02513e+06	7.94638e+06	6.15055e+06	3.47194e+06	6.47971e+06	6.35524e+06
Com_32080_pos	Taurodeoxycholic Acid	C26 H45 N O6 S	499.296	11.867	500.303	6.57533e+06	3.09473e+06	6.8268e+06	225758	341647	1.49954e+06	1.19721e+06	833379	2.5743e+06	456271	6.1442e+06	403294	1.45183e+06	3.0751e+06	1.23063e+06	1.36857e+06	646799	1.84709e+06	2.34481e+06	1.93539e+06	5.08792e+06	5.21339e+06	662922	793510	2.75345e+06	1.81359e+06	2.57562e+06	1.31072e+06	567524	1.25488e+06	1.14852e+06	430711	1.48374e+06	7.91151e+06	1.50197e+06	1.9512e+06
Com_43941_pos	Lagochilin	C20 H36 O5	356.256	14.525	357.264	1.74839e+06	1.50265e+06	2.38726e+06	1.53395e+06	3.44159e+06	2.78676e+06	2.03684e+06	849555	2.03587e+06	880657	1.87076e+06	853728	716099	1.53714e+06	804432	2.98479e+06	3.11231e+06	1.59499e+06	1.6569e+06	2.05033e+06	1.03692e+06	927011	1.34213e+06	2.61119e+06	3.03946e+06	1.13095e+06	1.72436e+06	2.99291e+06	767234	880308	1.07063e+06	3.33269e+06	1.36078e+06	1.64823e+06	671661	1.59055e+06
Com_12723_pos	N1-(2,3-dihydro-1,4-benzodioxin-6-yl)acetamide	C10 H11 N O3	193.074	8.727	194.081	1.68699e+07	1.5838e+07	7.11651e+06	5.93377e+06	4.68933e+06	2.16827e+07	8.41619e+06	1.08475e+07	1.14242e+07	6.71709e+06	1.30068e+07	3.29041e+06	5.29471e+06	1.33572e+07	6.69024e+06	3.65499e+07	7.40942e+06	1.15395e+07	2.15775e+07	1.06963e+07	1.15958e+07	1.26905e+07	5.1254e+06	4.78144e+06	9.25476e+06	1.2675e+07	1.10496e+07	7.73817e+06	5.24251e+06	7.82882e+06	7.88732e+06	1.46544e+06	1.08416e+07	1.12116e+07	1.14516e+07	7.95838e+06
Com_30419_pos	HQH	C17 H24 N8 O5	442.174	6.69	443.181	2.02537e+06	1.71671e+06	2.02171e+06	4.56443e+06	572078	5.05018e+06	2.52652e+06	1.86014e+06	2.54214e+06	3.41207e+06	1.65035e+06	1.23608e+06	2.00646e+06	2.94432e+06	1.95394e+06	3.06633e+06	8.65463e+06	3.11552e+06	2.96126e+06	4.4148e+06	2.03674e+06	2.06114e+06	2.51199e+06	4.83227e+06	3.18228e+06	7.3237e+06	3.66552e+06	3.31349e+06	1.68724e+06	3.34969e+06	1.54987e+06	2.95979e+06	3.35466e+06	3.47788e+06	1.84286e+06	2.69193e+06
Com_14784_pos	VPH	C16 H25 N5 O4	351.19	2.114	352.197	552927	697315	474235	575626	300666	617274	547757	641568	550921	2.88679e+06	684737	1.65606e+07	580871	668903	1.81841e+06	541867	601236	3.04292e+06	608520	646756	616925	567289	837964	599184	592636	586412	631961	766700	2.88372e+06	615734	589084	683445	592724	695433	580158	925875
Com_37573_pos	DRH	C16 H26 N8 O6	852.396	6.202	427.205	1.13685e+06	1.49836e+06	856252	1.89443e+06	1.63124e+06	980380	565904	502190	1.1332e+06	1.62564e+06	890388	3.85067e+06	939480	1.52201e+06	1.90883e+06	634804	2.38942e+06	1.72016e+06	1.15365e+06	849904	509929	1.2412e+06	756081	1.07879e+06	812496	687108	886144	3.47345e+06	2.88459e+06	878445	1.08834e+06	278923	1.1863e+06	1.29412e+06	650314	1.46681e+06
Com_7626_pos	Deoxyadenosine	C10 H13 N5 O3	251.101	1.421	252.108	4.19471e+07	2.67397e+07	4.98387e+07	4.56373e+07	1.52302e+07	3.43412e+07	3.26744e+07	1.77551e+07	3.30205e+07	2.82149e+07	7.03796e+07	1.52197e+07	1.49871e+07	3.94147e+07	2.9297e+07	8.86674e+06	3.69987e+07	3.04223e+07	3.41639e+07	3.08221e+07	2.38718e+07	2.08563e+07	1.12172e+07	2.97352e+07	5.43475e+07	3.75059e+07	3.0315e+07	2.29803e+07	2.92466e+07	1.95761e+07	3.12578e+07	2.40987e+07	2.71625e+07	2.12776e+07	2.75068e+07	2.53883e+07
Com_8841_pos	1-(4-hydroxyphenyl)propane-1,2-diol	C9 H12 O3	150.068	11.433	151.075	7.59122e+06	6.39375e+06	3.48631e+07	1.18694e+07	3.95695e+07	2.27448e+07	3.12222e+07	2.30647e+07	2.21648e+07	1.59096e+07	5.35435e+06	6.12919e+06	1.44058e+07	1.37832e+07	7.93521e+06	2.37691e+07	1.43383e+07	1.27031e+07	9.60053e+06	1.69637e+07	2.86196e+06	9.85993e+06	4.9451e+06	1.73735e+07	1.51102e+07	1.34447e+07	1.127e+07	9.37958e+06	2.54146e+07	1.88255e+07	3.52506e+07	4.8069e+07	9.68679e+06	1.0904e+07	5.68764e+06	2.04022e+07
Com_25935_pos	MAM2201 N-(5-chloropentyl) analog	C25 H24 Cl N O	389.147	7.919	390.155	9.14872e+06	1.03891e+07	5.76825e+06	1.70531e+06	516270	6.18982e+06	6.06884e+06	1.78383e+06	5.19627e+06	1.7993e+06	1.20725e+07	1.13319e+06	6.13219e+06	1.11423e+07	6.57558e+06	6.93427e+06	2.19801e+06	5.99841e+06	1.09515e+07	1.00642e+07	8.7887e+06	7.51589e+06	4.68178e+06	2.54699e+06	6.76989e+06	8.05336e+06	7.42153e+06	5.34403e+06	1.47467e+06	4.12815e+06	4.78949e+06	372774	5.75086e+06	9.41654e+06	1.18389e+07	5.38942e+06
Com_7742_pos	3,14-dihydro-15-keto-tetranor Prostaglandin E2	C16 H26 O5	298.178	11.711	299.185	2.13515e+07	1.76669e+07	1.92302e+07	2.28879e+07	1.02885e+07	3.23294e+07	2.16054e+07	3.57844e+07	2.2643e+07	2.1811e+07	5.58371e+07	2.11869e+07	2.43743e+07	3.26574e+07	1.7523e+07	2.97063e+07	3.01058e+07	2.91502e+07	2.94254e+07	4.01065e+07	5.73798e+07	3.59928e+07	2.21389e+07	2.91536e+07	3.60914e+07	5.42443e+07	3.80666e+07	2.17048e+07	1.97204e+07	1.88938e+07	2.49613e+07	2.82313e+07	2.56037e+07	3.62583e+07	2.72735e+07	2.53309e+07
Com_18755_pos	¦Á-Pyrrolidinononanophenone	C19 H29 N O	287.221	2.591	288.228	1.5324e+07	1.24852e+07	9.2671e+06	699457	279259	1.86498e+06	2.7959e+06	773658	5.4362e+06	1.12775e+07	7.59801e+06	1.0319e+06	4.362e+06	9.96653e+06	4.41674e+06	5.41115e+06	3.26755e+06	5.91642e+06	1.80075e+07	9.44548e+06	7.52452e+06	1.28247e+07	2.73284e+06	708669	9.43279e+06	1.0695e+07	8.92144e+06	3.21088e+06	2.07224e+06	3.74582e+06	2.5951e+06	543534	5.96272e+06	1.64075e+07	5.48113e+06	5.00236e+06
Com_8376_pos	4-methyl-5-oxo-2-pentyl-2,5-dihydrofuran-3-carboxylic acid	C11 H16 O4	212.105	8.349	213.112	1.29342e+07	1.71737e+07	1.25296e+07	1.07944e+07	4.96457e+06	1.58712e+07	1.18624e+07	5.21373e+07	1.72834e+07	8.24991e+06	1.69609e+07	7.16378e+06	1.05063e+07	1.5375e+07	8.32546e+06	1.8647e+07	1.01497e+07	1.19222e+07	1.43669e+07	1.35385e+07	1.13471e+07	1.23648e+07	8.02655e+06	7.77263e+06	1.2383e+07	1.94504e+07	1.24062e+07	1.07286e+07	7.74014e+06	1.1343e+07	1.16376e+07	2.27141e+07	1.37993e+07	1.42891e+07	1.96489e+07	1.39876e+07
Com_59325_pos	Sulforidazine	C21 H26 N2 O2 S2	402.143	7.503	403.15	1.14355e+06	965340	1.09787e+06	771499	229898	872091	750124	562194	799070	756668	949192	1.02868e+06	769717	2.16052e+06	1.06336e+06	1.74075e+06	971414	1.18004e+06	1.05166e+06	860134	683755	682939	1.36549e+06	993551	716646	1.30991e+06	958010	988746	940800	808315	691935	878122	1.85922e+06	1.59325e+06	1.6568e+06	1.17715e+06
Com_3451_pos	ethyl 5-methoxy-2-methyl-1-phenyl-1H-indole-3-carboxylate	C19 H19 N O3	309.14	7.569	310.147	1.23207e+07	1.07983e+07	1.30087e+07	4.04262e+07	1.59732e+07	2.19081e+07	1.98705e+07	5.53836e+06	1.74805e+07	2.12367e+07	1.65433e+07	3.08244e+07	1.44857e+07	4.6347e+06	8.1889e+06	9.31031e+07	1.49678e+08	4.23369e+07	1.27606e+07	1.53421e+07	9.68113e+06	9.58129e+06	1.08849e+07	1.66137e+08	1.73915e+07	2.45667e+07	3.32932e+07	3.79339e+07	1.44553e+07	1.48466e+07	3.67361e+07	1.65993e+07	1.7111e+07	1.07936e+07	9.87291e+06	1.97936e+07
Com_2448_pos	L-Glutamic acid monosodium salt	C5 H8 N Na O4	169.035	1.288	170.042	2.92172e+07	4.73026e+07	5.78868e+07	5.73117e+07	9.78334e+07	1.53335e+08	1.65101e+08	8.97337e+07	8.72152e+07	5.19254e+07	3.3886e+07	5.08577e+07	2.2099e+08	2.19022e+08	9.29891e+07	1.57678e+07	5.75221e+07	9.287e+07	4.71305e+07	1.57958e+07	6.63272e+07	8.93745e+07	6.55337e+07	8.05063e+07	3.88027e+07	2.81045e+07	5.39469e+07	1.12077e+08	6.17334e+07	7.36383e+07	1.05804e+08	4.0812e+07	9.34829e+07	7.3134e+07	7.39878e+07	7.93337e+07
Com_42339_pos	L-Homocitrulline	C7 H15 N3 O3	189.111	1.129	190.119	1.35435e+06	2.26817e+06	1.77084e+06	4.58507e+06	1.71805e+06	2.33969e+06	1.30511e+06	3.03055e+06	2.29648e+06	1.76688e+06	2.00951e+06	2.96351e+06	2.33557e+06	2.25111e+06	2.80429e+06	1.8137e+06	2.31742e+06	2.28275e+06	1.7312e+06	1.89933e+06	2.10593e+06	1.67621e+06	3.78177e+06	2.33746e+06	1.70318e+06	1.41383e+06	2.08111e+06	2.71084e+06	1.91884e+06	1.31003e+06	2.61503e+06	2.33328e+06	2.40879e+06	1.68662e+06	1.56334e+06	2.06835e+06
Com_11957_pos	LNH	C16 H26 N6 O5	382.194	7.047	383.201	2.67277e+07	3.37168e+07	1.7107e+07	1.32249e+07	2.56764e+06	2.24021e+07	1.62109e+07	4.96196e+06	1.71149e+07	8.55226e+06	2.13119e+07	8.38711e+06	1.37829e+07	3.50098e+07	1.23558e+07	1.35633e+07	6.24661e+06	1.49012e+07	1.5327e+07	2.05416e+07	1.7795e+07	1.48724e+07	1.07583e+07	1.08376e+07	1.49544e+07	1.76821e+07	1.53461e+07	1.37745e+07	5.80344e+06	2.07057e+07	8.72995e+06	3.34052e+06	2.25981e+07	2.31621e+07	2.0637e+07	1.48439e+07
Com_9866_pos	LPE 22:4	C27 H48 N O7 P	529.316	14.83	530.324	1.16476e+06	1.11827e+06	2.23966e+06	4.02649e+06	3.20876e+06	1.28309e+06	963231	1.32328e+06	1.91594e+06	1.55971e+07	1.14118e+06	9.86412e+06	1.68469e+06	1.07897e+06	2.14986e+07	1.96034e+06	5.51246e+06	7.29218e+06	1.86719e+06	1.26661e+06	3.05718e+06	2.1959e+06	2.53705e+06	6.15519e+06	3.39718e+06	1.40751e+06	2.73548e+06	2.44946e+06	3.90805e+07	6.77716e+06	3.6601e+06	1.88027e+06	1.13492e+06	1.39721e+06	1.22999e+06	7.2012e+06
Com_20707_pos	Terephthalic Acid	C8 H6 O4	166.027	7.881	167.034	3.95914e+06	3.01085e+06	3.12272e+06	4.67082e+06	2.14167e+06	6.57825e+06	2.85891e+06	1.53858e+07	5.21602e+06	1.94826e+06	4.06198e+06	1.32062e+06	2.83704e+06	3.57187e+06	2.03381e+06	3.43964e+06	2.77085e+06	2.74801e+06	4.20765e+06	3.3782e+06	5.86503e+06	3.0002e+06	1.86157e+06	2.1606e+06	3.22147e+06	6.11139e+06	3.72576e+06	4.70305e+06	2.46426e+06	2.62444e+06	4.36295e+06	7.34154e+06	4.16037e+06	3.0131e+06	6.04472e+06	4.3393e+06
Com_35972_pos	PB-22 N-(4-Hydroxypentyl)-3-carboxyindole metabolite	C14 H17 N O3	229.11	11.754	230.118	385396	6.43296e+06	329532	406842	267647	391250	347843	421669	1.12289e+06	263797	1.93062e+06	224835	288679	411561	224072	360806	374826	509900	366022	406659	389614	4.71091e+06	302632	414379	377531	416657	923051	341661	321272	361422	295293	370015	352198	554680	364469	370126
Com_3064_pos	VLK	C17 H34 N4 O4	358.258	6.529	359.265	1.30142e+07	7.46191e+06	1.10588e+07	2.52933e+07	4.00679e+06	1.3063e+07	1.19682e+07	2.47675e+07	1.38292e+07	1.43148e+07	7.01349e+06	1.1033e+08	1.66125e+07	1.12578e+07	1.26578e+07	2.80674e+07	1.7355e+07	2.72011e+07	1.93092e+07	9.94528e+06	1.13993e+07	9.61441e+06	3.19366e+07	1.72772e+07	9.02467e+06	1.36708e+07	1.52722e+07	1.81778e+07	1.17386e+07	1.32349e+07	1.08324e+07	1.67644e+07	1.37961e+07	1.21513e+07	1.05645e+07	1.34075e+07
Com_4594_pos	Guanosine	C10 H13 N5 O5	283.093	1.408	284.1	4.34499e+06	2.10898e+06	6.43846e+06	1.417e+07	2.42336e+06	1.52315e+07	8.62201e+06	7.46724e+06	7.60081e+06	1.06905e+07	3.14621e+06	7.0222e+07	5.74454e+06	4.92405e+06	1.92686e+07	1.01961e+07	8.56712e+06	1.65949e+07	8.21113e+06	1.88035e+06	9.19777e+06	4.37393e+06	1.11267e+07	8.32917e+06	7.81651e+06	4.47332e+06	6.9261e+06	8.57293e+06	8.7561e+06	5.36276e+06	4.63054e+06	3.88483e+06	5.06829e+06	7.9154e+06	3.17387e+06	5.92059e+06
Com_32541_pos	3-(3,4-dimethoxyphenyl)-1-(2-hydroxy-4,6-dimethoxyphenyl)propan-1-one	C19 H22 O6	368.118	14.033	369.125	525089	487883	460136	390977	740397	515968	700984	361290	522841	1.13168e+06	5.6967e+06	580084	549338	774068	302416	452975	394553	1.23523e+06	499627	494406	438459	7.73116e+06	703129	432441	453796	479136	1.40402e+06	465949	283563	552083	480443	527387	587313	526709	521684	493141
Com_38802_pos	Papaverine	C20 H21 N O4	339.15	12.83	340.157	3.96732e+06	3.94495e+06	3.04796e+06	1.85083e+06	1.59903e+06	4.94766e+06	3.31032e+06	4.1926e+06	3.35758e+06	3.12092e+06	5.92014e+06	2.99574e+06	4.38086e+06	5.51437e+06	2.85576e+06	2.88259e+06	3.90953e+06	3.94749e+06	4.28856e+06	4.85244e+06	4.9929e+06	4.93523e+06	3.06833e+06	3.14804e+06	4.74897e+06	4.4563e+06	4.31135e+06	2.25031e+06	2.39326e+06	1.69153e+06	2.84689e+06	3.073e+06	2.60673e+06	5.24078e+06	3.80548e+06	2.9885e+06
Com_11160_pos	1-[4-hydroxy-3-(3-methylbut-2-en-1-yl)phenyl]ethan-1-one	C13 H16 O2	204.115	10.225	205.122	1.44691e+07	1.70936e+07	2.14922e+07	7.58366e+06	3.63082e+06	1.10245e+07	1.56888e+07	9.36135e+06	1.2543e+07	1.27913e+07	3.94829e+07	7.35137e+06	7.79096e+06	1.57793e+07	9.78179e+06	2.06458e+07	8.12296e+06	1.52183e+07	2.12024e+07	3.81656e+07	1.83085e+07	1.60525e+07	8.76001e+06	7.71735e+06	3.17986e+07	1.83875e+07	2.00491e+07	1.15168e+07	7.43268e+06	1.67419e+07	7.23092e+06	1.87208e+07	1.78738e+07	1.14038e+07	1.6681e+07	1.34502e+07
Com_23473_pos	2-hydroxy-3,6-diphenylcyclohexyl acetate	C20 H22 O3	332.137	8.666	333.144	4.11903e+06	3.17646e+06	2.00314e+06	2.94015e+06	2.39656e+06	3.35638e+06	2.33847e+06	1.27301e+07	4.13254e+06	1.56521e+06	3.54981e+06	1.61736e+06	2.70533e+06	5.08871e+06	1.56779e+06	2.83728e+06	2.10469e+06	2.62952e+06	2.53705e+06	2.93995e+06	3.22653e+06	2.65368e+06	2.72394e+06	1.69166e+06	2.98709e+06	3.98528e+06	2.84315e+06	3.34055e+06	1.32058e+06	3.38169e+06	3.65081e+06	6.00822e+06	3.33507e+06	2.21833e+06	3.25472e+06	3.31375e+06
Com_8833_pos	N-butyl-2-methyl-5-(piperidinosulfonyl)-3-furamide	C15 H24 N2 O4 S	328.15	7.067	329.157	3.56686e+07	4.10062e+07	3.10845e+07	2.95671e+07	1.07509e+07	3.00715e+07	3.37243e+07	2.11177e+07	2.91239e+07	2.77888e+07	4.76437e+07	1.16179e+07	2.51678e+07	4.17622e+07	1.86799e+07	4.0966e+07	2.93708e+07	3.03746e+07	3.2613e+07	4.03388e+07	2.72018e+07	2.56281e+07	2.64229e+07	3.06884e+07	4.14406e+07	3.24241e+07	3.20947e+07	2.47447e+07	1.43166e+07	4.20916e+07	1.87287e+07	5.38537e+07	4.07064e+07	3.44514e+07	4.31053e+07	3.39998e+07
Com_1240_pos	(2E,4E)-N-(2-methylpropyl)dodeca-2,4-dienamide	C16 H29 N O	251.225	14.305	252.232	2.01432e+08	2.52404e+08	2.44567e+08	2.71984e+08	3.15601e+08	2.51188e+08	2.19772e+08	4.45994e+08	2.75368e+08	1.69215e+08	2.25171e+08	2.4198e+08	3.46716e+08	2.46892e+08	3.61551e+08	4.29925e+08	3.33834e+08	2.94411e+08	2.49102e+08	2.73363e+08	3.54919e+08	2.82103e+08	2.03109e+08	3.13633e+08	2.98588e+08	2.68822e+08	2.80455e+08	1.60082e+08	4.12323e+08	1.34625e+08	2.94179e+08	2.48036e+08	1.34346e+08	2.19976e+08	2.62761e+08	2.33291e+08
Com_4906_pos	4-Methoxycinnamic Acid	C10 H10 O3	178.063	10.599	179.07	1.40931e+06	1.46088e+06	1.62904e+06	5.19955e+06	7.9688e+07	4.509e+06	2.08431e+06	1.85884e+06	1.22299e+07	933526	1.34226e+06	1.2145e+06	6.64888e+06	2.30798e+06	966491	1.71742e+06	2.07927e+06	2.15129e+06	1.55755e+06	1.77616e+06	1.59238e+06	1.28761e+06	1.51026e+06	2.47468e+06	1.57674e+06	2.48469e+06	1.78251e+06	4.0407e+06	1.16631e+06	2.76672e+06	1.9762e+06	3.22152e+06	1.47523e+06	2.11581e+06	3.26957e+06	2.50401e+06
Com_45432_pos	Guanethidine Monosulfate	C10 H24 N4 O4 S	296.153	8.885	297.16	3.38301e+06	4.02297e+06	2.51821e+06	1.86794e+06	998122	2.42856e+06	1.95212e+06	1.39368e+06	2.32057e+06	1.41243e+06	3.27759e+06	1.15147e+06	1.67488e+06	2.83914e+06	1.18705e+06	2.34873e+06	2.28849e+06	2.02247e+06	2.50257e+06	698278	3.08687e+06	2.79179e+06	949071	1.4471e+06	3.1114e+06	2.76263e+06	2.16871e+06	2.12394e+06	1.51717e+06	2.64333e+06	1.6791e+06	2.55791e+06	2.76503e+06	2.8888e+06	3.29435e+06	2.4337e+06
Com_70_pos	PC (16:2e/2:0)	C26 H50 N O7 P	519.332	14.546	520.339	3.42406e+08	1.90485e+08	1.10019e+09	3.81541e+09	1.35047e+09	2.76171e+08	2.47167e+08	5.25173e+08	9.80934e+08	2.14986e+09	1.59524e+08	1.78356e+09	2.79992e+08	1.04348e+08	6.3851e+09	4.47271e+08	2.44962e+09	1.71991e+09	1.06325e+09	6.62379e+08	1.36487e+09	7.98914e+08	7.59488e+08	2.42081e+09	2.33375e+09	2.02043e+08	1.20069e+09	3.77571e+09	3.01121e+09	4.24382e+09	1.54393e+09	8.34206e+08	1.46886e+08	1.03852e+09	1.38925e+08	1.84165e+09
Com_13470_pos	N1-(2-pyridyl)-2-(3,5-difluorophenyl)acetamide	C13 H10 F2 N2 O	248.08	5.868	249.087	1.09471e+07	7.98269e+06	9.286e+06	1.01465e+07	2.41323e+06	1.15274e+07	1.02238e+07	2.82814e+07	1.1351e+07	3.42115e+06	7.66297e+06	2.45405e+06	7.01561e+06	1.18726e+07	2.61438e+06	8.15525e+06	3.80506e+06	5.87513e+06	1.23047e+07	8.79973e+06	8.02432e+06	5.9132e+06	1.03788e+07	3.31233e+06	7.7096e+06	1.31602e+07	8.70035e+06	7.86812e+06	3.14583e+06	7.16257e+06	5.9131e+06	3.99608e+06	1.65054e+07	9.49505e+06	1.70442e+07	8.89129e+06
Com_62173_pos	19-Nortestosterone	C18 H26 O2	274.194	15.729	275.201	807975	655254	816347	970259	1.18201e+06	1.10648e+06	607521	372149	814750	311821	844208	366127	494318	541374	422689	502318	492928	496973	697130	625164	731645	605171	444947	774114	614576	713414	650770	688916	378641	864575	659546	687000	808479	606632	899681	699184
Com_52522_pos	1,3-dimethyl 2,4-bis(4-hydroxyphenyl)cyclobutane-1,3-dicarboxylate	C20 H20 O6	378.106	11.128	379.113	401216	360737	288910	332193	136913	367929	294277	263028	305650	248777	432962	272490	927897	1.8188e+06	222065	2.25747e+06	476387	832106	354720	695744	343962	327683	284909	342035	484813	417833	406462	297423	244664	321643	346168	1.66966e+06	555086	364096	2.95734e+06	844510
Com_59575_pos	PC (14:0e/18:0)	C40 H82 N O7 P	719.582	15.018	720.589	422218	480889	574216	871347	772487	1.00814e+06	459729	1.71735e+06	788297	537721	363984	388138	568823	532184	1.56254e+06	1.76284e+06	561726	784745	376894	366425	524125	452079	555548	1.45338e+06	859233	606639	649290	375522	806560	473168	865469	1.17092e+06	469002	1.98728e+06	406586	819314
Com_5093_pos	trans-Cinnamaldehyde	C9 H8 O	132.058	10.704	133.065	4.15256e+07	5.24336e+07	4.24114e+07	3.4791e+07	1.9918e+07	5.50582e+07	6.4088e+07	2.70547e+07	4.21601e+07	5.79246e+07	7.11411e+07	1.46726e+07	3.547e+07	7.60972e+07	3.55988e+07	1.13098e+08	6.3565e+07	5.8446e+07	6.76085e+07	6.61531e+07	2.20161e+07	7.13187e+07	1.14873e+07	4.75666e+07	8.95236e+07	7.33218e+07	5.61245e+07	3.71716e+07	5.17172e+07	8.66212e+07	6.03564e+07	6.61057e+07	7.85622e+07	6.82247e+07	7.75086e+07	6.57835e+07
Com_2830_pos	N-[1-(4-methoxy-2-oxo-2H-pyran-6-yl)-2-methylbutyl]acetamide	C13 H19 N O4	270.158	6.761	271.165	8.50334e+07	1.2982e+08	1.01587e+08	9.34057e+07	7.43133e+06	2.09057e+07	1.26811e+08	1.1608e+08	8.51343e+07	3.58607e+07	2.18757e+08	3.87161e+07	1.38673e+07	1.04268e+07	6.53222e+07	6.03726e+07	2.74518e+07	5.88468e+07	1.24022e+07	1.80523e+08	1.15518e+07	3.34277e+07	7.64162e+07	6.26088e+07	1.59635e+08	1.47995e+08	8.557e+07	1.01947e+08	3.90514e+07	9.66798e+07	5.66513e+07	9.8036e+07	1.53242e+08	1.84785e+07	9.28114e+07	8.21121e+07
Com_14130_pos	PC (16:0/18:5)	C42 H74 N O8 P	751.515	15.387	752.522	1.40961e+06	1.37075e+06	1.43475e+06	1.45662e+06	1.83233e+06	1.71594e+07	1.78626e+06	1.50419e+06	3.49424e+06	1.46668e+06	2.24454e+06	979129	2.03777e+07	1.27728e+06	1.20651e+06	1.05408e+07	748210	4.85511e+06	1.35123e+06	1.12518e+06	1.16879e+06	1.82258e+06	2.03669e+06	1.26944e+06	1.31533e+06	1.39109e+06	1.43504e+06	1.26012e+06	3.67794e+06	2.59087e+07	1.71143e+06	1.31815e+06	2.06114e+06	865822	1.78584e+06	4.82364e+06
Com_15675_pos	PC (14:0e/19:0)	C41 H84 N O7 P	358.287	14.614	376.32	2.26971e+06	2.29984e+06	3.41323e+06	6.45766e+06	3.46874e+06	5.38756e+06	2.61871e+06	2.29524e+07	6.10849e+06	2.89773e+06	3.79789e+06	1.39835e+07	1.72655e+07	3.59281e+06	4.55451e+06	2.36384e+06	8.1578e+06	7.0767e+06	3.1605e+06	3.39177e+06	5.29494e+06	5.16446e+06	1.62488e+07	1.46659e+07	3.29776e+06	5.77455e+06	7.12483e+06	5.61905e+06	8.09364e+06	1.38135e+07	2.60579e+06	4.23592e+06	5.15235e+06	2.53498e+06	3.39528e+06	5.68132e+06
Com_7835_pos	Hydroxyproline	C5 H9 N O3	149.069	1.318	150.077	1.72134e+07	1.9264e+07	1.27812e+07	1.43336e+07	4.57959e+07	1.55834e+07	1.49044e+07	1.14906e+07	1.89208e+07	5.08694e+06	2.22766e+07	2.57416e+06	1.51308e+07	1.65253e+07	1.20156e+07	1.75368e+07	2.55622e+07	1.45885e+07	9.26821e+06	1.29632e+07	1.82638e+07	1.02514e+07	9.29001e+06	2.6265e+07	1.33509e+07	1.3965e+07	1.42022e+07	1.01885e+07	4.9662e+06	8.43429e+06	1.26453e+07	8.98176e+06	1.33481e+07	1.21372e+07	9.16433e+06	9.9832e+06
Com_12139_pos	Coenzyme Q2	C19 H26 O4	280.231	15.218	281.239	1.05605e+07	1.83927e+07	1.06119e+07	1.07298e+07	9.98348e+06	1.36915e+07	1.3169e+07	2.69607e+07	1.42625e+07	8.72971e+06	2.34502e+07	7.63337e+06	1.60906e+07	1.81637e+07	1.21464e+07	1.26632e+07	1.48821e+07	1.42199e+07	1.76613e+07	1.72061e+07	1.49715e+07	2.32805e+07	1.07388e+07	1.10277e+07	1.3109e+07	1.70274e+07	1.56278e+07	1.26992e+07	7.99176e+06	1.6246e+07	9.10308e+06	1.13788e+07	1.40543e+07	1.3974e+07	3.50519e+07	1.50624e+07
Com_10868_pos	N1-Acetylspermine	C12 H28 N4 O	244.226	1.228	245.234	8.52841e+06	1.1178e+07	6.35601e+06	8.05653e+06	615387	4.6675e+06	5.21646e+06	1.74546e+07	7.75911e+06	4.37538e+06	1.23166e+07	1.10582e+07	3.19118e+06	2.52463e+06	3.89717e+06	1.45703e+07	1.12133e+07	7.89334e+06	1.06034e+07	1.64271e+07	1.34234e+07	3.85457e+07	4.3688e+06	3.43043e+06	5.58972e+06	7.23357e+06	1.24528e+07	4.76803e+06	3.84558e+06	2.79923e+06	9.39932e+06	2.08166e+06	2.78419e+06	3.46773e+07	4.01337e+06	8.04608e+06
Com_12707_pos	4,5-Dicaffeoylquinic acid	C25 H24 O12	538.104	12.815	539.111	410028	402036	1.2977e+06	2.26603e+06	1.05045e+07	872703	793300	2.14789e+06	2.33677e+06	276726	549886	230705	596030	681717	270632	387447	829451	477824	704092	1.08691e+06	355392	411859	3.1158e+06	8.6883e+06	2.39954e+06	651232	2.17664e+06	5.48667e+06	246552	2.97438e+07	1.19466e+06	1.3788e+07	1.49235e+07	453881	2.16649e+06	8.50044e+06
Com_3167_pos	2-[1-(5-chlorobenzo[b]furan-2-yl)ethylidene]hydrazine-1-carbothioamide	C11 H10 Cl N3 O S	267.02	8.86	268.028	1.48075e+08	1.17259e+08	8.8143e+07	1.04018e+08	2.71001e+07	9.78611e+07	8.29393e+07	5.63587e+07	9.02193e+07	4.14838e+07	1.40234e+08	2.10951e+07	6.45981e+07	1.07667e+08	4.15582e+07	6.83585e+07	4.22302e+07	6.59031e+07	8.83245e+07	1.08676e+08	8.87394e+07	7.19301e+07	4.67504e+07	3.9425e+07	8.20418e+07	7.08528e+07	7.45925e+07	5.94316e+07	2.81208e+07	6.90626e+07	5.87719e+07	6.46477e+07	1.20369e+08	9.02958e+07	9.15665e+07	7.27832e+07
Com_1552_pos	LysoPC 10:0	C18 H38 N O7 P	411.237	9.475	412.244	3.28272e+08	2.62982e+06	1.88733e+06	2.01322e+06	749322	2.2715e+06	1.64565e+06	1.24945e+06	4.25898e+07	1.61953e+06	2.48006e+06	2.32602e+07	1.27856e+06	2.8387e+06	801317	2.54239e+06	5.57274e+07	1.13185e+07	2.05042e+06	2.58921e+06	1.61273e+06	3.61647e+06	2.11575e+06	1.52178e+06	1.99361e+06	1.54742e+06	2.13092e+06	1.68627e+06	2.49103e+06	1.60947e+06	2.5616e+06	1.73551e+06	2.8753e+06	2.34943e+06	2.11346e+06	2.17776e+06
Com_14635_pos	QPH	C16 H24 N6 O5	380.177	8.813	381.184	1.05466e+07	2.28004e+07	6.04069e+06	4.00103e+06	718666	5.84661e+06	7.36837e+06	4.37558e+06	7.71224e+06	1.09973e+06	3.04521e+07	2.32053e+06	6.5153e+06	1.38184e+07	5.46933e+06	824234	4.09995e+06	8.07495e+06	7.11982e+06	5.83989e+06	1.22978e+07	2.11076e+07	1.36424e+06	851014	1.02803e+07	7.8693e+06	8.34124e+06	3.94461e+06	347504	5.96353e+06	4.45276e+06	1.03461e+06	1.61813e+06	1.24844e+07	1.12812e+07	5.14084e+06
Com_6850_pos	alpha-Benzylsuccinic acid	C11 H12 O4	208.074	8.967	209.081	7.54754e+06	2.87428e+06	1.3902e+07	9.42375e+06	5.43552e+07	5.39708e+06	6.85093e+06	4.08834e+06	1.30549e+07	7.58705e+06	2.42549e+06	6.89223e+06	3.22105e+06	3.46182e+06	2.1604e+06	3.97189e+06	1.50533e+07	5.59665e+06	2.85733e+06	8.08113e+06	2.0397e+06	2.12332e+06	2.60314e+06	8.02647e+06	3.07487e+06	3.38491e+06	4.02386e+06	3.07381e+06	6.33557e+06	1.04e+07	2.75055e+06	1.08661e+07	6.6405e+06	2.98504e+06	2.25107e+06	5.66283e+06
Com_11024_pos	ACar 15:0	C22 H44 N O4	385.319	13.282	386.326	2.29707e+06	2.95185e+06	1.42031e+07	7.39492e+06	4.81946e+06	5.8116e+06	4.98567e+06	3.67708e+07	9.9043e+06	1.97895e+07	4.73332e+06	1.25907e+07	3.59719e+06	6.49378e+06	1.80061e+07	9.00157e+06	8.09543e+06	1.02884e+07	2.1439e+06	1.18978e+07	6.66172e+06	6.39031e+06	4.318e+06	5.12009e+06	6.79061e+06	7.97183e+06	6.41178e+06	4.31239e+06	2.34553e+07	6.07842e+06	1.45553e+07	1.04397e+07	5.77565e+06	1.89974e+06	388229	8.36309e+06
Com_36778_pos	DMK	C15 H28 N4 O6 S	392.17	6.026	393.177	1.77546e+06	1.28143e+06	1.09118e+06	1.79759e+06	579672	1.29271e+06	1.08986e+06	1.14837e+06	1.25703e+06	1.63191e+06	1.36156e+06	4.00794e+06	970205	811581	821096	1.74749e+06	1.36739e+06	1.5899e+06	1.13415e+06	1.16528e+06	1.15349e+06	1.40881e+06	1.66266e+06	1.20895e+06	1.37886e+06	1.42908e+06	1.31766e+06	1.38397e+06	895022	1.40753e+06	890504	1.05271e+06	1.52124e+06	1.48205e+06	1.15467e+06	1.22346e+06
Com_39595_pos	6-Methoxy-2-naphthoic acid	C12 H10 O3	202.063	9.28	203.07	2.15635e+06	2.04782e+06	2.16647e+06	1.62391e+06	699912	1.92291e+06	1.34052e+06	1.18536e+06	1.64291e+06	1.68062e+06	3.45636e+06	803011	1.67039e+06	2.90521e+06	1.54355e+06	2.23809e+06	1.48231e+06	1.97244e+06	1.81245e+06	4.00354e+06	1.48428e+06	1.82701e+06	1.35234e+06	1.58834e+06	5.39345e+06	2.27024e+06	2.46646e+06	1.59788e+06	1.11558e+06	1.69321e+06	1.35222e+06	2.22107e+06	4.42419e+06	1.83401e+06	3.44171e+06	2.20998e+06
Com_14263_pos	1-Methyladenosine	C11 H15 N5 O4	281.111	9.977	282.119	2.03226e+07	2.2799e+07	1.2073e+07	8.86161e+06	1.91821e+06	1.05235e+07	1.37831e+07	5.74736e+06	1.20035e+07	9.6267e+06	3.15129e+07	5.16461e+06	1.11351e+07	2.11595e+07	8.77029e+06	2.05638e+07	1.17245e+07	1.49572e+07	1.86873e+07	2.4666e+07	1.91271e+07	2.02369e+07	1.15995e+07	9.77869e+06	2.21704e+07	1.75146e+07	1.79726e+07	1.02562e+07	4.72874e+06	1.35593e+07	1.0684e+07	1.74491e+07	1.39367e+07	2.18486e+07	1.89044e+07	1.39209e+07
Com_56145_pos	O-Aceyl-L-Serine	C5 H9 N O4	147.053	14.631	148.06	1.36537e+06	1.22939e+06	1.36688e+06	1.28502e+06	690244	995872	1.23332e+06	1.93317e+06	1.26241e+06	890757	1.35787e+06	663906	1.63256e+06	1.14712e+06	792865	1.20968e+06	877815	1.07157e+06	972954	1.12721e+06	1.13422e+06	1.72876e+06	1.43034e+06	1.07697e+06	784687	1.96231e+06	1.27718e+06	882137	774763	866847	2.07525e+06	2.29729e+06	1.57182e+06	1.16444e+06	1.77833e+06	1.42636e+06
Com_2662_pos	Hexanoylcarnitine	C13 H25 N O4	259.178	8.72	260.186	1.8097e+08	1.71322e+08	1.17332e+08	7.5432e+07	1.61714e+07	1.52659e+08	1.02401e+08	8.6497e+07	1.12848e+08	6.40894e+07	1.48341e+08	3.48633e+07	7.55405e+07	1.45294e+08	5.90115e+07	9.90031e+07	4.24215e+07	8.35705e+07	1.26369e+08	1.56017e+08	1.42199e+08	1.39514e+08	7.30915e+07	4.16874e+07	9.17545e+07	1.23066e+08	1.11712e+08	9.21516e+07	4.22417e+07	1.14648e+08	7.03072e+07	1.96652e+07	1.50278e+08	1.11687e+08	1.51929e+08	9.41134e+07
Com_10129_pos	TNK	C14 H27 N5 O6	361.2	11.858	362.207	2.28949e+07	4.18729e+07	3.28784e+07	1.31963e+06	288566	1.34667e+07	6.75418e+06	1.84078e+06	1.51645e+07	1.35992e+06	9.63847e+06	863133	1.24342e+07	4.69003e+07	1.74952e+07	1.31768e+07	5.0736e+06	1.33677e+07	2.89739e+07	1.52341e+07	1.02621e+07	2.57915e+07	6.93562e+06	2.52179e+06	6.25337e+06	1.03441e+07	1.32896e+07	3.59949e+06	1.99097e+06	2.06058e+06	1.47784e+07	465294	2.10994e+07	2.32616e+07	9.93041e+06	9.64828e+06
Com_11240_pos	DL-Norvaline	C5 H11 N O2	117.079	10.876	118.086	1.4386e+07	1.36574e+07	1.1617e+07	5.30967e+06	4.9833e+06	2.26348e+07	1.30593e+07	7.38039e+06	1.16285e+07	5.72671e+06	3.66436e+07	5.71884e+06	2.35798e+07	2.19835e+07	1.45245e+07	3.03771e+07	1.25951e+07	1.88936e+07	2.37093e+07	2.30887e+07	3.42971e+07	2.42163e+07	1.22002e+07	8.83513e+06	1.247e+07	2.75173e+07	2.07918e+07	1.56318e+07	8.79091e+06	1.41892e+07	1.38201e+07	5.69331e+06	2.68177e+07	4.04116e+07	2.34236e+07	1.85973e+07
Com_54971_pos	5-phenyl-2,3-dihydro-1H-1,4-benzodiazepin-2-one	C15 H12 N2 O	258.075	12.88	259.082	287483	321988	559582	223261	175475	449898	324195	195258	317142	262195	350661	348293	2.41345e+06	364755	176683	298813	305357	565026	275757	296047	248346	275501	193143	295654	250818	311615	268360	258131	180261	295995	221573	506032	262246	322981	257997	288152
Com_21659_pos	5-Hydroxytryptophol	C10 H11 N O2	177.079	8.46	178.086	1.97489e+06	2.87185e+06	2.32348e+06	1.90712e+06	889855	2.58945e+06	1.95919e+06	1.44229e+07	3.61734e+06	1.55055e+06	2.74132e+06	1.07033e+06	1.9962e+06	2.83658e+06	1.68183e+06	2.48444e+06	1.87448e+06	2.02946e+06	3.24319e+06	2.34225e+06	2.60042e+06	2.22481e+06	1.61697e+06	1.53e+06	2.11857e+06	2.76854e+06	2.30559e+06	1.72192e+06	1.37829e+06	2.00048e+06	2.89219e+06	3.70089e+06	2.01296e+06	2.77906e+06	3.3112e+06	2.47462e+06
Com_24199_pos	3-hydroxy-3-methylpentanedioic acid	C6 H10 O5	179.081	6.177	180.088	502869	603030	356323	454313	3.74237e+06	456986	358201	988891	932874	3.49321e+06	588560	1.24525e+06	372886	561212	2.86604e+06	455483	426254	1.25111e+06	498543	536614	414548	427973	403035	326140	431232	498456	442068	388933	1.11875e+07	468153	519736	435641	699361	483098	570898	1.84417e+06
Com_7473_pos	Methyl Violet	C24 H27 N3	357.226	9.807	358.233	5.53299e+07	5.41732e+07	3.23141e+07	2.59074e+07	2.89234e+06	4.27253e+07	2.79318e+07	1.28906e+07	3.17706e+07	1.37283e+07	4.93203e+07	6.6129e+06	2.0494e+07	4.28528e+07	1.74961e+07	3.39993e+07	8.90546e+06	2.41762e+07	3.35008e+07	4.81099e+07	3.35777e+07	3.80984e+07	2.04843e+07	9.17981e+06	2.68359e+07	3.16311e+07	3.01773e+07	1.95156e+07	8.60667e+06	3.11454e+07	1.93265e+07	5.07816e+06	4.15026e+07	4.17372e+07	3.3325e+07	2.50297e+07
Com_43831_pos	PC (22:3e/15:0)	C45 H86 N O7 P	783.621	15.13	784.628	3.0131e+06	1.19489e+06	1.13789e+06	1.60711e+06	1.04469e+06	4.40136e+06	965376	1.56811e+06	1.86657e+06	753872	956942	826832	3.09323e+06	1.0873e+06	1.1792e+06	3.36671e+06	1.00813e+06	1.53403e+06	1.13442e+06	976271	1.14707e+06	1.09244e+06	3.41021e+06	2.17742e+06	1.60538e+06	3.01181e+06	1.81938e+06	1.48987e+06	1.21437e+06	958780	1.13623e+06	1.39556e+06	907591	901819	1.63551e+06	1.20497e+06
Com_5104_pos	RPK	C17 H33 N7 O4	399.262	12.54	400.268	8.65761e+07	8.65199e+07	1.6273e+07	2.27998e+07	1.55308e+07	6.24031e+07	6.28571e+07	2.28205e+07	4.69726e+07	2.69765e+07	1.00381e+08	2.01194e+07	4.02989e+07	6.62169e+07	2.76538e+07	5.20305e+07	4.09598e+07	4.68296e+07	5.62305e+07	5.49925e+07	7.06636e+07	6.22139e+07	3.16748e+07	3.9155e+07	5.17079e+07	5.63992e+07	5.28797e+07	4.66428e+07	2.71489e+07	5.38828e+07	5.06108e+07	3.11653e+07	5.09942e+07	6.60887e+07	5.12236e+07	4.72196e+07
Com_8394_pos	ethyl 4-({[(3-morpholinopropyl)amino]carbothioyl}amino)benzoate	C17 H25 N3 O3 S	373.148	1.428	356.145	3.97489e+07	4.58992e+07	3.63397e+07	3.03703e+07	2.20202e+07	3.03908e+07	2.89517e+07	1.66692e+07	3.12988e+07	2.70433e+07	5.19715e+07	2.11423e+07	2.0463e+07	4.72244e+07	2.05685e+07	3.12883e+07	4.06163e+07	3.25397e+07	3.74087e+07	4.0407e+07	3.5211e+07	3.56496e+07	2.60017e+07	6.1383e+07	3.40178e+07	4.34551e+07	3.91917e+07	2.75218e+07	2.05483e+07	2.33827e+07	2.68047e+07	4.29707e+07	2.94955e+07	3.40549e+07	3.48408e+07	2.99524e+07
Com_19731_pos	N3-cyclohexyl-3-azabicyclo[3.2.2]nonane-3-carbothioamide	C15 H26 N2 S	266.186	13.667	267.193	1.14858e+07	1.13906e+07	1.00564e+07	5.48585e+06	8.48325e+06	1.49076e+06	6.58185e+06	5.1801e+06	7.51932e+06	6.42716e+06	7.86434e+06	2.46903e+06	5.68998e+06	9.7441e+06	3.74857e+06	1.98422e+07	1.32392e+06	7.13866e+06	8.11951e+06	8.60443e+06	1.08775e+06	7.66516e+06	4.68066e+06	945090	8.08669e+06	8.51785e+06	5.96339e+06	4.42903e+06	3.94038e+06	5.92026e+06	6.65904e+06	3.92358e+06	7.86164e+06	7.02517e+06	6.62574e+06	5.79811e+06
Com_58510_pos	3-benzyl-1-butyl-4-hydroxy-1,2-dihydroquinolin-2-one	C20 H21 N O2	329.141	12.142	330.148	1.05607e+06	1.34179e+06	658435	454510	356212	1.54745e+06	1.08228e+06	514922	876459	960118	1.91159e+06	627395	1.04253e+06	1.44681e+06	770618	1.58721e+06	701523	1.13097e+06	1.48765e+06	1.1482e+06	1.43637e+06	1.62248e+06	797540	1.11111e+06	1.21589e+06	1.75854e+06	1.32222e+06	1.18803e+06	279618	1.8634e+06	794472	1.68915e+06	1.63581e+06	1.11433e+06	1.3723e+06	1.24214e+06
Com_1699_pos	Isoquinoline	C9 H7 N	129.058	9.576	130.065	5.28927e+07	4.78663e+07	1.2101e+08	9.88728e+07	1.84256e+08	7.7105e+07	9.93087e+07	3.23728e+08	1.2563e+08	1.06564e+08	6.43208e+07	7.77271e+07	1.17784e+08	4.35889e+07	5.6029e+07	1.88729e+08	1.51579e+08	1.0079e+08	7.19563e+07	8.01654e+07	8.0993e+07	9.97469e+07	2.82542e+07	1.50203e+08	8.79463e+07	5.52015e+07	8.18083e+07	5.56676e+07	5.84094e+07	4.087e+07	1.88845e+08	2.44567e+08	6.55358e+07	9.17448e+07	3.66078e+07	9.77809e+07
Com_17386_pos	PC (18:2/18:2)	C44 H80 N O8 P	781.554	16.099	782.561	8.091e+06	1.47512e+07	6.10211e+06	3.16899e+06	3.22071e+06	7.62172e+06	979185	1.30302e+06	5.65474e+06	6.49941e+06	1.11255e+07	2.23231e+06	1.00553e+07	1.23878e+07	3.67118e+06	1.92454e+07	4.19047e+06	8.67592e+06	4.09337e+06	4.49738e+06	4.1472e+06	3.58119e+06	2.74096e+06	2.66387e+06	2.31314e+06	2.81266e+06	3.35622e+06	2.49719e+06	3.0486e+06	1.93494e+07	6.32124e+06	5.29873e+06	7.49382e+06	7.74746e+06	9.67039e+06	7.67835e+06
Com_13940_pos	QMH	C16 H26 N6 O5 S	436.149	10.455	437.156	2.4864e+07	2.61114e+07	1.28354e+07	1.24097e+07	2.25815e+06	9.76468e+06	1.52796e+07	7.59501e+06	1.38897e+07	8.8556e+06	2.27865e+07	7.46617e+06	1.25363e+07	1.85527e+07	7.25669e+06	2.02257e+07	1.2954e+07	1.38292e+07	1.68515e+07	2.24175e+07	1.37861e+07	1.58086e+07	1.6293e+07	1.03148e+07	1.92607e+07	1.20725e+07	1.58506e+07	1.0432e+07	3.97648e+06	1.60038e+07	7.57784e+06	1.27153e+07	1.69899e+07	1.33046e+07	1.64253e+07	1.21781e+07
Com_3920_pos	Epigallocatechin	C15 H14 O7	306.076	2.101	307.083	655855	776120	531226	2.80277e+06	1.9643e+06	887487	625083	745991	1.1236e+06	1.02384e+08	778207	2.91282e+06	1.00784e+06	751393	2.31186e+07	620497	3.93467e+06	1.69385e+07	714377	717173	882683	658478	922911	1.6404e+06	1.53646e+06	669165	967706	1.6514e+06	1.46097e+07	3.46721e+06	685621	778597	886697	801664	1.23343e+06	3.01429e+06
Com_13308_pos	7-(2-hydroxypropan-2-yl)-1,4a-dimethyl-decahydronaphthalen-1-ol	C15 H28 O2	222.198	14.018	223.206	2.45396e+07	2.92899e+07	2.22474e+07	1.24241e+07	3.21143e+06	1.05186e+07	1.15451e+07	6.09832e+06	1.49843e+07	1.37921e+07	2.78103e+07	3.71515e+06	9.20478e+06	3.00593e+07	8.44804e+06	2.52295e+07	6.78529e+06	1.56306e+07	2.03604e+07	2.5547e+07	1.7437e+07	1.49916e+07	1.20208e+07	7.44004e+06	2.32268e+07	2.22821e+07	1.79132e+07	1.18375e+07	6.79735e+06	2.4684e+07	1.67267e+07	1.88141e+07	3.16439e+07	2.26762e+07	2.74672e+07	2.00809e+07
Com_2705_pos	Phosphocholine	C5 H14 N O4 P	183.066	14.891	184.073	1.81075e+07	1.45863e+07	4.642e+07	9.04324e+07	4.94492e+07	1.40835e+07	1.16487e+07	1.18266e+07	3.20693e+07	9.07067e+07	1.38639e+07	8.56565e+07	1.79069e+07	1.59856e+07	1.69133e+08	1.59675e+07	6.98596e+07	5.9885e+07	3.80966e+07	2.30765e+07	4.50367e+07	3.89378e+07	5.31207e+07	8.07719e+07	6.28969e+07	7.06717e+06	4.36255e+07	5.66881e+07	9.72019e+07	1.02462e+08	7.1298e+07	3.12626e+07	1.21685e+07	3.13866e+07	6.8427e+06	5.11638e+07
Com_5587_pos	Stearoyl Ethanolamide	C20 H41 N O2	327.314	15.422	328.321	1.30129e+07	1.28412e+07	1.60373e+07	8.59352e+06	1.39825e+07	9.08914e+06	5.8997e+06	8.52914e+07	2.05935e+07	1.65561e+06	6.48324e+06	6.3148e+06	1.19376e+07	7.52843e+06	1.45436e+07	2.31536e+07	2.85903e+06	9.3095e+06	1.66042e+07	1.75016e+07	9.75756e+06	1.24872e+07	9.99254e+06	6.88503e+06	1.49833e+07	6.7466e+06	1.18698e+07	8.28619e+06	7.15896e+06	8.57366e+06	1.61142e+07	1.70384e+07	3.86694e+07	7.24965e+06	1.24492e+07	1.44425e+07
Com_10656_pos	L-Hydroxylysine	C6 H14 N2 O3	162.101	1.425	363.165	465091	678314	462645	6.70283e+06	434613	1.06488e+07	2.2739e+07	1.21603e+07	6.78645e+06	2.15304e+07	2.53502e+07	8.31063e+06	1.14366e+07	2.20743e+07	1.50276e+07	1.26051e+07	1.09225e+07	1.59072e+07	2.67074e+07	667590	2.92731e+07	3.94855e+07	3.10728e+07	1.35635e+07	590339	8.43429e+06	1.87243e+07	1.9875e+07	4.70987e+06	1.59274e+07	1.50169e+07	550372	2.70835e+07	1.98972e+07	1.68687e+07	1.49911e+07
Com_7775_pos	DPK	C15 H26 N4 O6	179.095	7.305	180.102	1.61471e+07	1.27813e+07	2.01673e+07	4.24343e+07	8.86766e+06	1.98601e+07	1.35218e+07	1.2614e+07	1.82992e+07	3.37765e+07	1.55357e+07	3.799e+07	2.08678e+07	1.36353e+07	2.02519e+07	5.3404e+07	1.99748e+07	2.69295e+07	1.6596e+07	1.42647e+07	2.20189e+07	1.45075e+07	2.24212e+07	2.46202e+07	1.4326e+07	1.29359e+07	1.77113e+07	2.86849e+07	2.6339e+07	1.45822e+07	1.449e+07	1.18973e+07	1.74499e+07	1.92797e+07	1.0944e+07	1.79584e+07
Com_24265_pos	Fexofenadine	C32 H39 N O4	501.295	10.662	502.303	7.13922e+06	5.09236e+06	3.02032e+06	2.9578e+06	391959	4.6504e+06	2.8986e+06	4.25129e+06	3.80024e+06	2.10012e+06	3.35107e+06	1.1079e+06	3.6648e+06	1.34353e+07	1.476e+06	5.19181e+06	2.04276e+06	4.04623e+06	8.53851e+06	5.84725e+06	4.37315e+06	1.22779e+07	5.18528e+06	4.27578e+06	5.4439e+06	5.30669e+06	6.40606e+06	4.87825e+06	1.85774e+06	4.15819e+06	4.94965e+06	3.49202e+06	1.38165e+07	8.03947e+06	6.97434e+06	6.02077e+06
Com_5434_pos	2-Phenylacetamide	C8 H9 N O	118.042	7.643	119.049	8.36487e+06	8.64715e+06	7.00535e+06	1.01502e+07	4.98831e+06	8.71932e+06	7.28462e+06	1.34543e+07	8.57676e+06	7.87449e+06	8.71391e+06	5.84058e+07	9.39494e+06	8.69478e+06	6.93246e+06	8.6953e+06	1.29841e+07	1.5212e+07	9.70893e+06	9.54978e+06	9.18776e+06	9.90686e+06	9.56557e+06	9.10566e+06	7.65511e+06	7.77064e+06	9.05629e+06	9.22788e+06	6.42418e+06	7.60373e+06	7.93796e+06	8.8971e+06	7.87591e+06	1.26291e+07	8.89892e+06	8.68685e+06
Com_30_pos	Arachidonoyl amide	C20 H33 N O	303.253	15.148	304.261	3.67322e+09	5.02794e+09	3.51898e+09	7.51654e+09	4.78094e+09	6.1232e+09	4.23709e+09	6.10694e+09	5.12311e+09	2.62772e+09	2.53366e+09	6.10792e+09	5.8551e+09	9.53969e+08	9.21605e+09	2.53093e+09	5.88816e+09	4.46419e+09	2.59743e+09	2.68439e+09	1.43626e+09	2.22341e+09	4.20903e+09	7.77646e+09	3.99837e+09	3637901823	3.57041e+09	2.17163e+09	12850086531	1.57985e+09	3.67747e+09	5.23712e+09	1.67337e+09	4.56326e+09	1.66467e+09	4.17718e+09
Com_5781_pos	9-KODE	C18 H30 O3	294.219	15.37	295.227	2.12005e+07	2.9834e+07	1.99453e+07	1.91196e+07	6.66802e+07	2.73011e+07	1.62804e+07	1.08419e+07	2.64004e+07	4.59034e+06	5.05711e+07	4.4507e+06	1.39573e+07	2.69581e+07	6.4467e+06	1.95887e+07	1.29741e+07	1.74421e+07	2.48323e+07	3.65578e+07	2.79918e+07	2.8385e+07	1.19852e+07	9.36904e+06	1.45561e+07	2.99745e+07	2.29565e+07	1.36307e+07	6.50984e+06	2.25009e+07	1.63232e+07	1.89768e+07	3.75052e+07	3.52762e+07	4.13892e+07	2.4014e+07
Com_4903_pos	2,4-Dimethylbenzaldehyde	C9 H10 O	134.073	13.248	135.08	9.99176e+06	5.10765e+06	7.91068e+06	9.20232e+06	6.66216e+06	1.31436e+07	9.92206e+06	4.32417e+06	8.28305e+06	2.26211e+07	4.30114e+07	5.89985e+06	1.44532e+07	1.7776e+07	2.27064e+07	3.10393e+07	8.53687e+06	2.07555e+07	5.98433e+07	4.64873e+07	6.61804e+06	1.01172e+08	3.66207e+06	5.1841e+06	5.69985e+07	5.99366e+07	4.24877e+07	1.28189e+07	2.89887e+07	1.05813e+07	4.5318e+07	2.64484e+07	3.21381e+07	3.65956e+07	3.91848e+07	2.90092e+07
Com_2352_pos	(2¦Â,3¦Â,9¦Î,17¦Î,22R)-2,3,14,20,22-Pentahydroxyergost-7-en-6-one	C28 H46 O6	478.328	13.202	479.335	1.79276e+08	1.60706e+08	1.45348e+08	1.27612e+08	5.685e+07	1.80304e+08	1.81563e+08	6.95814e+07	1.37655e+08	1.02112e+08	1.95058e+08	6.96448e+07	1.12838e+08	1.9457e+08	1.02186e+08	1.41708e+08	1.53554e+08	1.33959e+08	1.66509e+08	2.39368e+08	1.5006e+08	1.9878e+08	9.9548e+07	1.34782e+08	1.47067e+08	1.76159e+08	1.64034e+08	1.16749e+08	7.39176e+07	1.5438e+08	1.22969e+08	9.8112e+07	1.43138e+08	1.93613e+08	1.70495e+08	1.34172e+08
Com_52275_pos	4-oxo-5-phenylpentanoic acid	C11 H12 O3	174.068	13.941	175.075	515770	648266	915080	520328	2.23543e+06	726080	1.87685e+06	351335	973642	647987	583750	724195	665739	788070	506571	565254	502295	622983	462443	627533	423059	947484	758189	605033	538941	571145	616728	972086	519320	674209	808739	682916	679894	707925	1.4234e+06	808561
Com_58491_pos	4-[2-(5-bromo-2-thienyl)-4-pyrimidinyl]benzamide	C15 H10 Br N3 O S	396.205	9.328	397.212	1.12582e+06	1.43362e+06	520581	396862	105998	315034	478553	423438	599989	701810	1.19069e+06	373041	265453	857268	297843	469717	311359	558397	706982	662746	995637	520577	378409	432605	660225	567259	615555	501420	191981	1.01446e+06	247556	647144	965075	2.15588e+06	672946	799558
Com_39687_pos	(2E)-N-(4-acetamidobutyl)-3-(4-hydroxy-3-methoxyphenyl)prop-2-enamide	C16 H22 N2 O4	306.158	8.803	307.165	2.15744e+06	3.3493e+06	2.34957e+06	1.89011e+06	4.23355e+06	2.17121e+06	1.47004e+06	2.32632e+06	2.49344e+06	1.53026e+06	2.63505e+06	722783	1.74109e+06	1.8197e+06	1.34978e+06	2.5509e+06	1.16106e+06	1.68883e+06	2.97375e+06	2.67335e+06	2.00344e+06	2.48704e+06	2.02725e+06	1.34398e+06	2.43749e+06	2.61272e+06	2.31988e+06	1.87657e+06	2.1453e+06	2.11566e+06	1.76897e+06	1.4439e+06	3.52984e+06	1.84635e+06	2.4154e+06	2.14275e+06
Com_3331_pos	N-(1,3-benzodioxol-5-ylmethyl)-6-morpholinonicotinamide	C18 H19 N3 O4	341.138	8.723	342.145	5.94482e+06	6.92865e+06	2.97019e+06	4.0345e+06	1.22361e+08	4.60987e+06	3.49456e+06	2.34563e+06	1.90861e+07	1.57501e+06	6.00517e+06	1.98295e+06	3.06449e+06	3.97271e+06	2.10656e+06	4.3787e+06	2.30694e+06	3.17407e+06	3.27906e+06	4.27759e+06	3.74878e+06	3.73459e+06	2.0928e+06	2.46166e+06	3.68057e+06	5.14097e+06	3.552e+06	2.89476e+06	1.36839e+06	3.2926e+06	2.32723e+06	3.78063e+06	3.32809e+06	4.55372e+06	5.63732e+06	3.39784e+06
Com_55_pos	Leucylproline	C11 H20 N2 O3	228.148	6.938	229.155	5.07427e+08	2.59484e+08	7.12175e+08	1.71134e+09	3.32592e+08	5.94054e+08	3.03501e+08	6.18304e+08	6.2986e+08	1.14711e+09	1.93751e+08	5.53843e+09	3.41467e+08	3.09042e+08	6.79622e+08	1.50899e+09	1.3922e+09	1.38883e+09	7.84333e+08	7.05433e+08	3.04783e+08	3.10323e+08	1.84769e+09	5.73568e+08	4.64869e+08	4.85155e+08	6.8452e+08	1.01326e+09	6.77156e+08	4.91948e+08	6.63929e+08	5.86375e+08	8.30938e+08	6.2571e+08	3.12126e+08	6.50181e+08
Com_68777_pos	2,3-diphenylsuccinonitrile	C16 H12 N2	249.122	10.742	250.129	256273	219051	297070	198196	96122.5	225916	498075	124383	239386	174331	288523	104439	162023	223633	127183	274212	244420	199846	224468	258903	202695	199490	155829	220262	227853	243478	216622	181989	146511	596733	177252	214229	227460	240760	216180	250139
Com_27188_pos	3-[(4-hydroxyphenyl)methyl]-octahydropyrrolo[1,2-a]pyrazine-1,4-dione	C14 H16 N2 O3	260.116	9.881	261.123	1.41862e+06	1.1965e+06	1.23661e+06	1.45155e+06	584079	1.56446e+06	775004	7.1666e+06	1.92418e+06	592794	1.19005e+06	5.18134e+06	1.03107e+06	1.49939e+06	837994	1.29904e+06	676333	1.5385e+06	2.13137e+06	1.64951e+06	977663	1.10499e+06	2.20494e+06	647075	1.08206e+06	1.10776e+06	1.36317e+06	1.18666e+06	728780	885862	1.89013e+06	1.11231e+07	1.07674e+06	1.10022e+06	4.16578e+06	2.76966e+06
Com_22190_pos	Guanine	C5 H5 N5 O	151.05	9.581	152.057	756517	668282	823427	1.51946e+06	240554	1.02464e+06	9.09175e+06	353869	1.80981e+06	385360	5.37885e+06	379389	275926	743373	409244	586170	732857	1.1114e+06	1.4052e+07	484579	1.05278e+07	1.12626e+07	366609	509609	387291	519120	4.7637e+06	1.9643e+06	341249	816349	3.14047e+06	5.40811e+06	498377	738543	1.35061e+06	1.78225e+06
Com_1_pos	Oleamide	C18 H35 N O	281.272	15.121	282.279	6.32947e+10	7.67384e+10	8.02878e+10	8.55043e+10	127012016545	7.7226e+10	5.57013e+10	7.6011e+10	8.02219e+10	2.71036e+10	5.02852e+10	6.38314e+10	113303026309	6.00729e+10	107949587733	82361431628	5.51282e+10	7.00044e+10	7.28554e+10	7.25881e+10	7.64443e+10	5.48855e+10	70650647802	8.67225e+10	8.32581e+10	8.48904e+10	7.52869e+10	5.9716e+10	122356439420	50484413710	80255330970	7.98678e+10	4.91303e+10	5.59157e+10	6.8471e+10	7.07746e+10
Com_49729_pos	Cortodoxone	C21 H30 O4	346.213	9.049	347.221	2.91757e+06	2.61493e+06	1.49451e+06	1.89486e+06	384994	2.3472e+06	2.45075e+06	842793	1.86845e+06	1.08076e+06	2.35679e+06	559716	1.07954e+06	2.41942e+06	927887	1.83819e+06	1.81683e+06	1.50989e+06	2.3228e+06	2.1937e+06	2.0025e+06	2.11949e+06	1.25221e+06	1.58901e+06	2.15201e+06	2.0945e+06	1.96578e+06	1.42396e+06	631419	2.38579e+06	1.01234e+06	1.68157e+06	1.94365e+06	2.0229e+06	2.30019e+06	1.67523e+06
Com_12639_pos	Diacetoxyscirpenol	C19 H26 O7	366.166	11.173	367.173	2.07195e+06	1.28027e+06	2.26905e+06	1.8138e+06	2.48557e+07	1.74085e+06	1.8981e+06	3.73955e+06	4.95866e+06	1.74413e+06	1.61711e+06	1.56874e+06	1.85652e+06	1.51145e+06	1.11264e+06	1.50273e+06	2.09413e+06	1.62593e+06	1.69799e+06	1.53844e+06	1.42764e+06	1.73027e+06	1.19344e+06	1.59023e+06	1.2064e+06	1.87321e+06	1.5322e+06	1.3577e+06	1.92904e+06	523770	1.24986e+06	1.74089e+06	1.42212e+06	1.87316e+06	1.41461e+06	1.43889e+06
Com_38136_pos	7-methylpyrimido[4,5-d]pyrimidin-4-amine	C7 H7 N5	201.064	14.786	202.071	5.14091e+06	2.43891e+06	2.90422e+06	2.08546e+06	2.92209e+06	2.21552e+06	2.45052e+06	3.05238e+06	2.90125e+06	1.69318e+06	4.7943e+06	1.69721e+06	2.50752e+06	4.20308e+06	2.4375e+06	2.25477e+06	2.00533e+06	2.69911e+06	5.2646e+06	3.31879e+06	3.23271e+06	3.85476e+06	2.29533e+06	2.29229e+06	3.6452e+06	1.91538e+06	3.22738e+06	2.75054e+06	2.43357e+06	1.7076e+06	2.7541e+06	2.682e+06	5.20463e+06	3.81208e+06	6.12074e+06	3.43316e+06
Com_44118_pos	1-{[5-(4-chlorophenyl)-4H-1,2,4-triazol-3-yl]thio}acetone	C11 H10 Cl N3 O S	267.02	17.02	268.027	2.92557e+06	3.08536e+06	1.66441e+06	4.08305e+06	1.17758e+06	2.71597e+06	2.4237e+06	1.56324e+06	2.45486e+06	1.20169e+06	3.52705e+06	973732	1.41172e+06	3.00948e+06	1.1897e+06	2.25282e+06	1.71924e+06	1.91068e+06	2.54087e+06	4.44612e+06	3.19065e+06	2.94486e+06	1.56586e+06	1.67222e+06	2.52206e+06	1.86102e+06	2.59296e+06	1.92942e+06	1.12905e+06	1.98899e+06	2.13478e+06	1.19381e+06	3.03285e+06	2.72917e+06	2.16181e+06	2.03749e+06
Com_21104_pos	NNK	C14 H26 N6 O6	374.195	6.139	375.203	1.87798e+06	1.48977e+06	1.32423e+06	9.55895e+06	1.10719e+06	2.01115e+06	2.39786e+06	1.86233e+06	2.70368e+06	3.80139e+06	3.09329e+06	941012	1.12609e+06	968054	2.33122e+06	1.61784e+06	7.95837e+06	2.72966e+06	1.88558e+06	1.37779e+06	1.55254e+06	882607	3.49699e+06	6.29735e+06	3.0851e+06	1.9846e+06	2.57032e+06	1.62966e+06	1.88293e+06	2.59821e+06	1.512e+06	1.64638e+07	3.31498e+06	1.69105e+06	2.15897e+06	3.90645e+06
Com_10408_pos	(1E,4Z,6E)-5-hydroxy-1,7-bis(4-hydroxyphenyl)hepta-1,4,6-trien-3-one	C19 H16 O4	308.101	6.621	309.108	3.02816e+07	3.52487e+07	1.4466e+07	1.13716e+07	4.55591e+06	3.42922e+07	2.89514e+07	2.13273e+07	2.25618e+07	5.45076e+06	3.77026e+07	1.08419e+07	1.38262e+07	2.84138e+07	2.11722e+07	2.199e+07	1.7127e+07	1.95656e+07	2.64299e+07	2.85852e+07	2.93012e+07	3.16383e+07	1.4381e+07	1.85329e+07	3.69433e+07	2.63078e+07	2.65149e+07	2.38639e+07	9.90156e+06	1.65663e+07	2.0258e+07	8.66224e+06	4.5061e+07	2.97022e+07	2.16227e+07	2.19547e+07
Com_14190_pos	3-phenyl-5-(trifluoromethyl)-4,5-dihydro-1H-pyrazol-5-ol	C10 H9 F3 N2 O	230.069	7.826	231.077	1.00342e+06	1.06315e+06	913149	830563	441640	991825	599176	877730	840081	603652	711803	333152	584035	1.12285e+06	369866	555423	965735	655815	601666	1.49801e+06	1.8476e+06	797571	633099	718667	779900	1.38712e+06	1.03295e+06	5.66058e+06	9.53742e+06	1.51391e+06	2.48723e+07	796387	968738	1.26428e+06	702713	5.66454e+06
Com_14435_pos	Eucalyptol	C10 H18 O	136.125	14.803	137.132	1.21757e+07	1.52306e+07	1.92531e+07	1.77013e+07	2.09099e+07	1.40496e+07	1.266e+07	1.40199e+07	1.575e+07	1.08025e+07	1.40015e+07	1.0056e+07	1.7285e+07	1.33851e+07	1.61057e+07	1.78268e+07	1.32324e+07	1.40869e+07	1.31572e+07	1.49505e+07	1.65942e+07	1.60543e+07	1.29227e+07	1.86514e+07	1.67683e+07	1.53257e+07	1.55531e+07	1.12072e+07	1.78372e+07	1.24912e+07	1.99758e+07	1.56531e+07	1.03758e+07	1.27813e+07	1.36741e+07	1.42495e+07
Com_2360_pos	gamma-Glutamylglutamine	C10 H17 N3 O6	275.111	1.376	276.118	9.05983e+07	7.47281e+07	8.50832e+07	1.27224e+08	9.35071e+07	9.9369e+07	3.76877e+07	6.23819e+07	8.38225e+07	1.82819e+08	6.28832e+07	1.24234e+08	5.03824e+07	1.02083e+08	7.7553e+07	4.3823e+07	6.65921e+07	8.87962e+07	9.01265e+07	7.16173e+07	8.31134e+07	4.43834e+07	4.45941e+07	1.38937e+08	6.05906e+07	1.48717e+08	8.52599e+07	7.65074e+07	1.63096e+08	4.90145e+07	7.64075e+07	5.54803e+07	4.79068e+07	7.66379e+07	6.75049e+07	7.65694e+07
Com_4774_pos	16(R)-HETE	C20 H32 O3	342.223	13.015	343.23	8.26581e+06	1.22094e+07	1.13204e+07	7.60401e+06	6.7642e+06	9.02756e+06	1.4067e+07	1.56428e+06	8.85284e+06	2.9115e+07	1.77693e+07	4.20558e+06	9.33001e+06	2.19998e+07	1.03387e+07	1.21818e+08	3.07138e+07	3.06612e+07	2.24763e+07	1.97812e+07	6.71983e+06	2.02989e+07	6.37712e+06	3.45691e+07	2.1484e+07	3.14539e+07	2.0395e+07	1.02942e+07	1.27769e+07	2.7758e+07	1.65209e+07	9.2079e+06	3.58533e+07	1.74717e+07	1.60168e+07	1.82375e+07
Com_1318_pos	(¡À)8-HEPE	C20 H30 O3	300.206	15.409	301.213	7.31217e+07	8.95315e+07	8.81433e+07	3.30006e+07	1.4138e+07	5.23072e+07	9.18588e+07	8.07685e+07	6.53587e+07	2.19975e+07	1.7061e+08	1.6083e+07	1.01698e+08	1.95579e+08	5.10743e+07	1.27659e+08	4.15459e+07	9.07808e+07	1.68439e+08	1.84901e+08	1.34667e+08	1.48724e+08	6.82177e+07	5.06092e+07	1.8811e+08	1.74811e+08	1.3981e+08	5.72802e+07	3.01088e+07	1.08655e+08	8.474e+07	1.75899e+08	2.65212e+08	1.00435e+08	4.5678e+08	1.59889e+08
Com_3416_pos	D-Ala-D-Ala	C6 H12 N2 O3	160.085	1.393	161.092	2.85843e+07	3.15681e+07	6.18444e+07	6.80857e+07	1.18399e+08	3.6935e+07	2.48325e+07	1.65998e+07	4.8356e+07	3.53619e+07	2.96398e+07	2.1115e+07	1.26149e+07	2.50675e+07	1.55188e+07	1.77253e+08	5.57868e+07	4.65447e+07	3.84128e+07	2.97711e+07	4.43374e+07	2.20097e+07	3.18537e+07	6.06396e+07	3.22567e+07	6.12239e+07	4.00631e+07	3.5811e+07	3.51111e+07	2.12352e+07	3.76042e+07	7.65151e+07	3.29591e+07	2.35514e+07	2.42334e+07	3.58776e+07
Com_17952_pos	Senecionine	C18 H25 N O5	335.173	10.428	336.18	1.21932e+07	9.00219e+06	8.24663e+06	4.90745e+06	2.72137e+06	1.08975e+07	5.95206e+06	9.05914e+06	7.87245e+06	3.74158e+06	1.09156e+07	2.41208e+06	4.36694e+06	8.19905e+06	3.53461e+06	6.30238e+06	5.87737e+06	5.6687e+06	8.37031e+06	1.21389e+07	9.06337e+06	1.0903e+07	5.35021e+06	5.88336e+06	6.23325e+06	2.11622e+07	9.88806e+06	7.84166e+06	4.63083e+06	6.34242e+06	9.21668e+06	4.91256e+06	9.03833e+06	1.22837e+07	1.04511e+07	8.08967e+06
Com_19926_pos	4-methoxy-6-(prop-2-en-1-yl)-2H-1,3-benzodioxole	C11 H12 O3	192.079	8.943	193.086	6.42245e+06	4.12021e+06	6.72007e+06	6.35292e+06	4.65473e+06	1.3012e+07	6.36299e+06	9.80765e+06	7.18163e+06	2.86186e+06	4.73746e+06	5.42964e+06	5.50719e+06	5.53765e+06	3.28249e+06	1.31557e+07	1.67362e+07	7.15603e+06	6.6153e+06	4.3635e+06	6.19893e+06	4.48462e+06	4.67185e+06	1.64291e+07	4.52722e+06	8.52204e+06	6.97657e+06	6.38653e+06	5.17515e+06	3.59482e+06	5.51606e+06	9.63064e+06	5.55386e+06	5.97165e+06	5.65626e+06	5.93562e+06
Com_2900_pos	Sinapyl aldehyde	C11 H12 O4	208.074	10.607	209.081	4.39148e+06	3.13784e+06	3.8783e+06	1.10956e+07	1.4368e+08	9.54185e+06	5.20195e+06	1.89541e+06	2.28528e+07	1.98267e+06	2.43377e+06	1.65768e+06	6.81683e+06	5.19574e+06	2.41346e+06	3.36536e+06	7.10696e+06	3.87156e+06	2.17439e+06	3.18248e+06	2.90538e+06	2.70064e+06	2.64149e+06	7.063e+06	3.87564e+06	3.66173e+06	3.52559e+06	9.5021e+06	2.05097e+06	4.54486e+06	2.5723e+06	1.1708e+07	2.76496e+06	7.17043e+06	6.58872e+06	5.86279e+06
Com_62213_pos	acetyl phospahte	C2 H5 O5 P	139.988	1.259	140.995	926818	294101	530687	261430	104800	306264	174207	282289	360074	211955	624648	233554	237921	371691	229731	192414	195518	287179	142629	179496	152208	158623	191006	229268	250949	708996	251647	291206	709151	309472	145255	1.60012e+06	562144	201266	407495	528264
Com_66487_pos	DL-Citrulline	C6 H13 N3 O3	175.096	5.062	176.104	455453	384203	361679	393178	123090	750603	649621	428305	443266	157362	404894	452789	434840	651293	156892	383533	254976	362072	306442	235176	341573	361820	170198	260995	222314	417923	289555	189264	146725	160598	885070	429517	283082	306238	234615	329389
Com_8001_pos	Tropolone	C7 H6 O2	122.037	1.471	123.044	2.19316e+07	1.90352e+07	1.896e+07	3.04616e+07	2.276e+07	1.85561e+07	2.25296e+07	3.07395e+07	2.31217e+07	3.58947e+07	1.79779e+07	3.55578e+07	2.17912e+07	1.60435e+07	4.86604e+07	1.21732e+07	3.55524e+07	2.79564e+07	3.38616e+07	3.1475e+07	3.03658e+07	2.89572e+07	2.17646e+07	1.65993e+07	1.68537e+07	1.86863e+07	2.48204e+07	1.76598e+07	4.75324e+07	1.26402e+07	1.95606e+07	8.44719e+06	1.05585e+07	2.54523e+07	1.35778e+07	1.94286e+07
Com_63540_pos	3-hydroxy-1,5-diphenylpentan-1-one	C17 H18 O2	236.116	10.376	237.123	966535	718941	565947	710892	1.05233e+06	721629	593617	790375	765033	486404	789105	489899	689046	870503	472270	913657	711444	677791	933376	712197	779833	753017	598805	549981	736660	835505	737422	726087	502360	757493	710415	693794	879715	739467	1.0289e+06	754779
Com_32299_pos	(1R,2R)-trans-N-Boc-1,2-cyclohexanediamine	C11 H22 N2 O2	214.168	8.063	215.176	937566	1.06846e+06	697409	721745	306046	1.68492e+06	2.5468e+06	631671	1.07433e+06	657664	1.80483e+06	912041	604350	1.34106e+06	556771	965258	7.83275e+06	1.83434e+06	1.99092e+06	923262	877117	814766	656738	1.02358e+06	2.01969e+06	1.91386e+06	1.27749e+06	662408	748822	805386	598545	628662	826085	1.61224e+06	1.0973e+06	872430
Com_21565_pos	PC (16:1e/6:0)	C30 H60 N O7 P	577.411	16.133	578.418	237222	677513	761344	1.16472e+06	1.73682e+06	589018	143946	520387	728872	1.17729e+07	276133	3.37216e+06	792026	293353	3.7484e+06	177923	168290	2.57514e+06	278582	185712	671071	289047	580309	207739	191008	257348	332602	612709	3.53315e+06	1.14484e+06	807375	239820	304359	209397	477847	916187
Com_18706_pos	ACar 15:1	C22 H42 N O4	383.303	13.019	384.31	2.23909e+06	1.81587e+06	8.10064e+06	7.58401e+06	1.44815e+07	1.47088e+06	8.99858e+06	6.30719e+06	6.37472e+06	4.32576e+06	1.46875e+06	7.57815e+06	2.40608e+06	1.69037e+06	2.62483e+06	1.1099e+06	5.69378e+06	3.3622e+06	3.1692e+06	1.69459e+06	1.15502e+06	2.03418e+06	1.52837e+06	2.52963e+06	989262	1.87454e+06	1.87185e+06	4.16378e+06	3.3163e+06	7.33534e+06	1.08292e+06	2.57576e+06	1.4264e+06	1.42508e+06	1.82832e+06	2.89424e+06
Com_1537_pos	Trigonelline	C7 H7 N O2	137.048	7.432	138.055	1.06792e+08	8.23817e+07	7.69522e+07	2.94542e+07	1.90808e+07	6.82778e+07	5.78524e+07	2.84541e+07	5.86556e+07	6.51649e+07	8.52015e+07	2.39157e+08	5.50027e+07	1.00674e+08	3.84143e+07	1.96124e+08	3.39087e+07	1.01706e+08	9.64404e+07	1.06754e+08	9.38034e+07	6.09953e+07	6.86685e+07	3.72997e+07	7.28537e+07	6.05788e+07	7.46743e+07	5.88628e+07	2.43937e+07	5.01851e+07	5.97952e+07	1.5601e+08	1.34732e+08	9.17166e+07	9.9986e+07	8.44601e+07
Com_33399_pos	KKK	C18 H38 N6 O4	384.278	14.059	385.285	819923	436284	976816	3.72656e+06	950292	592532	649207	806655	1.11978e+06	974504	1.71972e+06	1.4584e+06	830948	715932	1.21375e+06	8.6107e+06	943035	2.05837e+06	653072	1.02305e+06	1.59575e+06	1.25416e+06	580383	731575	2.92866e+06	518295	1.16062e+06	858640	1.69934e+06	708037	1.20904e+06	3.84807e+06	882052	639767	2.28524e+06	1.51627e+06
Com_3198_pos	N,N-Diethylethanolamine	C6 H15 N O	117.116	1.369	118.123	2.66103e+07	1.3784e+07	6.69966e+07	3.30163e+07	1.62132e+07	1.63773e+08	5.26656e+07	1.45412e+08	6.48089e+07	3.46382e+07	6.13467e+07	2.21288e+07	5.18076e+07	1.33799e+07	3.61222e+07	6.76684e+07	4.58624e+07	4.16193e+07	7.76608e+07	4.73283e+07	9.38644e+07	9.56384e+07	4.7745e+07	7.38168e+07	4.94186e+07	7.50729e+07	7.00682e+07	4.58895e+07	3.76732e+07	4.14527e+07	7.26858e+07	6.82639e+07	5.88805e+07	6.87444e+07	6.9801e+07	5.79239e+07
Com_33325_pos	Estradiol	C18 H24 O2	272.177	10.668	273.185	5.81676e+06	6.52978e+06	4.40019e+06	5.07412e+06	1.94702e+06	5.77413e+06	5.22558e+06	3.45724e+06	4.7781e+06	3.82061e+06	7.70729e+06	2.85364e+06	4.58661e+06	5.9193e+06	3.19787e+06	7.37842e+06	7.39255e+06	5.35704e+06	5.61357e+06	5.69811e+06	5.86262e+06	5.42282e+06	3.57958e+06	5.72124e+06	6.36418e+06	6.00188e+06	5.533e+06	4.32542e+06	2.90316e+06	5.54799e+06	3.58093e+06	6.45917e+06	4.90942e+06	6.14458e+06	5.24449e+06	4.88939e+06
Com_49462_pos	5,7-dihydroxy-6-methoxy-2-phenyl-3,4-dihydro-2H-1-benzopyran-4-one	C16 H14 O5	308.068	8.949	309.076	2.89058e+06	1.75314e+06	2.8375e+06	2.40246e+06	544518	1.81117e+06	1.17167e+06	577887	1.74862e+06	746727	3.27085e+06	496733	1.60285e+06	2.94046e+06	675761	1.60965e+06	935601	1.53483e+06	1.6809e+06	1.72368e+06	1.08227e+06	1.86865e+06	1.2554e+06	1.28865e+06	1.43836e+06	1.45028e+06	1.47352e+06	950635	488993	1.64328e+06	867153	955764	1.76965e+06	2.02679e+06	1.37039e+06	1.25908e+06
Com_50063_pos	Neosaxitoxin	C10 H17 N7 O5	298.105	8.872	299.113	2.46803e+06	3.15416e+06	2.56799e+06	2.27858e+06	1.24842e+06	3.14919e+06	2.389e+06	1.62658e+06	2.36024e+06	1.61027e+06	2.86736e+06	1.05826e+06	2.13065e+06	2.82357e+06	1.28343e+06	2.22548e+06	2.30284e+06	2.03773e+06	2.47124e+06	2.97486e+06	2.07428e+06	2.57583e+06	1.47146e+06	2.39865e+06	2.69212e+06	3.47462e+06	2.51663e+06	2.579e+06	1.51307e+06	2.20284e+06	2.45243e+06	2.78769e+06	2.11903e+06	2.6637e+06	2.24498e+06	2.32034e+06
Com_527_pos	Testosterone undecanoate	C30 H48 O3	456.36	13.346	457.367	2.69201e+08	2.08224e+08	3.61159e+08	7.08344e+08	4.55565e+08	4.04479e+08	1.49597e+08	8.91199e+07	3.30711e+08	5.47608e+08	1.99763e+08	5.25943e+08	1.98862e+08	2.65256e+08	4.69399e+08	3.31023e+08	1.18975e+09	4.65951e+08	3.37028e+08	3.06016e+08	1.58214e+08	3.04445e+08	3.11926e+08	9.38026e+08	2.49628e+08	2.58975e+08	3.58032e+08	9.21466e+08	2.8608e+08	5.10648e+08	2.83605e+08	3.98184e+08	3.2105e+08	2.92489e+08	2.2982e+08	4.05418e+08
Com_31667_pos	PC (18:3e/4:0)	C30 H56 N O7 P	573.379	15.405	574.387	644897	440037	1.50572e+06	1.38327e+06	2.93186e+06	1.35712e+06	1.01407e+06	666383	1.24292e+06	6.39659e+06	1.39949e+06	1.85675e+06	4.85207e+06	507448	3.30721e+06	5.11616e+06	667509	3.0129e+06	525791	825003	3.00583e+06	1.96986e+06	1.09478e+06	586010	2.16997e+06	626032	1.35041e+06	777995	3.66372e+06	1.46573e+06	2.89596e+06	531196	815941	453356	844975	1.43111e+06
Com_11020_pos	Desoxycortone	C21 H30 O3	330.219	11.058	331.227	3.39168e+07	1.91869e+07	2.35408e+07	2.11171e+07	5.71879e+06	2.08856e+07	1.44444e+07	2.92685e+07	2.10099e+07	1.31759e+07	1.72839e+07	1.82931e+07	1.49628e+07	2.42567e+07	1.08168e+07	2.13721e+07	2.04354e+07	1.75746e+07	2.39548e+07	2.67703e+07	1.9659e+07	1.67512e+07	1.83897e+07	2.33997e+07	2.04677e+07	2.42638e+07	2.1707e+07	2.08219e+07	1.21041e+07	3.17447e+07	2.20765e+07	2.04902e+07	2.14184e+07	1.46898e+07	1.84505e+07	2.02245e+07
Com_40131_pos	N-[2-(1,5-dimethyl-4-nitro-1H-pyrazol-3-yl)vinyl]-N,N-dimethylamine	C9 H14 N4 O2	210.112	5.953	211.119	474104	364113	1.01214e+06	730988	2.59691e+06	619737	670233	1.20929e+06	959690	558362	501990	1.15421e+06	615661	307803	331389	1.2045e+06	1.17335e+06	730908	2.66697e+06	345083	1.29942e+06	737095	1.1084e+06	1.28032e+06	277455	444139	1.01986e+06	550332	623837	509718	338515	5.62352e+06	3.13346e+06	1.50424e+06	384696	1.58354e+06
Com_916_pos	octadec-9-ynoic acid	C18 H32 O2	262.23	14.323	263.237	1.50368e+08	2.39556e+08	7.98275e+07	1.66218e+08	1.27917e+08	7.48266e+07	1.2845e+08	1.16091e+08	1.35407e+08	1.43284e+08	2.12408e+08	8.88246e+07	2.822e+08	2.67102e+08	1.71868e+08	2.08236e+08	1.2207e+08	1.86999e+08	2.53677e+08	1.50578e+08	2.27799e+08	1.95971e+08	4.97012e+08	5.61825e+08	2.37825e+08	1.74599e+08	2.87411e+08	1.50593e+08	6.52239e+07	4.11256e+08	1.14426e+08	6.81304e+08	4.34074e+08	1.74824e+08	3.15734e+08	2.93429e+08
Com_56276_pos	4-Aminoindole	C8 H8 N2	132.069	1.955	133.076	985709	811427	593238	1.06791e+06	611104	1.17491e+06	857634	975170	884638	862393	827225	472714	717214	1.11528e+06	917795	843563	1.29469e+06	881359	1.41021e+06	855055	933689	773255	822359	2.57616e+06	1.02739e+06	866649	1.1581e+06	839054	889696	711243	1.18697e+06	1.25369e+06	885562	1.22597e+06	563165	944419
Com_5462_pos	DL-Stachydrine	C7 H13 N O2	143.095	1.934	144.102	3.51092e+07	7.35915e+07	2.84065e+07	1.91438e+07	2.93187e+07	2.09515e+07	2.19502e+07	5.16295e+07	3.50126e+07	2.46149e+07	6.73135e+07	1.72365e+07	2.85825e+07	3.25627e+07	2.42275e+07	6.17131e+07	3.48433e+07	3.63868e+07	3.06819e+07	3.35498e+07	4.19271e+07	5.03659e+07	2.2738e+07	1.99237e+07	2.20435e+07	3.772e+07	3.23687e+07	2.3209e+07	2.18753e+07	3.37049e+07	2.64049e+07	3.29668e+07	4.12012e+07	4.47542e+07	9.52131e+07	3.99162e+07
Com_7337_pos	O-7460	C25 H48 F O5 P	500.311	14.268	501.318	1.65613e+07	2.08006e+07	1.61403e+07	9.94376e+06	5.27747e+06	2.65224e+07	2.33111e+07	1.09173e+07	1.61843e+07	1.43942e+07	2.6381e+07	1.01549e+07	1.40602e+07	2.70151e+07	1.97491e+07	2.15967e+07	2.75941e+07	2.01182e+07	2.08298e+07	2.4589e+07	1.9079e+07	6.30715e+07	1.04514e+07	2.16986e+07	1.88323e+07	3.20187e+07	2.63213e+07	2.0734e+07	1.34504e+07	1.56233e+07	2.04566e+07	1.27224e+07	1.56635e+07	3.23449e+07	2.38608e+07	1.9357e+07
Com_788_pos	5-[(8Z,11Z)-pentadeca-8,11-dien-1-yl]benzene-1,3-diol	C21 H32 O2	316.239	14.317	317.247	2.15107e+08	3.0532e+08	1.06429e+08	2.71751e+08	1.08215e+08	1.0447e+08	1.80376e+08	1.78772e+08	1.83805e+08	2.00731e+08	2.61952e+08	9.61591e+06	3.87003e+08	3.32155e+08	3.03058e+08	3.77159e+08	1.75195e+08	2.55859e+08	2.81694e+08	1.92383e+08	3.07854e+08	2.78342e+08	5.67282e+08	8.07386e+08	3.2424e+08	2.40504e+08	3.74961e+08	2.12427e+08	1.22256e+08	3.81758e+08	1.82308e+08	8.1282e+08	4.26564e+08	2.50745e+08	2.94823e+08	3.35463e+08
Com_1251_pos	Desmethylclozapine	C17 H17 Cl N4	312.111	8.523	313.118	8.6849e+07	3.00952e+08	2.59059e+08	2.64145e+08	5.15332e+07	2.60165e+08	2.59114e+08	1.70134e+08	2.06494e+08	2.04919e+08	3.50666e+08	1.11866e+08	2.34389e+08	1.25411e+07	1.55942e+08	1.39379e+08	2.1975e+08	1.78682e+08	2.40924e+07	3.54246e+08	7.67775e+06	8.45311e+06	2.73546e+08	1.85589e+08	4.40144e+08	2.86947e+08	1.97587e+08	2.70967e+08	6.29261e+07	3.11657e+08	1.06153e+07	4.224e+08	5.06631e+08	2.36998e+07	4.17068e+08	2.53245e+08
Com_24051_pos	(R,S)-Anatabine	C10 H12 N2	160.1	8.445	161.107	5.40513e+06	8.55032e+06	6.50711e+06	1.27641e+06	430101	3.79199e+06	2.98776e+06	2.20245e+06	3.89391e+06	3.66934e+06	3.3551e+06	985430	5.9727e+06	1.06119e+07	2.1991e+06	8.54926e+06	3.67718e+06	4.87751e+06	1.10203e+07	6.60097e+06	3.00313e+06	5.31242e+06	3.12255e+06	2.33882e+06	2.51516e+06	1.00069e+07	5.49003e+06	1.27978e+06	1.83375e+06	1.1982e+07	2.85606e+06	4.23829e+06	3.79411e+06	3.60559e+06	7.03961e+06	4.57865e+06
Com_15630_pos	5-fluoro AB-PINACA N-(4-hydroxypentyl) metabolite	C18 H25 F N4 O3	386.179	1.461	387.187	1.10156e+07	2.20023e+07	1.34029e+07	1.22176e+07	3.40388e+06	2.01806e+07	9.8739e+06	9.36186e+06	1.26823e+07	6.4884e+06	1.83562e+07	7.61183e+06	3.9378e+06	2.36253e+07	7.9538e+06	1.26692e+07	1.23283e+07	1.16214e+07	1.17187e+07	1.20045e+07	2.30086e+07	1.58173e+07	9.56956e+06	1.42233e+07	1.46454e+07	1.33954e+07	1.42979e+07	9.75188e+06	7.09349e+06	1.17615e+07	7.69083e+06	1.28301e+07	1.33323e+07	1.36596e+07	1.27734e+07	1.11116e+07
Com_3301_pos	2,6-Di-tert-butyl-1,4-benzoquinone	C14 H20 O2	220.146	11.217	221.154	1.062e+08	1.26143e+08	8.56164e+07	9.05778e+07	4.39708e+07	1.18473e+08	9.52527e+07	7.43416e+07	9.2572e+07	8.20645e+07	1.30329e+08	6.35862e+07	4.00935e+07	1.31325e+08	6.34614e+07	1.7341e+08	1.1524e+08	9.99387e+07	1.02123e+08	5.05301e+07	7.94411e+07	1.02749e+08	7.44103e+07	8.60555e+07	1.1911e+08	1.18752e+08	9.16464e+07	6.35128e+07	6.00764e+07	1.10572e+08	7.51728e+07	1.38459e+08	1.04017e+08	8.67451e+07	5.93781e+07	8.72415e+07
Com_7064_pos	5-[(10Z)-14-(3,5-dihydroxyphenyl)tetradec-10-en-1-yl]benzene-1,3-diol	C26 H36 O4	412.259	15.537	413.266	7.93286e+06	9.60066e+06	1.79043e+07	6.42842e+07	3.9979e+07	2.36285e+07	6.63279e+06	1.21793e+07	2.27677e+07	4.68515e+06	9.07927e+06	2.50586e+07	7.39458e+06	7.04277e+06	1.27216e+07	1.14909e+07	7.64797e+06	1.06401e+07	1.72652e+07	5.90776e+06	6.89231e+06	6.77305e+06	5.15616e+07	1.02509e+07	7.95494e+06	1.36219e+07	1.50285e+07	1.54566e+07	1.31359e+07	3.11474e+07	7.26987e+06	1.61579e+07	9.60045e+06	8.03077e+06	5.80655e+06	1.33257e+07
Com_1307_pos	PC (18:5e/2:0)	C28 H48 N O7 P	541.317	14.188	542.324	3.11518e+07	1.16671e+07	3.69495e+07	1.67436e+08	1.31944e+07	5.60045e+07	1.6597e+07	1.90798e+07	4.40099e+07	9.95297e+07	8.99322e+06	1.26196e+08	3.13882e+07	1.4964e+07	3.74351e+08	1.57667e+07	1.36595e+08	1.00973e+08	7.73161e+07	3.55809e+07	5.73381e+07	4.96069e+07	1.85131e+07	1.61618e+08	1.20658e+08	8.56032e+06	6.61489e+07	7.27711e+07	2.02393e+08	1.22357e+08	7.52707e+07	1.26472e+07	5.52781e+06	8.23342e+07	1.32678e+07	7.33211e+07
Com_34376_pos	Flavin0„2adenine0„2dinucleotide	C27 H33 N9 O15 P2	785.157	7.474	786.165	2.05791e+06	1.99203e+06	1.581e+06	5.1927e+06	993160	1.89227e+06	1.50211e+06	1.01275e+06	2.02799e+06	5.44969e+06	2.11761e+06	2.63494e+06	1.24788e+06	2.2424e+06	5.4156e+06	1.55622e+06	5.65672e+06	3.29013e+06	1.94951e+06	2.11032e+06	5.36084e+06	6.39489e+06	1.52516e+06	4.67985e+06	2.1145e+06	1.76179e+06	3.23711e+06	3.33557e+06	6.25894e+06	1.86337e+06	2.00036e+06	1.76384e+06	2.41844e+06	2.32643e+06	1.95777e+06	2.74059e+06
Com_425_pos	Prolylleucine	C11 H20 N2 O3	228.147	1.43	229.155	6.93031e+07	6.518e+07	1.10828e+08	8.86204e+07	1.17849e+09	8.05038e+07	4.9665e+07	3.11022e+07	2.09212e+08	5.01252e+07	3.89803e+07	4.27323e+07	4.65172e+07	3.46327e+07	3.81252e+07	4.74342e+07	9.76856e+07	4.95291e+07	4.76122e+07	3.41958e+07	5.9194e+07	5.37345e+07	8.91348e+07	4.60511e+07	4.47153e+07	5.32016e+07	5.34799e+07	7.31261e+07	9.68284e+07	5.1405e+07	1.34398e+08	9.52817e+07	4.34482e+07	5.38574e+07	5.6877e+07	7.56528e+07
Com_2181_pos	1-(2-methoxy-4-nitrophenyl)pyrrolidine	C11 H14 N2 O3	222.101	7.45	223.108	2.27532e+08	2.31399e+08	1.65095e+08	1.20894e+08	3.17943e+07	1.33219e+08	1.31558e+08	5.74809e+07	1.37372e+08	5.6205e+07	1.58895e+08	4.09174e+07	8.11727e+07	1.567e+08	6.48942e+07	9.14362e+07	4.62282e+07	8.7056e+07	1.27468e+08	2.0283e+08	1.55716e+08	1.38179e+08	7.94898e+07	6.91516e+07	1.20408e+08	1.04804e+08	1.24756e+08	1.17728e+08	3.99372e+07	1.50584e+08	8.79555e+07	2.11122e+07	1.53857e+08	1.23305e+08	1.46089e+08	1.05071e+08
Com_14314_pos	6¦Â-Hydroxy-21-desacetyl deflazacort	C23 H29 N O6	415.203	10.366	416.21	2.40463e+07	1.97023e+07	1.66744e+07	8.89118e+06	1.68636e+06	1.5012e+07	1.6417e+07	1.87847e+06	1.30385e+07	4.7842e+06	1.30864e+07	4.46292e+06	1.00098e+07	1.37534e+07	5.63441e+06	8.00908e+06	3.38764e+06	7.89098e+06	1.46385e+07	1.5828e+07	9.21988e+06	9.73629e+06	4.69874e+06	7.66955e+06	1.35054e+07	1.26638e+07	1.0995e+07	7.54168e+06	3.71522e+06	1.30989e+07	5.71759e+06	658096	7.6123e+06	8.1697e+06	1.22334e+07	7.34336e+06
Com_15952_pos	(3¦Â,5¦Î,9¦Î)-3,6,19-Trihydroxyurs-12-en-28-oic acid	C30 H48 O5	488.35	12.662	489.357	1.1262e+07	7.86172e+06	1.01307e+07	8.50891e+06	1.4111e+07	2.30618e+07	1.06866e+07	2.66083e+06	1.10354e+07	7.56419e+06	1.40594e+07	5.03038e+06	7.53483e+06	1.2112e+07	5.00736e+06	1.26485e+07	1.06072e+07	9.32048e+06	1.8701e+07	1.67701e+07	1.81226e+07	1.0887e+07	6.48839e+06	1.57916e+07	1.73878e+07	1.38208e+07	1.47462e+07	1.21898e+07	6.16304e+06	1.12852e+07	1.22778e+07	1.01011e+07	8.81953e+06	1.34369e+07	1.04657e+07	1.05924e+07
Com_18731_pos	YLK	C21 H34 N4 O5	422.253	6.87	423.26	1.34711e+06	867283	1.32133e+06	1.15799e+06	384978	2.29029e+06	1.07564e+06	2.49492e+06	1.36744e+06	1.16663e+06	1.11384e+06	1.18528e+07	1.25002e+06	1.02625e+06	928079	1.29035e+06	1.3876e+06	2.50195e+06	2.16195e+06	1.13061e+06	1.75029e+06	1.32183e+06	3.19761e+06	709313	1.57299e+06	1.01371e+06	1.60729e+06	1.90062e+06	663917	733947	1.07121e+06	1.00834e+06	482451	1.70029e+06	1.16684e+06	1.09095e+06
Com_61545_pos	Tryptophanol	C11 H14 N2 O	190.111	10.375	191.118	517855	442725	435825	564475	313534	567041	541018	359772	467781	534546	802995	343778	404888	1.83884e+06	434688	1.20113e+06	590089	768870	539011	1.01482e+06	489606	621898	409856	492127	511275	937793	627049	376916	478887	474224	563641	443222	446140	512026	428643	465462
Com_118_pos	2-Oxindole	C8 H7 N O	133.053	8.853	134.06	7.44374e+08	8.21948e+08	7.7662e+08	4.01458e+08	9.33682e+07	9.5197e+08	3.48956e+08	4.92498e+09	1.13296e+09	8.84418e+08	1.18096e+09	4.09814e+08	1.94193e+09	7.64633e+08	3.86633e+08	8.78877e+08	1.4702e+08	8.24286e+08	1.91365e+09	6.94598e+08	4.59196e+08	1.65671e+09	8.04512e+08	2.5268e+08	1.293e+09	1.5831e+09	1.08218e+09	7.29828e+08	3.22205e+08	7.47025e+08	1.60487e+09	1.54939e+09	1.13138e+09	1.14727e+09	1.34624e+09	1.07228e+09
Com_5673_pos	Ciprostene	C22 H36 O4	346.251	13.676	347.258	3.2503e+07	2.81462e+07	5.21173e+07	4.75738e+07	3.60569e+07	8.65505e+07	7.11431e+07	4.05442e+07	4.93294e+07	4.1761e+07	7.93338e+07	4.98789e+07	5.27484e+07	5.32226e+07	2.98588e+07	6.28423e+07	4.76191e+07	5.21581e+07	6.21055e+07	8.10759e+07	3.74858e+07	4.76269e+07	6.83235e+07	7.73034e+07	6.39964e+07	6.29765e+07	6.26117e+07	4.30469e+07	5.54924e+07	7.60655e+07	7.87305e+07	6.29396e+07	7.38619e+07	5.34229e+07	6.73356e+07	6.38619e+07
Com_45562_pos	Sebacic acid	C10 H18 O4	202.121	7.193	203.128	1.95782e+06	2.36602e+06	2.73821e+06	1.74386e+06	1.32753e+06	2.17663e+06	2.7087e+06	1.97057e+06	2.12367e+06	1.5775e+06	3.90293e+06	1.18395e+06	2.16059e+06	2.53615e+06	2.11432e+06	3.95789e+06	2.81781e+06	2.53139e+06	2.38287e+06	3.6745e+06	1.64461e+06	1.94337e+06	1.54094e+06	2.71858e+06	2.75635e+06	4.36505e+06	2.62828e+06	2.05158e+06	1.61651e+06	2.96553e+06	1.38719e+06	3.65863e+06	1.97156e+06	2.2463e+06	3.26838e+06	2.39571e+06
Com_51033_pos	TLH	C16 H27 N5 O5	369.202	6.059	370.209	2.53995e+06	1.71072e+06	1.44924e+06	882544	396380	1.49793e+06	1.08481e+06	988999	1.31882e+06	1.01525e+06	3.5554e+06	1.66984e+06	1.03107e+06	2.08143e+06	699970	1.42674e+06	1.0925e+06	1.57153e+06	2.33881e+06	2.11852e+06	1.59585e+06	1.39336e+06	1.24576e+06	906755	1.52952e+06	1.45502e+06	1.57295e+06	1.50526e+06	802129	2.02615e+06	774730	612184	2.38602e+06	1.9719e+06	2.19067e+06	1.53363e+06
Com_56120_pos	trans-¦¤2-11-Methyl-dodecenoic acid	C13 H24 O2	212.178	16.004	213.185	629129	751714	1.94874e+06	857030	517813	347880	577732	621462	781438	352220	860524	341073	467883	438643	1.05514e+06	453160	411677	547539	583394	650372	982413	637712	1.81477e+06	463616	1.21964e+06	675361	878409	479464	332019	631080	589231	999127	547070	270874	911160	595003
Com_61615_pos	PC (9:0/20:1)	C37 H72 N O8 P	689.493	15.475	690.501	942341	1.56048e+06	596486	423271	502662	192378	156011	268217	580231	439506	478036	259814	223435	721941	301747	191409	439899	381973	243178	756942	460949	504957	314121	252088	360563	249354	392769	422038	314930	281991	335123	295862	331688	372951	625748	372541
Com_30896_pos	N-Acetylglucosamine 1-phosphate	C8 H16 N O9 P	301.056	1.39	302.064	3.48813e+06	3.62602e+06	2.17432e+06	1.45012e+06	1.26948e+06	4.09678e+06	2.98073e+06	2.37963e+06	2.68315e+06	2.18274e+06	5.68066e+06	1.88262e+06	1.37223e+06	5.63819e+06	2.34041e+06	3.52973e+06	3.42297e+06	3.25619e+06	2.07876e+06	3.71865e+06	2.91171e+06	2.97635e+06	2.9979e+06	3.66143e+06	3.66284e+06	3.85143e+06	3.23238e+06	2.99155e+06	1.59332e+06	3.49434e+06	4.45729e+06	9.02458e+06	4.6892e+06	2.42294e+06	4.72093e+06	4.17427e+06
Com_9422_pos	2-(2,6-dimethoxyphenyl)-5,6-dimethoxy-4H-chromen-4-one	C19 H18 O6	324.1	9.858	325.107	1.1221e+06	5.05798e+06	1.21084e+07	2.15744e+07	8.4906e+06	6.24324e+06	1.10022e+06	1.34934e+07	8.64878e+06	2.71093e+07	2.47147e+06	8.11856e+06	3.89594e+06	2.1366e+06	3.97143e+07	1.43619e+06	3.47523e+07	1.49543e+07	2.91593e+06	1.93742e+06	1.70203e+07	2.55432e+07	1.58446e+06	1.38304e+07	5.29801e+06	802140	8.61647e+06	7.79742e+06	3.62245e+07	7.57728e+06	2.19836e+07	1.38479e+06	1.85377e+06	1.65019e+07	5.02103e+06	1.2293e+07
Com_13029_pos	6¦Â-Oxycodol N-oxide	C18 H23 N O5	333.161	10.014	334.168	2.71631e+07	2.47114e+07	1.72278e+07	1.42778e+07	3.02495e+06	1.85936e+07	1.4193e+07	1.06656e+07	1.62321e+07	9.87713e+06	2.266e+07	7.39483e+06	1.56596e+07	1.76038e+07	8.66199e+06	1.03343e+07	7.18375e+06	1.24219e+07	2.2877e+07	2.16159e+07	2.01562e+07	2.16308e+07	1.74075e+07	1.17832e+07	2.29435e+07	1.39537e+07	1.9046e+07	1.00168e+07	8.29331e+06	1.75558e+07	1.15524e+07	2.16361e+07	2.12485e+07	1.96701e+07	1.71704e+07	1.58929e+07
Com_28977_pos	1-(2-furyl)pentane-1,4-dione	C9 H10 O3	188.047	8.939	189.055	4.04507e+06	1.34743e+06	1.00563e+06	1.71817e+06	674049	3.56078e+06	1.47244e+06	9.04052e+06	2.85801e+06	1.03456e+06	3.48666e+06	1.33409e+06	2.96507e+06	2.10356e+06	1.29513e+06	1.09712e+07	1.22162e+06	3.05148e+06	8.42698e+06	1.66287e+06	931563	1.63639e+06	906013	1.05165e+06	3.73817e+06	3.87922e+06	2.77911e+06	2.62876e+06	2.79818e+06	1.17635e+06	3.42069e+06	2.27771e+06	6.97054e+06	1.30049e+06	1.51121e+06	2.76049e+06
Com_2987_pos	4-Hydroxypropranolol	C16 H21 N O3	275.148	1.345	276.155	6.81691e+07	6.21499e+07	6.06492e+07	6.50495e+07	6.84618e+07	2.62082e+07	4.11524e+07	2.99581e+07	5.27248e+07	4.26581e+07	4.80927e+07	1.14104e+08	2.67668e+07	3.26586e+07	8.27308e+07	4.40004e+07	7.50353e+07	5.82558e+07	5.48087e+07	4.45527e+07	5.89444e+07	3.41923e+07	3.70669e+07	3.14494e+07	3.17604e+07	4.23019e+07	4.18846e+07	3.05892e+07	1.03848e+08	2.85013e+07	3.53861e+07	3.67135e+07	2.96875e+07	2.27173e+07	2.62349e+07	3.92097e+07
Com_2095_pos	Taurodeoxycholic Acid (sodium salt)	C26 H45 N O6 S	516.32	12.753	517.327	2.72792e+07	1.48339e+07	1.40154e+07	1.18361e+07	2.54523e+06	1.24269e+07	8.40778e+06	6.75621e+06	1.22626e+07	6.06447e+06	6.05829e+07	6.87025e+06	1.12063e+07	2.36043e+07	9.86492e+06	1.28412e+07	6.61629e+06	1.72063e+07	3.83829e+07	1.9813e+07	1.77703e+07	2.08355e+07	8.01421e+06	3.38416e+06	1.43486e+07	1.54715e+07	1.72525e+07	4.89332e+06	1.88317e+06	2.54401e+08	1.4339e+07	1.11566e+07	1.57666e+07	1.9075e+07	1.66185e+07	4.22666e+07
Com_3642_pos	4-(pentyloxy)benzene-1-carbohydrazide	C12 H18 N2 O2	222.137	5.678	223.144	1.26415e+08	1.16943e+08	5.51077e+07	5.87683e+07	6.52396e+06	6.60622e+07	5.05151e+07	4.94385e+07	6.62217e+07	2.48657e+07	1.28554e+08	2.49301e+07	4.40602e+07	1.39821e+08	3.20061e+07	6.90047e+07	2.92639e+07	6.15631e+07	1.20902e+08	8.51498e+07	1.04957e+08	6.98007e+07	5.00945e+07	2.4771e+07	7.60507e+07	1.08227e+08	7.99941e+07	4.77033e+07	1.85623e+07	7.73298e+07	3.91396e+07	8.73944e+07	1.13486e+08	7.69482e+07	1.10994e+08	7.14448e+07
Com_1333_pos	N-[2-chloro-6-(trifluoromethoxy)phenyl]-2,2-dimethylpropanamide	C12 H13 Cl F3 N O2	295.059	1.266	296.066	1.08303e+07	1.18156e+07	3.88082e+07	2.5087e+08	4.84456e+07	2.79828e+08	8.86786e+06	6.6601e+07	8.95084e+07	2.26049e+08	7.94055e+06	4.56989e+07	4.26548e+08	4.24977e+07	7.68314e+07	7.73463e+06	3.80449e+07	1.08918e+08	2.94185e+07	1.22258e+07	2.80977e+07	1.93632e+07	1.17468e+08	2.15422e+08	3.73392e+07	2.59166e+07	6.06563e+07	1.08479e+08	5.16013e+07	1.06905e+08	7.11226e+07	6.83641e+07	9.95999e+06	6.41865e+07	5.60552e+07	6.70841e+07
Com_41253_pos	8-Aminooctanoic acid	C8 H17 N O2	159.126	7.952	160.133	3.9914e+06	4.94329e+06	2.35905e+06	2.2832e+06	1.20158e+06	2.89348e+06	2.01691e+06	3.68329e+06	2.92152e+06	1.65102e+06	4.61151e+06	944432	2.26125e+06	3.90214e+06	1.72779e+06	2.51752e+06	2.58273e+06	2.5248e+06	3.66187e+06	3.61399e+06	3.9627e+06	4.9507e+06	1.47486e+06	2.61003e+06	3.10527e+06	2.99341e+06	3.29661e+06	2.40573e+06	1.517e+06	1.89206e+06	2.02432e+06	4.93161e+06	3.37723e+06	3.33818e+06	4.15171e+06	2.95473e+06
Com_3044_pos	Azetidine-2-carboxylic acid	C4 H7 N O2	101.048	1.482	102.055	6.75407e+07	2.92485e+07	5.2801e+07	9.39632e+07	4.80004e+07	6.13565e+07	4.60263e+07	5.30397e+07	5.64971e+07	6.01769e+07	5.66906e+07	1.11285e+08	4.71196e+07	5.1485e+07	5.96161e+07	3.16185e+07	1.04916e+08	6.53634e+07	7.09685e+07	4.51184e+07	6.5026e+07	5.51129e+07	5.78891e+07	5.8377e+07	6.18534e+07	5.46201e+07	5.86207e+07	3.59861e+07	7.00886e+07	5.59072e+07	5.40604e+07	6.34264e+07	5.07654e+07	4.89676e+07	5.41521e+07	5.41692e+07
Com_17074_pos	L-(-)-alpha-Amino-epsilon-Caprolactam	C6 H12 N2 O	128.095	8.159	129.102	2.47233e+06	1.72017e+06	2.15098e+06	3.66163e+06	1.19843e+06	1.76594e+06	1.88784e+06	2.50574e+06	2.17038e+06	1.83001e+06	1.47183e+06	1.34827e+07	1.78054e+06	1.68729e+06	1.21242e+06	3.40392e+06	2.80369e+06	3.45905e+06	3.30814e+06	2.38503e+06	1.74753e+06	1.54986e+06	4.98403e+06	2.81999e+06	1.93401e+06	1.92479e+06	2.58167e+06	3.0005e+06	1.38362e+06	2.03166e+06	1.43714e+06	1.41081e+06	1.68261e+06	2.26654e+06	1.70956e+06	1.86531e+06
Com_2523_pos	gamma-Glutamyltyrosine	C14 H18 N2 O6	293.09	5.75	294.098	2.65922e+07	4.41649e+07	2.73141e+07	3.563e+07	4.60567e+07	3.00063e+07	2.7077e+07	7.21349e+07	3.8622e+07	9.77596e+07	2.55601e+07	6.77391e+07	3.86038e+07	2.46483e+07	1.67928e+08	1.36128e+07	6.88347e+07	6.30857e+07	2.53818e+07	2.05451e+07	2.951e+07	3.80189e+07	3.78787e+07	1.9949e+07	2.00957e+07	1.68177e+07	2.60246e+07	3.27124e+07	1.92304e+08	3.75601e+07	2.98571e+07	1.1418e+07	2.24963e+07	4.09297e+07	2.89207e+07	4.95248e+07
Com_602_pos	9-Oxo-ODE	C18 H30 O3	294.219	13.354	295.227	5.44006e+08	7.01393e+08	5.79945e+08	4.90226e+08	3.52847e+08	6.68647e+08	6.95905e+08	3.45701e+08	5.47334e+08	6.12842e+08	9.11719e+08	3.67872e+08	4.63897e+08	5.56038e+08	4.05215e+08	1.02268e+09	1.04813e+09	6.73549e+08	5.63755e+08	8.20458e+08	5.52391e+08	5.76492e+08	4.7446e+08	9.92796e+08	8.0252e+08	6.28715e+08	6.76448e+08	5.6748e+08	3.87909e+08	7.15013e+08	4.43977e+08	8.01901e+08	8.00491e+08	7.20031e+08	6.74621e+08	6.38928e+08
Com_15761_pos	RNK	C16 H32 N8 O5	398.243	14.469	399.251	1.5867e+06	1.18773e+06	3.72624e+06	9.60249e+06	9.19731e+06	5.05129e+06	7.88582e+06	371432	4.82613e+06	4.27655e+06	6.61801e+06	6.32973e+06	5.32108e+06	1.83945e+06	1.08724e+07	2.51456e+06	2.33853e+07	7.64463e+06	6.61829e+06	919565	7.56533e+06	7.03731e+06	466876	8.13551e+06	1.98569e+06	1.18393e+06	4.23906e+06	6.40753e+06	1.51254e+07	1.73821e+06	7.87153e+06	423938	423592	5.02793e+06	1.01298e+06	4.75389e+06
Com_16723_pos	(+/-)-Cannabichromeorcin	C17 H22 O2	258.165	12.371	259.172	2.09828e+06	1.08398e+07	7.396e+06	1.43941e+07	3.69022e+06	1.02425e+06	5.45026e+06	2.09319e+07	8.22811e+06	1.48701e+06	8.14445e+06	2.79026e+06	4.50984e+06	5.80886e+06	755823	1.48777e+06	871351	3.23192e+06	1.00701e+06	6.94654e+06	763198	727131	3.33964e+06	3.70497e+06	3.2744e+06	832437	2.57442e+06	954376	407870	1.55951e+07	9.97865e+06	4.46511e+06	7.60786e+06	5.57016e+06	9.13911e+06	6.71478e+06
Com_19094_pos	PC (16:1e/3:0)	C27 H54 N O7 P	535.363	15.312	536.369	1.26554e+06	1.55617e+06	1.29328e+07	9.3693e+06	7.59594e+06	1.58845e+07	3.45329e+06	1.36992e+06	6.67844e+06	1.40683e+07	4.02434e+06	4.98644e+06	4.94458e+06	1.06956e+06	1.41668e+07	1.99549e+06	5.65489e+06	6.3638e+06	5.09901e+06	4.29179e+06	1.4926e+07	1.08875e+07	2.07897e+06	2.97077e+06	7.84316e+06	2.10298e+06	6.27502e+06	8.40078e+06	1.18768e+07	9.85178e+06	1.08816e+07	1.23389e+06	1.79655e+06	3.98546e+06	1.72988e+06	6.21959e+06
Com_15257_pos	Morphine	C17 H19 N O3	285.136	10.514	286.144	1.87144e+07	2.44304e+07	1.28782e+07	9.6685e+06	3.19954e+06	1.38014e+07	1.54214e+07	5.73837e+06	1.29815e+07	5.34842e+06	1.17938e+07	3.18186e+06	4.90755e+06	1.38686e+07	5.8125e+06	1.0822e+07	5.13169e+06	7.60829e+06	7.88727e+06	1.01566e+07	9.50863e+06	1.13309e+07	4.73138e+06	7.84409e+06	8.56638e+06	9.90161e+06	8.74086e+06	4.80232e+06	3.84209e+06	7.09881e+06	4.8772e+06	5.91228e+06	5.93779e+06	1.12286e+07	7.82223e+06	6.44017e+06
Com_2114_pos	5¦Á-Pregnan-3,20-dione	C21 H32 O2	316.238	15.73	317.245	1.76193e+06	827717	3.56747e+07	3.42247e+07	2.08616e+08	7.16711e+07	1.25137e+06	2.03018e+07	4.67912e+07	1.30127e+07	470162	2.41693e+07	4.54139e+07	1.99026e+06	1.41865e+07	662005	2.71145e+06	1.2827e+07	1.74727e+06	420847	1.49929e+06	1.51124e+06	4.06748e+07	1.41204e+07	1.65856e+06	4.56126e+06	8.27421e+06	3.28878e+07	1.47523e+07	1.22142e+07	9.76354e+06	2.38691e+07	3.86896e+06	1.47593e+06	2.09629e+06	1.2616e+07
Com_2330_pos	N-Acetyl-D-lactosamine	C14 H25 N O11	383.143	1.423	384.15	3.59141e+07	2.43389e+07	2.32841e+07	2.89964e+07	1.85584e+08	2.14608e+07	3.10032e+07	1.33159e+07	4.54871e+07	3.07809e+07	3.06744e+07	6.21329e+07	4.39797e+07	2.16092e+07	1.73978e+07	3.0899e+07	3.14786e+07	3.36191e+07	2.0901e+07	2.72469e+07	2.26377e+07	1.93327e+07	1.10056e+07	3.0115e+07	1.67348e+07	1.72746e+07	2.06561e+07	1.34473e+07	2.64172e+07	2.23902e+07	1.75132e+07	1.42721e+07	1.47363e+07	1.91776e+07	1.5266e+07	1.79025e+07
Com_10662_pos	13,14-Dihydro-15-keto Prostaglandin A2	C20 H30 O4	316.2	7.731	317.207	5.40954e+06	2.68231e+06	3.54412e+06	1.86475e+07	7.54766e+06	6.51747e+06	7.11746e+06	5.73022e+06	7.14954e+06	2.66274e+06	2.84427e+06	3.43892e+06	2.7368e+06	2.43544e+06	717271	1.18954e+07	1.48566e+07	5.19842e+06	2.21571e+06	1.65892e+06	2.25239e+06	1.17956e+06	1.06138e+07	2.54998e+07	2.98501e+06	2.18477e+06	6.07375e+06	1.45964e+07	9.07863e+06	4.67266e+06	1.44739e+07	4.22849e+07	2.34131e+06	2.04674e+06	2.46308e+06	1.14947e+07
Com_14285_pos	IPK	C17 H32 N4 O4	356.243	5.887	179.129	3.64622e+06	1.56985e+06	3.45148e+06	5.61712e+06	785821	2.52726e+06	2.01341e+06	1.63997e+06	2.65639e+06	5.78011e+06	1.4987e+06	1.73582e+07	745685	2.18601e+06	2.07288e+06	5.61635e+06	4.85512e+06	5.01413e+06	3.70028e+06	5.58995e+06	1.97682e+06	2.03744e+06	6.94581e+06	3.05184e+06	3.96078e+06	3.20967e+06	3.80907e+06	3.57178e+06	2.39898e+06	1.49338e+06	3.60219e+06	3.41886e+06	3.59936e+06	3.66434e+06	2.11044e+06	2.98242e+06
Com_16831_pos	N,N-Diethyldodecanamide	C16 H33 N O	255.256	13.081	256.263	1.91008e+07	1.16227e+07	1.53639e+07	8.40118e+06	5.74855e+06	3.39025e+06	3.21593e+06	1.82354e+06	8.58336e+06	3.18259e+06	6.07415e+06	2.82982e+06	1.89551e+06	3.40624e+06	9.05139e+06	4.26547e+06	1.77082e+06	4.0595e+06	6.85959e+06	6.67628e+06	1.55455e+06	5.64805e+06	3.6243e+06	2.55003e+06	1.28971e+07	3.71175e+06	5.44021e+06	2.29531e+06	2.37972e+06	4.16433e+06	9.25434e+06	6.52451e+06	1.34953e+07	2.63863e+06	5.89304e+06	5.83064e+06
Com_17332_pos	o-Cresol	C7 H8 O	108.058	8.929	109.065	8.76449e+06	1.3717e+07	8.43613e+06	7.24649e+06	8.24055e+06	8.16853e+06	7.22882e+06	1.28566e+07	9.33233e+06	9.60762e+06	1.09829e+07	4.50747e+06	9.91627e+06	1.22574e+07	6.07461e+06	1.14982e+07	8.72917e+06	9.19671e+06	9.85441e+06	8.91102e+06	6.89929e+06	1.04386e+07	6.99041e+06	7.93256e+06	1.18333e+07	9.02251e+06	8.98526e+06	8.24452e+06	6.30768e+06	9.49267e+06	9.51659e+06	2.18711e+07	9.17817e+06	8.66679e+06	1.19511e+07	1.06536e+07
Com_3169_pos	LPE 13:0	C18 H38 N O7 P	411.238	13.867	412.246	2.91864e+07	4.8305e+07	4.40192e+07	2.40064e+07	1.64808e+07	1.65335e+08	1.2583e+08	1.4308e+07	5.84338e+07	1.73835e+07	9.69432e+07	2.08998e+07	8.10218e+07	3.13648e+07	1.88962e+07	1.05949e+08	2.15794e+07	4.92547e+07	5.27133e+07	3.68474e+07	1.02865e+08	9.08769e+07	3.33453e+07	3.41419e+07	6.19735e+07	5.3327e+07	5.82613e+07	5.18264e+07	9.35947e+06	4.0718e+07	6.15967e+07	4.65813e+07	2.56241e+07	1.57054e+08	9.41807e+07	6.08676e+07
Com_57369_pos	Kinetin	C10 H9 N5 O	215.081	9.315	453.151	701481	1.38176e+06	368648	447721	64313.1	269121	241073	209950	460508	250549	522382	126898	465191	2.21924e+06	149121	496716	350482	572572	512448	2.1583e+06	365755	455205	549181	284934	554433	523483	675468	330232	112569	661758	149521	1.61371e+06	618153	213380	1.46839e+06	645964
Com_10935_pos	8(R)-Hydroxy-(5Z,9E,11Z,14Z)-eicosatetraenoic acid	C20 H32 O3	320.234	11.685	321.241	3.25278e+07	3.79807e+07	2.48616e+07	1.69802e+07	4.03244e+06	3.5433e+07	2.9863e+07	1.66614e+07	2.47925e+07	1.5682e+07	3.16248e+07	8.15264e+06	1.55468e+07	3.16463e+07	1.73021e+07	3.19807e+07	2.072e+07	2.15819e+07	2.47015e+07	2.72817e+07	2.84668e+07	2.8696e+07	9.07125e+06	1.4913e+07	2.88517e+07	2.6334e+07	2.35395e+07	1.28366e+07	9.97538e+06	2.07812e+07	1.65514e+07	1.83729e+07	1.80373e+07	2.89475e+07	2.79275e+07	1.91787e+07
Com_651_pos	tert-Butyl N-[1-(aminocarbonyl)-3-methylbutyl]carbamate	C11 H22 N2 O3	230.163	6.06	231.171	5.73148e+07	3.53209e+07	5.0173e+07	6.19569e+07	9.27116e+06	1.10381e+08	6.36158e+07	1.5288e+08	6.76142e+07	5.07102e+07	4.2669e+07	6.18071e+08	6.89505e+07	3.72787e+07	3.2743e+07	1.0164e+08	7.59236e+07	1.28498e+08	8.912e+07	6.27478e+07	7.33791e+07	6.03036e+07	1.6097e+08	4.47984e+07	7.04586e+07	5.53855e+07	7.71454e+07	5.78015e+07	1.96646e+07	3.63402e+07	5.41923e+07	4.37122e+07	3.0961e+07	7.10805e+07	2.71376e+07	4.26112e+07
Com_7942_pos	7-Aminoclonazepam	C15 H12 Cl N3 O	285.065	7.178	286.072	1.01059e+06	979467	2.83318e+06	4.93373e+07	4.5094e+07	1.06901e+07	8.01521e+06	7.45943e+06	1.56774e+07	1.03098e+07	368826	6.772e+06	6.64368e+06	7.11498e+06	3.0711e+06	1.40347e+06	1.48131e+07	6.31212e+06	895992	1.50875e+06	286781	803011	8.21468e+06	6.19209e+07	2.18958e+06	5.52863e+06	1.01685e+07	2.6566e+07	2.76143e+07	5.38398e+06	2.63991e+07	2.34397e+07	4.67418e+06	1.40932e+06	1.46578e+06	1.4619e+07
Com_6003_pos	5-Methoxy-2-[(3S)-1-(3-thienylmethyl)-3-pyrrolidinyl]-1H-benzimidazole	C17 H19 N3 O S	313.127	1.473	314.135	4.80209e+07	8.02211e+07	3.92757e+07	3.78461e+07	6.22727e+06	3.4446e+07	2.92285e+07	8.65816e+06	3.54905e+07	2.21943e+07	6.94855e+07	1.98746e+07	9.39002e+06	3.0783e+07	2.89848e+07	1.98015e+07	3.53596e+07	2.94842e+07	3.83483e+07	6.93446e+07	2.58099e+07	2.73682e+07	1.94016e+07	3.57858e+07	6.37701e+07	4.06837e+07	4.0064e+07	3.16256e+07	3.07892e+07	3.75572e+07	1.58788e+07	3.01479e+07	5.07771e+07	3.98546e+07	4.87349e+07	3.56707e+07
Com_52603_pos	1-[(5-methyl-3-phenyl-4-isoxazolyl)methyl]piperidine	C16 H20 N2 O	256.158	12.991	257.165	1.55487e+06	1.63113e+06	588876	760105	326383	899034	638491	662246	882642	692629	1.77573e+06	534570	1.52269e+06	2.00996e+06	403274	435603	892710	1.0334e+06	2.1338e+06	1.31362e+06	1.69306e+06	1.55447e+06	1.14861e+06	616117	669349	1.75483e+06	1.36048e+06	1.40501e+06	319724	1.75803e+06	1.71275e+06	822669	1.75894e+06	2.75193e+06	2.94675e+06	1.68448e+06
Com_9523_pos	Cholecalciferol	C27 H44 O	384.339	14.908	385.346	1.5621e+07	1.51583e+07	2.37241e+07	3.33076e+07	2.28617e+07	4.57502e+07	8.12077e+06	2.68758e+07	2.39274e+07	2.20301e+06	2.8914e+07	1.42045e+07	1.9149e+07	1.6649e+07	2.53071e+06	1.19168e+07	7.27982e+06	1.28559e+07	1.65487e+07	1.88185e+07	1.0921e+07	1.49528e+07	2.44115e+07	1.22407e+07	1.12499e+07	2.69708e+07	1.70142e+07	2.41726e+07	3.45424e+06	1.31025e+07	1.1331e+07	1.32034e+07	3.83291e+07	2.78356e+07	2.00941e+07	1.89403e+07
Com_33555_pos	3-hydroxy-3,4-bis[(4-hydroxy-3-methoxyphenyl)methyl]oxolan-2-one	C20 H22 O7	396.121	10.916	397.128	525002	487119	408195	431323	5.75199e+06	491519	408115	340027	1.10541e+06	311829	538644	324553	363161	506424	314206	509093	470617	417316	440935	488976	501270	529176	393751	447652	420619	495870	464781	394157	275325	454508	354442	414586	483284	496069	470252	417828
Com_19917_pos	THC	C21 H30 O2	314.223	12.907	315.23	6.31073e+06	5.97107e+06	5.13188e+06	5.7061e+06	3.00345e+06	4.85421e+06	7.52429e+06	4.94093e+06	5.43033e+06	5.85686e+06	1.28423e+07	5.37563e+06	5.1922e+06	9.22768e+06	7.59555e+06	9.50577e+06	1.50835e+07	8.83493e+06	1.18533e+07	1.03034e+07	1.09377e+07	1.05288e+07	7.29512e+06	6.90801e+06	1.159e+07	1.32353e+07	1.03315e+07	7.2965e+06	7.65183e+06	5.95802e+06	1.53746e+07	7.48821e+06	8.39196e+06	1.79516e+07	9.16578e+06	9.90981e+06
Com_3705_pos	Prostaglandin I2	C20 H32 O5	352.224	12.26	353.231	4.72211e+07	5.2003e+07	4.82059e+07	4.72775e+07	1.09119e+08	6.62968e+07	4.79512e+07	3.28118e+07	5.63607e+07	4.41806e+07	5.493e+07	3.15533e+07	3.63642e+07	4.52209e+07	4.03956e+07	9.19641e+07	5.33215e+07	4.97413e+07	4.29468e+07	4.74307e+07	5.01404e+07	4.98996e+07	3.21298e+07	5.44103e+07	5.07377e+07	5.4639e+07	4.77918e+07	3.58668e+07	4.75874e+07	3.58649e+07	4.26763e+07	4.35061e+07	3.63064e+07	4.4481e+07	4.21582e+07	4.10559e+07
Com_44696_pos	Fasciculic acid C	C38 H63 N O11	692.412	13.077	693.418	3.147e+06	2.85721e+06	2.00608e+06	1.57273e+06	1.00767e+06	2.5109e+06	1.69403e+06	2.43932e+06	2.15437e+06	1.3034e+06	2.84013e+06	1.19312e+06	991584	3.07142e+06	1.33632e+06	1.58882e+06	2.03747e+06	1.79528e+06	2.00997e+06	2.04883e+06	3.41917e+06	3.36586e+06	997226	1.91905e+06	1.7978e+06	2.20973e+06	2.22095e+06	1.00398e+06	837471	1.52078e+06	2.11195e+06	1.69927e+06	2.89544e+06	4.61219e+06	1.7853e+06	2.0583e+06
Com_11981_pos	L-(-)-Methionine	C5 H11 N O2 S	189.043	9.196	190.05	2.2006e+07	2.57289e+07	1.91837e+07	4.59659e+06	3.94301e+06	8.44961e+06	1.24654e+07	5.4259e+06	1.27249e+07	1.33857e+07	3.4852e+07	7.49287e+06	7.19979e+06	1.74334e+07	1.09269e+07	2.44784e+07	1.8457e+07	1.67783e+07	1.9255e+07	3.4722e+07	1.58173e+07	2.01214e+07	2.61293e+06	3.84274e+06	2.15094e+07	1.80693e+07	1.69938e+07	7.64133e+06	6.7699e+06	7.1136e+06	1.27537e+07	6.23533e+06	2.65132e+07	1.81919e+07	8.87444e+06	1.17617e+07
Com_5521_pos	2-piperidinobenzoic acid	C12 H15 N O2	205.11	8.96	206.118	1.03705e+07	1.54449e+06	1.36109e+07	2.5923e+06	7.10781e+06	3.44899e+07	3.10363e+06	1.02716e+07	1.03864e+07	1.12854e+07	7.07741e+06	682529	1.4744e+06	2.63544e+06	1.95996e+06	1.04028e+08	1.62595e+06	1.63461e+07	1.08606e+07	6.69145e+06	5.16361e+06	1.90007e+06	1.0738e+06	1.62916e+06	1.72006e+06	1.05007e+07	4.94244e+06	6.66945e+06	2.0303e+06	2.14784e+06	4.09946e+06	909156	1.81252e+06	2.46674e+06	2.4683e+06	2.82547e+06
Com_8622_pos	N1-{4-methyl-2-[(3,4,5-trimethoxybenzylidene)amino]phenyl}acetamide	C19 H22 N2 O4	342.157	10.104	343.164	6.04438e+06	3.69103e+06	1.09384e+07	8.88637e+06	5.22409e+06	7.52402e+06	6.73807e+06	1.61579e+07	8.15054e+06	2.25243e+07	6.54681e+06	6.46321e+06	1.18636e+07	5.9882e+06	2.31446e+06	4.58301e+06	1.85815e+07	9.85813e+06	1.389e+07	1.16197e+07	5.05171e+06	7.43438e+06	1.05156e+07	2.36194e+07	2.18659e+07	5.58181e+06	1.24473e+07	1.8371e+07	3.48071e+06	2.50085e+07	8.83268e+06	5.5375e+07	2.82926e+07	9.49444e+06	2.45249e+07	2.16725e+07
Com_42194_pos	Lysopc 20:0	C28 H58 N O7 P	551.393	15.43	552.4	2.33547e+06	2.59144e+06	2.45641e+06	1.31784e+06	453059	223432	948341	908386	1.4043e+06	479381	596726	318055	856501	1.21917e+06	354314	722230	257971	600544	1.4346e+06	600850	1.1202e+06	883073	1.13455e+06	314342	1.6136e+06	1.38844e+06	1.06121e+06	1.59156e+06	553137	1.76705e+06	1.96303e+06	1.60289e+06	5.28593e+06	543727	4.19648e+06	2.18798e+06
Com_3584_pos	6-(3-hydroxybutan-2-yl)-5-(hydroxymethyl)-4-methoxy-2H-pyran-2-one	C11 H16 O5	210.087	10.256	211.094	5.75304e+07	1.3109e+08	7.54349e+07	1.78197e+07	2.32896e+07	3.18175e+07	3.95708e+07	6.6247e+06	4.78972e+07	5.16617e+07	1.55083e+08	2.86896e+07	2.90825e+07	9.06346e+07	6.75824e+07	1.35524e+08	4.92301e+07	7.5936e+07	6.88411e+07	8.52487e+07	5.64045e+07	1.4338e+08	1.16746e+07	1.78297e+07	6.92968e+07	6.10015e+07	6.42096e+07	2.03367e+07	3.97873e+07	3.02459e+07	4.37254e+07	5.30939e+07	2.77669e+07	9.1767e+07	5.89874e+07	4.57138e+07
Com_2812_pos	4-Aminobenzoic acid	C7 H7 N O2	137.048	5.104	138.055	1.10611e+08	1.6145e+08	1.12703e+08	7.12751e+07	4.2002e+07	8.67846e+07	8.96493e+07	6.62052e+07	9.2585e+07	9.611e+07	1.49829e+08	2.83191e+07	5.89584e+07	1.47822e+08	6.80121e+07	1.9247e+08	9.81343e+07	1.04957e+08	1.48524e+08	1.3584e+08	9.22442e+07	1.44262e+08	7.1337e+07	8.49011e+07	1.8835e+08	1.54515e+08	1.27497e+08	7.67358e+07	5.74293e+07	8.09908e+07	1.00283e+08	1.53375e+08	1.24243e+08	1.6527e+08	1.03565e+08	1.07736e+08
Com_7080_pos	Cortisol	C21 H30 O5	362.209	12.085	363.216	5.55425e+07	6.57249e+07	3.1192e+07	2.2367e+07	6.67675e+06	2.27226e+07	3.72248e+07	1.44278e+07	3.19848e+07	2.13969e+07	5.70851e+07	1.77868e+07	2.60069e+07	5.52273e+07	2.17998e+07	6.44072e+07	2.67956e+07	3.63132e+07	4.20162e+07	5.23638e+07	3.2351e+07	3.59109e+07	1.79404e+07	2.834e+07	4.86081e+07	4.16348e+07	3.73956e+07	2.46529e+07	1.36948e+07	2.30857e+07	2.37838e+07	2.91525e+07	2.51358e+07	3.31341e+07	4.19902e+07	2.68287e+07
Com_13289_pos	N-acetyl-L-ornithine	C7 H14 N2 O3	174.1	8.165	175.108	3.12232e+06	954499	2.83273e+06	5.94561e+06	2.08473e+06	2.0676e+06	3.13478e+06	4.19637e+06	3.04233e+06	2.59563e+06	863556	1.90713e+07	2.21479e+06	785410	1.78288e+06	4.17044e+06	3.75772e+06	4.40522e+06	4.47391e+06	2.7051e+06	2.11959e+06	678580	7.77683e+06	3.86102e+06	687048	2.09911e+06	3.05015e+06	4.49764e+06	2.05756e+06	2.00093e+06	2.05791e+06	1.73717e+06	1.59553e+06	2.06532e+06	673791	2.08573e+06
Com_6141_pos	trans,trans-2,4-Heptadienal	C7 H10 O	110.074	8.134	111.081	5.51729e+07	7.83829e+07	4.07981e+07	1.08173e+07	6.22576e+06	1.51211e+07	2.2029e+07	1.84695e+07	3.08771e+07	3.46733e+07	7.50875e+07	1.1224e+07	3.01166e+07	7.7033e+07	2.97241e+07	5.49508e+07	2.19097e+07	4.18399e+07	4.97783e+07	5.72421e+07	3.22788e+07	5.99533e+07	1.36521e+07	7.94569e+06	4.94657e+07	3.82828e+07	3.85749e+07	2.74807e+07	1.14295e+07	3.50737e+07	2.73127e+07	9.84734e+06	4.66252e+07	4.93238e+07	5.38786e+07	3.26214e+07
Com_29544_pos	2-[(butylamino)(imino)methyl]-1-oxohydrazinium-1-olate	C5 H12 N4 O2	182.077	10.328	183.084	6.17338e+06	4.21056e+06	3.5227e+06	3.42764e+06	1.40508e+06	5.1568e+06	3.48345e+06	8.84893e+06	4.52857e+06	5.62297e+06	7.49589e+06	2.56141e+06	3.84266e+06	6.87051e+06	1.79345e+06	4.07841e+06	4.01369e+06	4.53487e+06	5.75543e+06	6.96742e+06	6.26376e+06	7.0149e+06	3.92542e+06	3.7517e+06	5.91634e+06	6.65706e+06	5.7815e+06	5.81498e+06	3.38118e+06	5.1197e+06	7.80999e+06	6.40002e+06	7.32551e+06	9.741e+06	7.33727e+06	6.61621e+06
Com_2628_pos	6-Hydroxynicotinic acid	C6 H5 N O3	139.027	2.212	140.034	4.37442e+07	4.88494e+07	5.27269e+07	1.02828e+08	1.19871e+07	2.05565e+08	5.99667e+07	1.52306e+08	8.47467e+07	1.94891e+07	2.61931e+07	3.13989e+07	4.58108e+07	3.07658e+07	2.98885e+07	7.47293e+07	5.68355e+07	3.93889e+07	3.80758e+07	6.23299e+07	7.66549e+07	2.87746e+07	2.36542e+07	3.87143e+07	3.76083e+07	5.5044e+07	4.5107e+07	4.6311e+07	2.5034e+07	1.01146e+08	7.15708e+07	1.86102e+08	5.37843e+07	5.41433e+07	1.06662e+08	8.05941e+07
Com_2681_pos	2,3,4,9-Tetrahydro-1H-¦Â-carboline-3-carboxylic acid	C12 H12 N2 O2	216.09	7.648	217.097	1.65501e+08	1.98756e+08	1.3832e+08	1.05705e+08	1.88961e+07	1.0304e+08	1.17826e+08	1.7327e+08	1.27664e+08	7.45534e+07	1.58341e+08	3.227e+07	1.01227e+08	1.76708e+08	7.06668e+07	1.54063e+08	9.40597e+07	1.07736e+08	1.60058e+08	1.43176e+08	1.67908e+08	1.49742e+08	1.14325e+08	7.07661e+07	9.9876e+07	1.17155e+08	1.27876e+08	8.71639e+07	3.68416e+07	1.46035e+08	7.64344e+07	1.70059e+08	1.69547e+08	1.38772e+08	1.86942e+08	1.26474e+08
Com_5609_pos	1H-indene-3-carboxamide	C10 H9 N O	159.068	6.685	160.076	7.00369e+06	8.32023e+06	1.39112e+07	3.27205e+07	3.86171e+07	1.43846e+07	2.23306e+07	7.90747e+07	2.70453e+07	5.76778e+07	1.06908e+07	5.5351e+07	3.4321e+07	1.04673e+07	7.49469e+07	1.18967e+07	3.39818e+07	3.61667e+07	1.57979e+07	1.36455e+07	2.76297e+07	2.35344e+07	3.19295e+07	2.93467e+07	1.48039e+07	1.34821e+07	2.12712e+07	3.19283e+07	7.34324e+07	1.23073e+07	1.56062e+07	1.82665e+07	9.1154e+06	2.70534e+07	1.9174e+07	2.58604e+07
Com_1189_pos	1-Aminocyclohexanecarboxylic acid	C7 H13 N O2	143.095	1.413	144.102	5.48043e+07	7.55942e+07	5.41844e+07	4.48736e+07	3.79762e+08	4.85686e+07	4.00074e+07	8.75544e+07	9.81687e+07	3.31912e+07	6.2053e+07	3.03122e+07	3.39778e+07	5.73023e+07	3.26467e+07	7.025e+07	6.01696e+07	4.74879e+07	6.09792e+07	4.44557e+07	5.03985e+07	4.28578e+07	3.4379e+07	5.43364e+07	5.50987e+07	8.54612e+07	5.34958e+07	5.6355e+07	4.26059e+07	4.11707e+07	4.75068e+07	6.15478e+07	5.45131e+07	4.84085e+07	7.78878e+07	5.37494e+07
Com_3808_pos	Gly-Val	C7 H14 N2 O3	174.1	2.631	175.108	1.93902e+07	1.42933e+07	3.31353e+07	7.13218e+07	3.29666e+07	4.56115e+07	3.24748e+07	8.8278e+07	4.21839e+07	4.46571e+07	1.08103e+07	8.692e+07	3.71358e+07	1.33494e+07	5.22013e+07	1.84453e+07	5.11419e+07	3.93326e+07	3.7658e+07	2.34489e+07	3.05581e+07	1.62143e+07	5.70282e+07	3.82834e+07	1.33277e+07	1.85763e+07	2.93869e+07	4.91855e+07	5.82873e+07	1.76333e+07	3.80859e+07	8.89589e+06	9.6588e+06	3.2092e+07	1.66815e+07	2.8815e+07
Com_4151_pos	4-(2-Hydroxyethyl)-2-methoxyphenyl ¦Â-D-glucopyranoside	C15 H22 O8	352.113	7.708	353.12	2.30241e+07	2.52355e+07	1.40505e+07	1.49759e+07	2.7217e+06	7.25639e+06	1.36111e+07	7.82923e+06	1.35881e+07	4.54342e+07	8.99829e+07	3.13042e+07	6.13597e+07	1.02982e+08	1.01215e+07	1.01839e+08	5.87497e+07	6.27216e+07	8.16642e+07	1.24219e+08	5.49813e+07	6.07684e+07	8.86028e+07	4.4483e+07	3.57748e+07	3.50508e+07	6.5693e+07	3.90746e+07	2.99939e+07	6.2323e+07	4.18592e+07	8.34869e+07	1.01128e+08	4.77411e+07	9.29171e+07	6.23155e+07
Com_42284_pos	PC (20:5e/16:3)	C44 H74 N O7 P	759.534	16.328	760.542	144431	779941	125972	100096	32308.6	149662	136605	33016.1	187754	89445.7	563537	37718.6	42656.5	98092.5	86628.3	138349	66855.7	140410	220563	1.88368e+06	177007	168720	38581.3	113580	102596	44315.5	343630	262267	112923	4.50459e+06	60982.8	216099	402166	237289	458555	781859
Com_1374_pos	4-[4-(aminocarbonyl)piperidino]-4-oxobut-2-enoic acid	C10 H14 N2 O4	226.095	1.954	227.102	3.00455e+07	2.21828e+07	3.55514e+07	1.36323e+08	1.18254e+07	2.60055e+07	2.02361e+07	2.41949e+07	3.82956e+07	3.5025e+07	2.27908e+07	2.70249e+08	1.67856e+07	2.4649e+07	2.0072e+07	3.5136e+07	5.09549e+07	5.94578e+07	3.99615e+07	3.63246e+07	1.86226e+07	1.76841e+07	4.95233e+07	3.60311e+07	2.37423e+07	2.89389e+07	3.13535e+07	3.70262e+07	2.87871e+07	2.31796e+07	2.58585e+07	2.45711e+07	3.86683e+07	2.76426e+07	2.16048e+07	2.84173e+07
Com_11260_pos	PC (16:1e/22:5)	C46 H82 N O7 P	791.582	15.063	792.59	3.45525e+06	4.12658e+06	3.92972e+06	6.07168e+06	3.62007e+06	8.5569e+06	5.0123e+06	3.59216e+06	4.79558e+06	2.64278e+06	8.77792e+06	2.78386e+06	4.46263e+06	4.28401e+07	4.10704e+06	4.51056e+06	1.07454e+07	1.01088e+07	3.57851e+06	3.48959e+06	4.03877e+06	3.76196e+06	3.07424e+06	5.29379e+06	4.31353e+06	4.20887e+06	3.96991e+06	3.15061e+06	4.31443e+06	3.22558e+06	1.21596e+07	4.18941e+06	1.16801e+07	3.33454e+06	3.9983e+06	5.75658e+06
Com_7024_pos	4-(3,4-dimethoxyphenyl)-3-methyl-1H-pyrazol-5-amine	C12 H15 N3 O2	233.117	5.463	234.124	3.3465e+06	4.81636e+06	3.21052e+06	5.85681e+06	2.53253e+06	5.51626e+06	4.56537e+06	1.27745e+06	3.89023e+06	4.69686e+06	5.09481e+06	2.70543e+06	3.6982e+06	4.02302e+06	2.08186e+06	1.16009e+07	6.68135e+07	1.25893e+07	5.02896e+06	3.89237e+06	2.44649e+06	1.93401e+06	9.57152e+06	1.58928e+07	9.33024e+06	5.05736e+06	6.64421e+06	6.47241e+06	2.33867e+06	1.17262e+07	4.04435e+06	1.85343e+07	1.40784e+07	5.45224e+06	4.28104e+06	8.36595e+06
Com_16523_pos	N,N'-di[4-(2,6-dimethylmorpholino)phenyl]thiourea	C25 H34 N4 O2 S	476.215	8.581	477.223	1.34941e+07	1.13569e+07	1.23386e+07	9.84022e+06	2.92663e+06	1.38635e+07	9.92933e+06	2.04423e+06	9.47418e+06	7.60483e+06	1.33395e+07	3.46891e+06	1.03458e+07	1.57788e+07	6.03866e+06	9.2133e+06	1.65971e+07	1.02984e+07	1.7332e+07	1.31963e+07	1.15492e+07	1.35183e+07	7.2195e+06	1.14578e+07	2.18653e+07	1.81121e+07	1.42813e+07	1.3145e+07	5.9625e+06	1.47716e+07	6.96693e+06	1.18779e+07	1.80842e+07	1.37882e+07	1.60345e+07	1.25788e+07
Com_760_pos	indoline-2-carboxylic acid	C9 H9 N O2	163.063	7.163	164.071	1.29718e+07	9.87746e+06	2.00748e+07	1.46405e+07	1.35978e+07	3.12156e+07	2.66056e+07	7.67179e+08	1.1202e+08	1.29459e+07	1.41657e+07	2.36684e+07	1.87819e+07	2.72314e+07	1.4922e+07	2.69226e+07	1.55954e+07	1.92792e+07	2.66024e+07	2.33063e+07	3.35989e+07	1.64883e+07	1.69038e+07	2.86811e+07	1.79508e+07	4.06295e+07	2.55201e+07	2.37498e+07	2.28855e+07	1.63705e+07	1.8427e+08	1.44887e+08	2.81534e+07	2.7044e+07	2.77676e+07	5.9391e+07
Com_7451_pos	2-methyl-2,3,4,5-tetrahydro-1,5-benzoxazepin-4-one	C10 H11 N O2	159.068	7.178	160.076	2.89479e+06	2.83737e+06	5.43509e+06	1.38201e+07	7.8782e+06	4.14508e+06	4.25415e+06	6.02494e+07	1.26893e+07	8.12778e+06	6.24016e+06	6.82826e+06	5.6655e+06	3.5335e+06	6.57986e+06	7.04138e+06	7.58017e+06	6.44958e+06	4.2839e+06	8.22417e+06	4.34151e+06	6.14534e+06	4.55881e+06	7.89349e+06	7.44823e+06	3.08106e+06	5.74706e+06	8.35524e+06	6.99304e+06	5.64377e+06	1.09086e+07	4.35016e+07	7.01409e+06	5.30474e+06	3.9365e+06	1.14572e+07
Com_30798_pos	KQH	C17 H29 N7 O5	822.459	8.408	823.466	427741	400102	323942	374894	227350	371349	323298	299000	343460	273329	462915	5.48149e+06	260197	432210	245031	375956	363102	986778	403090	424112	357634	369529	330743	335603	347704	388069	369560	344030	252129	344460	288979	345282	400078	399401	381805	344521
Com_356_pos	2-(2-amino-3-methylbutanamido)-3-phenylpropanoic acid	C14 H20 N2 O3	264.148	7.876	265.155	4.53111e+07	2.5321e+07	4.18936e+07	1.4387e+08	1.90454e+07	9.46166e+07	3.85437e+07	8.20451e+07	6.13308e+07	8.73611e+07	2.56871e+07	1.15349e+09	3.66344e+07	3.80309e+07	4.7694e+07	4.74901e+07	1.32948e+08	1.96167e+08	5.18497e+07	3.67279e+07	1.08734e+08	2.51258e+07	1.50708e+08	5.40321e+07	1.67185e+07	2.4408e+07	5.8538e+07	6.69374e+07	5.31188e+07	1.32246e+07	3.73891e+07	2.8593e+07	9.1706e+06	1.02694e+08	2.1103e+07	4.15288e+07
Com_11015_pos	VLH	C17 H29 N5 O4	183.611	7.513	184.619	1.5951e+06	1.13605e+06	1.84419e+06	2.21079e+06	366881	997533	1.34841e+06	1.26022e+06	1.3449e+06	2.15883e+06	1.1989e+06	2.44335e+07	922421	1.27883e+06	1.22212e+06	1.36097e+06	1.74389e+06	4.28994e+06	1.84272e+06	1.84991e+06	1.32354e+06	1.05228e+06	2.52967e+06	1.5414e+06	1.37682e+06	1.00474e+06	1.56513e+06	1.84565e+06	1.17656e+06	1.06268e+06	1.44915e+06	1.04476e+06	1.37923e+06	1.80257e+06	1.11651e+06	1.35964e+06
Com_5468_pos	3-hydroxy-2-octylpentanedioic acid	C13 H24 O5	242.152	13.246	243.159	3.68784e+06	3.52878e+06	3.2458e+06	2.76009e+06	1.77273e+06	3.39611e+06	3.56239e+06	3.53385e+06	3.18595e+06	2.46279e+06	4.15409e+06	1.73667e+06	2.50436e+06	3.9624e+06	2.98911e+06	3.74534e+06	3.85921e+06	3.17675e+06	1.17587e+07	1.42204e+07	6.93071e+07	8.99592e+07	4.44961e+06	2.43694e+07	2.04708e+07	4.45246e+06	2.98735e+07	1.52234e+07	7.75665e+07	2.71843e+07	3.69754e+07	6.4074e+06	3.66348e+06	4.69665e+07	1.41787e+07	2.85207e+07
Com_4852_pos	4-(Diethylamino)salicylaldehyde	C11 H15 N O2	193.111	9.366	194.118	2.56494e+07	1.9778e+07	1.01437e+07	5.73359e+06	2.48589e+06	1.40483e+07	1.59847e+07	9.92251e+07	2.41311e+07	1.26712e+07	4.00294e+07	2.93847e+06	9.15791e+06	2.62337e+07	7.44219e+06	1.45693e+07	1.04055e+07	1.5431e+07	1.37341e+07	1.71339e+07	2.21e+07	4.37364e+07	1.12095e+07	6.31269e+06	1.31963e+07	1.91619e+07	1.83231e+07	1.18012e+07	7.68891e+06	1.32657e+07	1.6862e+07	9.70829e+06	1.19478e+07	6.29309e+07	4.22323e+07	2.20546e+07
Com_4139_pos	Tetranor-12(S)-HETE	C16 H26 O3	288.17	13.962	289.177	1.52712e+07	1.79443e+07	7.17228e+07	5.97361e+07	2.52111e+07	3.86834e+07	4.88099e+07	1.18178e+08	4.94446e+07	3.92144e+07	1.6811e+07	1.59502e+07	3.49933e+07	2.14353e+07	1.54346e+07	2.2837e+07	6.37279e+07	2.88005e+07	2.88308e+07	2.41385e+07	1.54525e+07	3.34531e+07	1.86442e+07	2.75222e+07	3.48066e+07	4.4156e+07	2.83755e+07	3.26859e+07	2.97071e+07	5.07335e+07	3.34702e+07	5.92951e+07	5.02107e+07	2.55416e+07	5.72394e+07	4.23604e+07
Com_7852_pos	Ascorbyl palmitate	C22 H38 O7	431.288	10.769	432.296	4.09713e+07	2.90722e+07	1.76811e+07	3.17144e+07	7.13673e+06	2.61087e+07	2.48265e+07	8.84073e+06	2.3294e+07	1.20219e+07	6.7873e+07	6.75913e+06	1.51705e+07	1.83833e+07	8.27234e+06	2.47429e+07	1.7912e+07	2.13919e+07	1.76419e+07	1.82382e+07	1.2985e+07	1.21168e+07	1.2667e+07	1.65208e+07	1.8878e+07	1.59604e+07	1.5626e+07	1.75563e+07	1.42328e+07	1.8643e+07	1.20197e+07	1.93409e+07	2.04243e+07	1.81399e+07	1.72995e+07	1.72071e+07
Com_39526_pos	2-Hydroxy-6-Aminopurine	C5 H5 N5 O	151.049	12	152.057	3.76206e+06	3.35641e+06	3.4353e+06	1.7329e+06	746751	1.98416e+06	3.77347e+06	5.26461e+06	3.00696e+06	1.35233e+06	3.30924e+06	768647	1.62641e+06	3.60186e+06	1.44633e+06	3.74233e+06	1.07777e+06	2.11561e+06	3.31994e+06	3.96855e+06	2.21355e+06	4.44523e+06	699891	1.01865e+06	3.60139e+06	3.08809e+06	2.79441e+06	1.27443e+06	1.27213e+06	2.20109e+06	2.17697e+06	1.29759e+06	1.93693e+06	4.02123e+06	2.61106e+06	2.09893e+06
Com_15958_pos	5,6-dimethyl-4-oxo-4H-pyran-2-carboxylic acid	C8 H8 O4	168.042	11.134	169.05	3.00297e+06	5.61574e+06	4.38956e+06	1.03967e+07	6.68836e+06	7.50483e+06	4.90348e+06	3.01405e+06	5.68947e+06	1.01026e+07	3.50338e+06	9.81953e+06	2.37919e+06	3.39123e+06	9.38463e+06	3.60336e+06	2.29782e+07	8.14526e+06	5.12213e+06	2.93363e+06	2.55556e+06	3.89057e+06	3.52767e+06	1.50513e+07	3.23818e+06	3.7704e+06	5.01118e+06	1.33233e+07	5.05981e+06	6.94712e+06	3.39934e+06	5.4861e+06	3.36378e+06	7.81715e+06	3.83012e+06	6.15334e+06
Com_46794_pos	Boldione	C19 H24 O2	284.177	10.435	285.184	3.38078e+06	3.28043e+06	2.95094e+06	2.38862e+06	704129	2.47346e+06	1.77481e+06	1.52002e+06	2.30915e+06	2.00968e+06	2.63721e+06	1.25226e+06	2.1749e+06	3.77086e+06	1.74633e+06	3.10858e+06	1.71502e+06	2.30186e+06	2.01181e+06	3.00608e+06	2.376e+06	2.43532e+06	2.22444e+06	1.90353e+06	1.03621e+06	2.6373e+06	2.20384e+06	1.79761e+06	1.11308e+06	2.7951e+06	1.50179e+06	2.74464e+06	2.82263e+06	2.29576e+06	3.35825e+06	2.30361e+06
Com_16738_pos	JWH-018 N-(3-methylbutyl) isomer	C24 H23 N O	341.183	10.717	342.191	1.27741e+07	1.43173e+07	1.03674e+07	7.33419e+06	2.78761e+06	7.5196e+06	1.44648e+07	3.37734e+06	9.11779e+06	6.42696e+06	2.1886e+07	2.98383e+06	6.79195e+06	2.50412e+07	1.24676e+07	1.97494e+07	9.9843e+06	1.31664e+07	1.60417e+07	1.63966e+07	1.53829e+07	1.83765e+07	3.94172e+06	1.13162e+07	1.54874e+07	8.31737e+06	1.31575e+07	8.5427e+06	9.30777e+06	1.25887e+07	1.02836e+07	6.07023e+06	1.06947e+07	2.35116e+07	8.68539e+06	1.12106e+07
Com_67593_pos	L-Cysteinesulfinic acid	C3 H7 N O4 S	153.01	1.182	154.017	234774	414785	176711	65571	51478	66883.1	132165	98324.1	155087	363583	571644	112179	84461.2	114015	122062	948998	316959	329238	224133	328529	200373	283789	79596.1	89797	160960	297068	208031	89876	124018	112340	111570	93231	75282.5	195117	92798.7	111779
Com_1144_pos	5-(2,5-dihydroxyhexyl)oxolan-2-one	C10 H18 O4	184.11	9.313	185.117	4.06082e+07	1.74444e+07	2.91587e+07	1.436e+08	2.1452e+07	9.07987e+07	2.88626e+07	4.85981e+08	1.07238e+08	1.25191e+07	7.13432e+07	6.52658e+07	4.01288e+07	5.23203e+07	2.45018e+07	5.49907e+07	4.28287e+07	4.54873e+07	1.60629e+08	4.64726e+07	7.52422e+07	8.08355e+07	5.51625e+07	8.33283e+07	2.8828e+07	1.39588e+08	8.37608e+07	9.58526e+07	9.23139e+07	2.91071e+07	1.77951e+08	1.78722e+08	2.88056e+07	1.8427e+08	7.14868e+07	1.07314e+08
Com_47916_pos	MMH	C16 H27 N5 O4 S2	417.156	6.256	418.164	2.23262e+06	3.37732e+06	1.46637e+06	979693	171280	1.3521e+06	1.5373e+06	451761	1.44605e+06	704769	2.4615e+06	334338	1.11752e+06	2.67977e+06	1.18488e+06	1.72182e+06	998000	1.40032e+06	1.92809e+06	1.61274e+06	1.53523e+06	3.56625e+06	2.27528e+06	468726	2.07317e+06	1.51069e+06	1.87127e+06	1.09742e+06	430877	1.5806e+06	1.19375e+06	627448	2.05264e+06	1.89607e+06	2.06888e+06	1.36846e+06
Com_21108_pos	4-(2,3-dihydro-1,4-benzodioxin-6-yl)butanoic acid	C12 H14 O4	222.089	8.206	223.097	1.34296e+07	1.27557e+07	6.49206e+06	1.17796e+07	4.47064e+06	8.71608e+06	9.11548e+06	9.37659e+06	9.51697e+06	6.39848e+06	1.21132e+07	5.04599e+06	7.31804e+06	1.11613e+07	6.96166e+06	1.24365e+07	8.45383e+06	8.73612e+06	1.17024e+07	1.44918e+07	1.10376e+07	9.32665e+06	7.72306e+06	6.91595e+06	1.03572e+07	1.67016e+07	1.1032e+07	9.60263e+06	5.63077e+06	9.17653e+06	6.94993e+06	1.48043e+07	1.11215e+07	1.17836e+07	1.3433e+07	1.03128e+07
Com_20359_pos	PC (20:4/20:4)	C48 H80 N O8 P	829.562	16.023	830.569	917050	712017	379081	1.20858e+06	1.94343e+06	1.67981e+06	206144	275750	915233	944148	406702	409872	6.54414e+06	349662	248477	1.89393e+07	360016	3.52528e+06	231210	229560	478108	898851	1.02307e+06	265599	248581	228361	450417	255033	794571	1.13312e+07	349344	917888	337524	244238	397263	1.82838e+06
Com_13750_pos	1-(4-benzylpiperazino)-2-(pyridin-2-ylamino)propan-1-one	C19 H24 N4 O	324.193	12.195	325.201	1.44033e+07	1.98792e+07	1.68471e+07	1.23965e+07	9.17343e+06	1.37349e+07	1.63167e+07	1.63703e+07	1.48902e+07	1.49416e+07	1.50408e+07	8.97951e+06	1.39101e+07	1.59832e+07	1.04487e+07	2.11825e+07	2.82626e+07	1.60936e+07	1.6041e+07	1.45397e+07	1.41098e+07	1.94798e+07	1.12689e+07	1.63502e+07	2.13175e+07	1.62174e+07	1.61655e+07	1.36759e+07	9.87272e+06	1.50302e+07	1.06047e+07	2.2425e+07	8.70832e+06	1.28222e+07	2.16992e+07	1.43548e+07
Com_28425_pos	NMH	C15 H24 N6 O5 S	418.157	7.812	419.163	7.63896e+06	9.62109e+06	4.12103e+06	1.74583e+06	196535	3.03428e+06	2.96951e+06	1.13638e+06	3.80795e+06	786222	8.9492e+06	830932	3.42177e+06	9.25958e+06	3.14306e+06	2.81414e+06	1.25842e+06	3.80791e+06	4.79558e+06	5.35876e+06	5.36028e+06	6.31346e+06	3.85121e+06	1.28622e+06	3.69585e+06	2.09068e+06	4.09401e+06	2.35875e+06	762333	2.98156e+06	3.56077e+06	606214	4.91026e+06	5.40424e+06	5.49234e+06	3.25956e+06
Com_25726_pos	2-chloro-6-(3,5-dimethyl-1H-pyrazol-1-yl)benzonitrile	C12 H10 Cl N3	249.068	6.46	250.074	8.12046e+06	8.31838e+06	5.20056e+06	3.67061e+06	1.16987e+06	5.25488e+06	5.2685e+06	3.15668e+06	5.01999e+06	2.63784e+06	1.32768e+07	913272	1.83623e+06	5.00743e+06	2.83579e+06	1.6227e+06	2.09291e+06	3.77788e+06	3.35119e+06	5.01566e+06	7.34051e+06	6.67461e+06	1.62342e+06	1.49519e+06	4.69066e+06	4.33007e+06	4.31516e+06	1.6816e+06	879321	2.20778e+06	2.37007e+06	3.06415e+06	3.39669e+06	1.0135e+07	3.56005e+06	3.41183e+06
Com_14824_pos	FPK	C20 H30 N4 O4	195.113	6.654	196.121	5.39594e+06	8.48671e+06	6.44212e+06	5.57997e+06	1.51534e+06	6.0917e+06	4.25589e+06	3.56393e+06	5.16645e+06	5.58231e+06	8.43905e+06	1.65112e+07	3.5303e+06	8.29763e+06	3.27128e+06	5.613e+06	6.89652e+06	7.26766e+06	2.92453e+06	1.78992e+07	4.03182e+06	3.43964e+06	4.96729e+06	3.33699e+06	5.58047e+06	1.53134e+06	5.46391e+06	4.75747e+06	4.65626e+06	4.86118e+06	2.81199e+06	1.64818e+06	1.03512e+07	4.01824e+06	6.47787e+06	4.9478e+06
Com_1636_pos	Picolinic acid N-oxide	C6 H5 N O3	139.027	3.114	140.034	4.29188e+07	3.74475e+07	3.54983e+07	1.65068e+08	1.71834e+07	1.82053e+08	5.22987e+07	3.3544e+08	1.08488e+08	2.49788e+07	6.90784e+07	8.22021e+07	9.6094e+07	4.46727e+07	3.92845e+07	6.40936e+07	3.36694e+07	5.67592e+07	4.0959e+07	5.47515e+07	8.52003e+07	2.4708e+07	7.31209e+07	4.06521e+07	7.62102e+07	6.52726e+07	5.76093e+07	7.78193e+07	2.81583e+07	1.3558e+08	8.70252e+07	1.12805e+08	7.96784e+07	7.69021e+07	1.49337e+08	9.34131e+07
Com_5310_pos	N-¦Á-L-Acetyl-arginine	C8 H16 N4 O3	216.122	1.392	217.129	8.13043e+07	6.31667e+07	7.97427e+07	2.71747e+07	2.73592e+07	4.81301e+07	4.91161e+07	1.59559e+07	4.89937e+07	2.95644e+07	5.7e+07	1.47322e+07	2.54073e+07	8.7814e+07	1.73597e+07	5.66195e+07	3.57197e+07	4.05271e+07	7.01988e+07	8.04514e+07	4.93911e+07	4.28909e+07	3.67051e+07	2.7491e+07	7.03442e+07	6.5384e+07	5.53571e+07	3.82278e+07	1.80532e+07	4.95782e+07	3.41043e+07	6.79345e+07	5.29212e+07	5.71824e+07	4.14475e+07	4.49311e+07
Com_31210_pos	PC (9:0/9:0)	C26 H52 N O8 P	537.343	15.882	538.35	100911	139549	126926	250263	101260	109914	96994.5	317672	155436	6.54351e+06	158220	2.39417e+06	124579	150834	488480	104174	109896	1.25923e+06	122653	104937	110382	114903	164095	143893	100911	93912.5	119461	127055	758160	137972	143939	146637	135304	111950	150830	213981
Com_40170_pos	Dinophysistoxin-2	C44 H68 O13	804.463	12.981	805.47	4.70123e+06	3.31641e+06	3.8496e+06	1.54009e+06	371489	4.14447e+06	3.08552e+06	748378	2.71965e+06	859286	3.17351e+06	923586	957657	2.34418e+06	900695	1.14441e+06	1.25775e+06	1.44513e+06	1.90424e+06	3.1262e+06	2.07923e+06	3.17213e+06	640636	1.07825e+06	1.22545e+06	3.88748e+06	2.1392e+06	2.23075e+06	433864	1.71098e+06	714327	1.36798e+06	682661	3.4015e+06	1.1483e+06	1.46129e+06
Com_33158_pos	O-Desmethylnaproxen	C13 H12 O3	216.078	1.192	217.085	2.05396e+06	1.96029e+06	1.75499e+06	3.41349e+06	1.38952e+06	2.11244e+06	3.17212e+06	949906	2.10084e+06	4.24978e+06	2.77139e+06	4.82548e+06	1.42237e+06	1.44244e+06	6.14537e+06	3.11169e+06	3.66173e+06	3.45378e+06	2.06783e+06	1.82874e+06	2.18024e+06	2.67071e+06	2.14962e+06	678813	3.51838e+06	1.61363e+06	2.08849e+06	4.22311e+06	5.09329e+06	2.50975e+06	1.11666e+06	1.62733e+06	2.30616e+06	1.34744e+06	2.79281e+06	2.62707e+06
Com_4502_pos	Carbaprostacyclin	C21 H34 O4	332.235	12.284	333.242	1.65122e+07	1.4052e+07	6.61362e+07	9.17727e+07	3.24596e+07	7.40092e+07	3.27107e+07	8.19773e+07	5.12037e+07	5.51743e+07	1.83509e+07	5.06067e+07	7.64519e+07	5.62797e+07	2.00449e+07	4.14689e+07	5.1473e+07	4.62313e+07	4.87293e+07	3.51247e+07	1.7627e+07	2.10008e+07	3.70424e+07	3.92708e+07	4.88723e+07	5.87336e+07	3.83001e+07	1.00831e+08	6.30851e+07	5.29585e+07	9.15053e+07	8.5229e+07	4.47129e+07	3.47804e+07	3.4058e+07	6.3395e+07
Com_7662_pos	ACar 21:2	C28 H52 N O4	465.381	13.967	466.389	1.17013e+06	1.10771e+06	2.30346e+06	1.50825e+07	2.99256e+06	2.46499e+06	1.08207e+07	9.86443e+06	5.72582e+06	7.9453e+06	1.57968e+06	9.27588e+06	1.47801e+06	1.76104e+06	4.90156e+07	1.4258e+06	5.88296e+06	9.79554e+06	1.61126e+06	1.76619e+06	3.5027e+06	3.57659e+06	4.3555e+06	3.50865e+06	1.66989e+06	2.31166e+06	2.78781e+06	6.23845e+06	5.35434e+07	4.71158e+06	3.01964e+06	1.45635e+06	1.69265e+06	1.70102e+06	1.74559e+06	9.26359e+06
Com_47889_pos	8-[(4-phenethyl-1,4-diazepan-1-yl)sulfonyl]quinoline	C22 H25 N3 O2 S	378.142	6.324	379.149	671741	3.55326e+06	991643	907696	262017	999714	1.19875e+06	727373	1.16402e+06	706268	1.79577e+06	900311	991469	1.8342e+06	758431	1.2965e+06	799594	1.13532e+06	1.43454e+06	1.86181e+06	1.22109e+06	1.52768e+06	1.38322e+06	926007	1.4807e+06	1.10752e+06	1.36782e+06	1.15496e+06	469232	1.0052e+06	1.06669e+06	823376	1.37076e+06	1.75526e+06	1.64063e+06	1.16076e+06
Com_14196_pos	WKK	C23 H36 N6 O4	230.138	2.157	231.145	2.15599e+07	2.08175e+07	1.79859e+07	8.9379e+06	7.78919e+06	1.19362e+07	1.61052e+07	8.35199e+06	1.41855e+07	1.06597e+07	1.07024e+07	8.20376e+06	1.11796e+07	1.42374e+07	8.1158e+06	2.59198e+07	1.08637e+07	1.24853e+07	2.66499e+07	2.34382e+07	9.57267e+06	2.04457e+07	1.70238e+07	6.46634e+06	1.50685e+07	1.4771e+07	1.66795e+07	1.21693e+07	1.68823e+07	1.39283e+07	1.42976e+07	1.35958e+07	2.07151e+07	2.41943e+07	1.15109e+07	1.59117e+07
Com_21190_pos	6-(Dimethylamino)purine	C7 H9 N5	163.086	1.404	349.16	1.1076e+07	1.51288e+07	1.06765e+07	8.3491e+06	4.13828e+06	7.16765e+06	8.42374e+06	1.90821e+06	8.35854e+06	5.03699e+06	1.12348e+07	1.92666e+06	1.89872e+06	1.15938e+07	5.85559e+06	9.9661e+06	1.05259e+07	7.25481e+06	1.24787e+07	1.57107e+07	9.91745e+06	9.13614e+06	3.73474e+06	5.08234e+06	1.25156e+07	6.69095e+06	9.40833e+06	8.03167e+06	2.6784e+06	2.03435e+06	6.56714e+06	3.8153e+06	5.56422e+06	7.64516e+06	6.3394e+06	5.33446e+06
Com_59051_pos	Milbemycin A3 oxime	C31 H43 N O7	541.297	9.816	542.305	296455	387630	204035	527170	78250.8	245204	202948	153352	261881	161523	329523	1.21966e+06	208500	305536	166984	232246	777124	425137	260885	277733	235090	244086	196518	397254	243350	317700	271577	319004	168068	230575	188238	187843	272516	253081	259567	234862
Com_10398_pos	ILK	C18 H36 N4 O4	186.137	8.352	187.144	3.12023e+06	2.55446e+06	3.45075e+06	4.9804e+06	1.63096e+06	3.06316e+06	3.99123e+06	6.71578e+06	3.68837e+06	5.31232e+06	2.53621e+06	2.62676e+07	2.08913e+06	2.28814e+06	3.47974e+06	6.46498e+06	5.14164e+06	6.69747e+06	3.15725e+06	2.99622e+06	4.28845e+06	2.01099e+06	4.5954e+06	4.39787e+06	3.46826e+06	1.94499e+06	3.35743e+06	4.27164e+06	3.22816e+06	1.57535e+06	4.37243e+06	2.72549e+06	2.30249e+06	3.21373e+06	2.45826e+06	3.01844e+06
Com_7791_pos	PC (16:0e/3:0)	C27 H56 N O7 P	537.379	15.634	538.386	1.19114e+06	982601	9.20222e+06	6.94877e+06	1.34604e+07	4.34053e+06	607530	2.2254e+06	4.86982e+06	2.36473e+07	543923	3.78683e+07	4.91659e+06	677691	1.64337e+07	810447	2.43772e+06	1.0917e+07	1.62209e+06	907653	6.81783e+06	3.36568e+06	5.75982e+06	2.45745e+06	3.74473e+06	1.05023e+06	3.21569e+06	6.76562e+06	1.52487e+07	3.33473e+06	7.39226e+06	1.33187e+06	790096	1.72984e+06	952965	4.69325e+06
Com_3229_pos	cyclohexyl{4-[4-nitro-2-(1H-pyrrol-1-yl)phenyl]piperazino}methanone	C21 H26 N4 O3	404.179	1.368	405.186	1.44862e+08	1.32206e+08	6.84717e+07	5.75109e+07	9.22211e+06	7.24667e+07	8.47917e+07	1.78586e+07	7.34236e+07	2.71766e+07	8.07879e+07	1.35017e+07	9.15473e+06	8.62869e+07	2.73199e+07	3.82269e+07	2.55764e+07	3.85039e+07	6.13369e+07	6.9891e+07	5.24814e+07	5.6654e+07	3.22351e+06	2.46124e+07	7.48131e+07	5.96578e+07	5.03338e+07	3.06647e+07	1.4423e+07	5.5733e+07	2.8158e+07	9.04537e+06	4.40789e+07	5.52988e+07	5.16791e+07	3.61351e+07
Com_43168_pos	DAG (15:0/18:2)	C36 H66 O5	595.518	16.856	596.525	92472	110579	80862.7	321291	121519	261312	107619	87881.8	147942	175359	125325	453900	78647.5	1.50425e+06	61449.8	136442	83155.2	327316	104223	200895	90960	236683	424198	200340	554115	124072	241936	69162	573720	136758	149196	256171	5.04315e+06	304629	95642.6	828554
Com_8530_pos	Stearic acid	C18 H36 O2	284.271	14.445	285.279	8.70947e+06	1.0353e+07	8.43359e+06	3.54502e+07	7.85959e+06	1.44212e+07	1.3782e+07	1.33054e+07	1.40393e+07	5.21424e+06	9.02561e+06	2.64148e+06	1.69487e+07	1.25542e+07	5.42218e+06	2.30126e+07	4.62433e+06	9.93041e+06	1.10316e+07	1.50065e+07	1.08079e+07	8.44262e+06	3.44882e+07	6.01921e+07	9.25761e+06	1.54195e+07	2.05808e+07	1.06702e+07	5.8277e+06	2.94238e+07	1.09656e+07	4.72818e+07	3.46296e+07	8.89533e+06	1.10755e+07	1.98462e+07
Com_4456_pos	INK	C16 H31 N5 O5	373.232	1.415	374.239	4.70257e+06	6.31889e+06	8.22981e+06	1.31467e+07	8.10759e+06	5.09455e+06	5.19125e+06	1.04161e+07	7.65093e+06	1.45437e+07	3.39269e+06	7.232e+07	4.01891e+06	3.369e+06	6.7621e+06	6.80077e+06	1.75791e+07	1.60983e+07	9.42136e+06	6.31822e+06	8.50529e+06	4.03136e+06	1.59687e+07	7.68628e+06	4.86914e+06	4.39828e+06	7.64983e+06	1.08186e+07	9.73874e+06	3.22421e+06	6.86771e+06	2.47317e+06	2.55534e+06	5.14856e+06	4.61949e+06	5.68073e+06
Com_5741_pos	HLK	C18 H32 N6 O4	396.248	1.424	397.255	1.7511e+06	2.44082e+06	3.92072e+06	6.21173e+06	3.77725e+06	1.9809e+06	1.30865e+06	5.27783e+06	3.33362e+06	3.45344e+07	2.0277e+06	5.51201e+07	2.20351e+06	2.00071e+06	3.3804e+07	2.32811e+06	1.85634e+07	1.88228e+07	1.63438e+06	2.17622e+06	3.1485e+06	1.6195e+06	3.31103e+06	3.56121e+06	1.58089e+06	1.54535e+06	2.32213e+06	6.11275e+06	5.72644e+07	1.48163e+06	4.43817e+06	1.51675e+06	1.26654e+06	1.59141e+06	1.70901e+06	9.42258e+06
Com_4157_pos	Homoserine	C4 H9 N O3	119.059	1.456	120.066	4.4647e+07	3.15162e+07	4.00214e+07	7.68986e+07	7.52329e+07	8.66518e+07	6.45282e+07	7.66897e+07	6.20232e+07	7.34215e+07	5.06736e+07	7.40112e+07	7.68215e+07	6.10261e+07	9.54254e+07	4.5065e+07	1.20787e+08	7.46539e+07	5.78039e+07	5.20257e+07	7.09761e+07	7.05874e+07	5.75048e+07	7.37983e+07	5.88112e+07	5.65415e+07	6.22561e+07	5.68249e+07	8.66838e+07	4.60425e+07	6.41591e+07	5.20951e+07	4.56097e+07	8.05498e+07	5.47913e+07	6.08445e+07
Com_3164_pos	ACar 20:1	C27 H52 N O4	471.392	13.966	472.399	1.03721e+06	909226	4.88204e+06	2.86783e+07	3.94806e+07	2.53283e+06	2.18783e+06	505954	1.00268e+07	5.64416e+07	738934	4.97607e+07	3.30515e+06	999054	1.13224e+08	869154	7.15678e+06	2.90619e+07	1.5704e+06	1.14064e+06	6.17701e+06	8.8947e+06	7.57044e+06	1.0503e+07	6.35327e+06	786426	5.37448e+06	1.42428e+07	1.47925e+08	1.46225e+07	1.31445e+07	1.09624e+06	1.05719e+06	2.4351e+06	681419	2.44006e+07
Com_40659_pos	Imidazolelactic acid	C6 H8 N2 O3	156.054	10.864	157.061	4.59227e+06	4.42413e+06	2.31666e+06	1.66947e+06	1.04201e+06	3.14634e+06	3.11891e+06	2.22383e+06	2.8167e+06	990101	4.69011e+06	656634	2.17884e+06	3.40548e+06	1.55136e+06	2.19791e+06	1.31435e+06	2.1231e+06	2.91269e+06	2.56934e+06	2.38404e+06	2.90294e+06	1.2879e+06	1.18371e+06	2.69347e+06	1.88821e+06	2.22779e+06	1.46633e+06	1.04272e+06	1.80381e+06	2.36142e+06	1.16193e+06	2.80899e+06	3.97102e+06	2.5801e+06	2.14954e+06
Com_22389_pos	N-benzyl-3-nitropyridin-2-amine	C12 H11 N3 O2	229.085	5.854	230.093	716783	487497	394546	345122	269376	568038	250566	278750	413835	374237	557461	416322	396113	810242	273995	470586	294723	449210	384354	334729	553483	435617	1.60019e+06	646577	298973	613027	608369	4.23493e+06	9.52438e+06	1.5677e+06	1.28981e+07	285386	337120	396566	379236	3.70292e+06
Com_25117_pos	(1E,4E)-1,5-bis(4-methoxyphenyl)penta-1,4-dien-3-one	C19 H18 O3	316.109	5.458	317.116	1.0591e+07	7.08407e+06	6.0409e+06	5.57049e+06	1.1399e+06	6.92655e+06	6.07712e+06	2.63452e+06	5.75807e+06	4.06981e+06	1.18164e+07	2.00793e+06	4.76566e+06	1.3552e+07	3.56715e+06	5.07483e+06	3.42108e+06	6.03436e+06	7.90371e+06	9.72663e+06	6.17664e+06	6.94021e+06	4.92023e+06	3.75303e+06	8.93041e+06	7.98702e+06	7.04224e+06	5.29726e+06	1.95069e+06	8.26974e+06	4.66835e+06	999106	9.7906e+06	7.73431e+06	7.74667e+06	5.80709e+06
Com_1618_pos	N-(2,3-dihydro-1,4-benzodioxin-6-yl)-2,5-dimethyl-3-furamide	C15 H15 N O4	273.1	8.718	274.107	1.45946e+07	1.13791e+07	1.73201e+07	7.75783e+06	1.03974e+08	1.29085e+07	1.45258e+07	1.33013e+08	3.94341e+07	2.75891e+07	1.18912e+07	1.8011e+08	8.95849e+06	2.10573e+07	4.76967e+06	5.12221e+07	7.47547e+07	4.75441e+07	3.01108e+07	1.22287e+07	1.60858e+07	1.89109e+07	1.49961e+07	1.92428e+08	6.44438e+06	1.31922e+07	3.80497e+07	3.00229e+06	2.556e+07	1.16499e+07	7.94123e+07	3.74049e+08	1.54059e+07	1.86162e+07	2.09368e+07	6.85791e+07
Com_6162_pos	Quinoline	C9 H7 N	129.058	10.348	130.065	1.70644e+07	1.6167e+07	1.86117e+07	9.64025e+06	1.19519e+07	7.4199e+06	1.6025e+07	4.57491e+07	1.78287e+07	2.03055e+07	3.34848e+07	5.07162e+07	1.26178e+07	1.80061e+07	1.49676e+07	9.00987e+07	1.21252e+07	3.15402e+07	2.7595e+07	2.86219e+07	1.46539e+07	4.01046e+07	1.23302e+07	1.31973e+07	2.50358e+07	1.75765e+07	2.23894e+07	1.14527e+07	1.53061e+07	1.71174e+07	3.36976e+07	6.71251e+07	2.17289e+07	1.67488e+07	2.59573e+07	2.61417e+07
Com_829_pos	PC (14:1e/2:0)	C24 H48 N O7 P	493.317	14.36	494.324	2.21143e+07	1.40235e+07	9.0125e+07	3.10523e+08	7.87423e+07	3.75079e+07	2.0538e+07	4.32797e+07	7.71068e+07	4.1438e+08	1.70748e+07	4.60285e+08	6.88786e+07	9.39216e+06	5.98032e+08	1.98962e+07	2.91449e+08	2.34924e+08	7.86234e+07	2.81394e+07	9.03096e+07	1.46538e+08	9.01339e+07	2.29277e+08	1.29819e+08	1.61239e+07	1.01121e+08	1.52173e+08	4.59848e+08	2.71609e+08	1.22807e+08	6.21269e+07	8.70515e+06	8.93999e+07	1.61965e+07	1.47858e+08
Com_19359_pos	4'-Methoxyacetophenone	C9 H10 O2	150.068	13.374	151.075	3.06776e+06	2.6005e+06	1.0005e+07	7.42541e+06	1.37599e+07	7.25641e+06	5.8957e+06	3.26469e+06	6.65942e+06	4.20204e+06	4.78901e+06	3.06908e+06	5.01067e+06	4.98722e+06	3.3166e+06	1.12423e+07	8.18146e+06	5.5998e+06	4.59401e+06	8.16487e+06	2.14064e+06	6.29564e+06	2.31228e+06	4.89677e+06	6.793e+06	4.37246e+06	4.94621e+06	4.74041e+06	1.17368e+07	6.30266e+06	5.7669e+06	8.28232e+06	7.37052e+06	5.7159e+06	4.81712e+06	6.84158e+06
Com_6908_pos	7-Aminoclonazepam-d4	C15 H8 [2]H4 Cl N3 O	289.095	6.748	290.102	5.36917e+06	4.5433e+06	3.68782e+06	6.08706e+06	2.24944e+06	3.70429e+06	1.06235e+07	2.87166e+06	4.89203e+06	3.07448e+06	5.15393e+06	2.12328e+06	2.88263e+06	1.24765e+07	2.79768e+06	9.95001e+06	1.17993e+07	6.28223e+06	4.30442e+06	4.15269e+06	4.93008e+06	3.53876e+06	1.57532e+07	1.13169e+07	6.96531e+06	4.36577e+06	6.91589e+06	9.96376e+06	1.7847e+06	7.85609e+06	2.58639e+06	7.30541e+07	2.19402e+07	3.04983e+06	7.82249e+06	1.60072e+07
Com_33501_pos	5-Aminoimidazole-4-carboxamide-1-beta-d-ribofuranosyl 5-monophosphate	C9 H15 N4 O8 P	338.061	1.341	339.068	2.10434e+06	3.2359e+06	1.74954e+06	2.06898e+06	5.77043e+06	1.9574e+06	1.69083e+06	1.12969e+06	2.46339e+06	1.54694e+06	3.86655e+06	1.24588e+06	1.85991e+06	3.34502e+06	1.28302e+06	4.22104e+06	3.14639e+06	2.56434e+06	2.1644e+06	4.02653e+06	2.16859e+06	1.67264e+06	2.29429e+06	2.22469e+06	2.66978e+06	2.53743e+06	2.46979e+06	2.26904e+06	1.33599e+06	2.04504e+06	1.78106e+06	4.21322e+06	4.04096e+06	2.68576e+06	1.32746e+06	2.46232e+06
Com_15163_pos	Emetine	C29 H40 N2 O4	442.342	11.642	443.347	1.73199e+07	8.20024e+06	1.08565e+07	1.33375e+07	5.62772e+06	1.70901e+07	1.40605e+07	5.55594e+06	1.15061e+07	7.80758e+06	1.50801e+07	3.63578e+06	1.51117e+07	1.59566e+07	5.52246e+06	1.83259e+07	2.47435e+07	1.3273e+07	8.5279e+06	1.06813e+07	1.73455e+07	1.04194e+07	5.11386e+06	1.42866e+07	6.21648e+06	1.45893e+07	1.08975e+07	1.14159e+07	5.85761e+06	1.64322e+07	1.26908e+07	8.236e+06	1.41343e+07	2.04884e+07	1.87202e+07	1.34969e+07
Com_62879_pos	2-Methylbutyl beta-D-glucopyranoside	C11 H22 O6	250.147	12.755	251.154	485013	550250	725016	507412	309360	528523	366814	746420	527351	288388	489545	221119	511123	661649	335440	463620	532430	437914	1.19591e+06	556624	481843	317308	723545	440173	436673	814275	620794	1.28505e+06	370491	357060	708125	645767	1.38549e+06	815369	470286	754704
Com_58086_pos	Deoxyguanosine	C10 H13 N5 O4	267.096	8.818	268.103	879030	819655	952085	398713	122126	588910	1.27222e+06	430373	682889	581733	1.17264e+06	178543	693479	1.09263e+06	508686	1.47987e+06	605525	789137	471312	833179	727039	623437	584146	722898	1.22821e+06	979175	771175	581537	361748	1.12031e+06	1.20998e+06	1.26982e+06	702166	976623	2.12578e+06	1.0435e+06
Com_3258_pos	gamma-Glutamylmethionine	C10 H18 N2 O5 S	278.094	3.209	279.101	1.01883e+07	1.15793e+07	4.28107e+06	1.90045e+07	884803	3.43669e+06	1.29108e+07	1.63402e+07	9.82821e+06	9.20979e+07	9.71934e+06	6.54817e+07	6.24727e+06	5.50626e+06	1.37114e+08	6.43711e+06	7.91447e+07	5.02186e+07	9.23306e+06	8.91585e+06	3.36213e+07	3.98115e+07	7.54122e+06	8.13892e+06	6.52739e+06	8.22468e+06	1.52517e+07	7.51221e+06	2.82825e+07	7.30253e+06	4.89924e+06	3.44853e+06	787603	1.84532e+07	5.82953e+06	9.56443e+06
Com_5779_pos	(+/-)5(6)-EET	C20 H32 O3	302.225	11.869	303.232	6.83598e+07	8.41878e+07	4.32848e+07	5.6463e+07	1.47973e+07	5.53381e+07	5.38403e+07	3.30917e+07	5.11704e+07	5.10078e+07	8.75683e+07	3.97631e+07	4.40387e+07	7.32386e+07	4.88135e+07	6.91663e+07	3.59512e+07	5.61934e+07	5.62121e+07	6.78305e+07	5.7897e+07	5.61882e+07	5.2833e+07	5.06967e+07	6.64955e+07	6.761e+07	5.94704e+07	4.30454e+07	3.32756e+07	6.65266e+07	4.01115e+07	5.23006e+07	4.82604e+07	5.57005e+07	7.28694e+07	5.15113e+07
Com_35566_pos	PC (17:0/17:0)	C42 H84 N O8 P	761.599	14.859	762.606	585760	623833	1.7929e+06	739638	5.20091e+06	637734	470096	570317	1.32765e+06	630770	566534	589669	900818	583369	850515	764511	617551	687967	583792	526230	796353	1.60037e+06	607443	803541	677352	744858	792492	508980	810860	534309	888191	662685	495396	528601	629229	632281
Com_30641_pos	PE (17:1/17:1)	C39 H74 N O8 P	715.515	16.442	716.522	2.18494e+06	4.77729e+06	2.52901e+06	2.23731e+06	3.41175e+06	5.11094e+06	3.79347e+06	2.44324e+06	3.31099e+06	5.81211e+06	3.21515e+06	1.9556e+06	5.47423e+06	510177	643509	9.74554e+06	1.5193e+06	3.60945e+06	1.45954e+06	2.20465e+06	643276	6.70832e+06	3.06699e+06	1.68796e+06	772490	1.42168e+06	2.24561e+06	1.78935e+06	3.82175e+06	8.13056e+06	1.23295e+06	4.59127e+06	2.55177e+06	2.92429e+06	1.19631e+06	3.27978e+06
Com_25115_pos	1,3-Dimethyluric Acid	C7 H8 N4 O3	196.059	1.125	197.066	4.91308e+06	4.97503e+06	3.44305e+06	1.22801e+06	756342	1.38234e+06	2.10171e+06	546429	2.41825e+06	4.69439e+06	8.11234e+06	1.35864e+06	1.01346e+06	2.31074e+06	1.41314e+06	3.18002e+06	1.18006e+07	4.23542e+06	4.13942e+06	7.15623e+06	6.90772e+06	2.33505e+06	950889	1.25475e+06	3.88511e+06	6.76966e+06	4.17485e+06	1.81705e+06	1.31345e+06	1.95305e+06	2.17973e+06	1.1957e+06	2.10801e+06	5.68404e+06	1.84377e+06	2.26185e+06
Com_57764_pos	Cys-Gly	C5 H10 N2 O3 S	178.041	12.94	179.048	554463	570461	472357	412422	363266	534283	525988	587799	502630	513771	632925	1.32462e+06	401463	538886	1.00353e+06	574363	525220	689347	493984	552750	501242	523280	369898	492461	467009	570150	496347	465827	741032	527374	411287	432032	512762	535768	472661	512343
Com_427_pos	¦Á-Eleostearic acid	C18 H30 O2	278.224	15.227	279.232	5.49751e+08	7.15358e+08	4.61827e+08	2.36327e+08	5.14625e+07	3.4028e+08	5.64462e+08	8.0332e+08	4.65349e+08	2.33755e+08	1.33665e+09	1.10393e+08	6.82791e+08	1.13797e+09	2.56106e+08	6.02501e+08	2.89916e+08	5.81261e+08	1.17763e+09	1.15338e+09	7.69779e+08	1.4883e+09	4.45382e+08	3.06669e+08	8.88567e+08	1.05776e+09	9.10934e+08	5.22832e+08	9.85212e+07	1.08735e+09	5.24537e+08	7.38601e+08	1.17604e+09	6.53906e+08	1.3738e+09	7.71949e+08
Com_64901_pos	N-Butylbenzenesulfonamide	C10 H15 N O2 S	213.082	0.672	214.089	265912	271220	275321	236399	190762	233060	219304	238146	241266	138147	1.36249e+06	168724	254944	290449	232067	283766	352818	385425	277213	298002	316414	310050	246778	371514	275709	349345	305628	303504	257315	245585	266448	303292	135554	313981	330158	269480
Com_20487_pos	¦Á-Methylhistamine	C6 H11 N3	125.095	1.106	126.103	608109	949736	557826	7.49732e+06	3.1393e+06	3.37693e+06	742453	1.24107e+07	3.66029e+06	745556	855653	1.09726e+06	1.11088e+06	4.10021e+06	578062	799917	1.42014e+06	1.33846e+06	1.40715e+06	826310	1.78677e+06	735798	1.10763e+06	2.55856e+06	846646	3.56629e+06	1.60439e+06	1.55122e+06	3.0942e+06	391682	9.16317e+06	1.71985e+07	1.22297e+06	1.75425e+06	1.30352e+06	4.45993e+06
Com_44224_pos	SM (d14:0/18:1)	C37 H75 N2 O6 P	674.527	15.535	675.534	957769	963175	903075	1.5065e+06	1.18042e+06	532197	485980	4.18999e+06	1.33989e+06	943672	423307	787299	805246	371779	973476	544109	388835	654715	1.83123e+06	352272	2.16357e+06	1.46508e+06	926500	569812	1.76134e+06	986933	1.25709e+06	547545	931282	604058	1.69369e+06	721561	630978	329052	718801	772121
Com_20483_pos	3-benzyl-4-hydroxy-5-(4-hydroxyphenyl)-2,5-dihydrofuran-2-one	C17 H14 O4	264.075	7.588	265.082	1.00206e+06	1.00815e+06	2.53618e+06	2.02991e+06	1.43362e+06	1.81375e+06	1.86198e+06	1.24426e+06	1.61624e+06	1.24306e+06	835445	789999	1.17102e+06	1.03247e+06	403844	1.25333e+07	1.60577e+07	4.25835e+06	1.75239e+06	1.24485e+06	703517	745376	2.23729e+06	6.4061e+06	1.75412e+06	1.79044e+06	2.07926e+06	2.18043e+06	1.17022e+06	991776	1.1332e+06	2.38721e+06	1.48345e+06	1.798e+06	1.02722e+06	1.52144e+06
Com_49919_pos	PC (20:3/20:4)	C48 H82 N O8 P	831.576	16.601	832.583	809729	1.29778e+06	516868	578153	2.5357e+06	623817	1.2288e+06	266989	982230	448788	2.44168e+06	227258	1.51843e+06	3.66956e+06	627207	2.16563e+06	2.42185e+06	1.69005e+06	806786	849410	543888	312405	330381	1.10498e+06	325724	501953	596941	570181	586480	2.62442e+06	1.17703e+06	753424	1.77578e+06	1.37533e+06	746181	1.2011e+06
Com_3068_pos	1-[4-(1-adamantyl)phenoxy]-3-piperidinopropan-2-ol hydrochloride	C24 H35 N O2	369.27	15.324	370.277	2.49521e+06	1.10062e+06	4.78737e+06	2.69349e+07	4.45274e+06	3.84767e+06	854539	1.66061e+08	2.63167e+07	1.34599e+07	1.91433e+06	6.70161e+07	9.78605e+06	2.18124e+06	9.9797e+07	3.58241e+06	2.86247e+06	2.50749e+07	2.2739e+06	947756	2.55626e+06	5.1468e+06	8.4885e+06	5.73005e+06	1.78821e+06	1.11695e+06	3.50605e+06	4.16214e+06	9.94767e+07	3.48357e+06	8.0488e+06	1.89386e+06	1.72267e+06	1.06849e+06	2.71156e+06	1.5321e+07
Com_27938_pos	DAG (16:0/16:0)	C35 H68 O5	585.533	16.807	586.54	1.32743e+06	788094	940956	1.82865e+06	873507	1.39298e+06	9.04051e+06	2.06651e+06	2.28233e+06	875169	3.05964e+06	566591	1.22167e+06	1.0024e+06	1.03033e+06	975132	1.05601e+06	1.22337e+06	942424	1.22425e+06	1.11884e+06	1.19788e+06	880062	1.66669e+06	1.49621e+06	1.7118e+06	1.27977e+06	950250	925475	908080	1.24846e+06	1.5e+06	1.31623e+06	1.20533e+06	1.54654e+06	1.20005e+06
Com_10782_pos	PC (18:4e/6:0)	C32 H58 N O7 P	599.395	15.541	600.403	565910	650811	1.18646e+06	1.89572e+06	2.31819e+06	769093	413044	873165	1.08405e+06	3.07527e+07	521527	1.00877e+07	2.19859e+06	475135	8.73499e+06	678909	710984	6.77006e+06	543550	379943	779332	820906	1.15672e+06	792963	670794	555287	712436	577338	1.16581e+07	1.85467e+06	2.01848e+06	821733	541583	379211	688761	2.31748e+06
Com_9442_pos	2-oxa-4-azatetracyclo[6.3.1.1~6,10~.0~1,5~]tridecan-3-one	C11 H15 N O2	193.11	1.407	194.117	4.14319e+07	3.03932e+07	2.38564e+07	1.71723e+07	4.72292e+06	2.68698e+07	1.8856e+07	1.73076e+07	2.25763e+07	4.64127e+06	9.12485e+06	3.20918e+06	3.67662e+06	1.02391e+07	4.39839e+06	8.54169e+06	4.03124e+06	5.9828e+06	8.32679e+06	8.12767e+06	1.05885e+07	1.12616e+07	6.91254e+06	5.0401e+06	4.58004e+06	1.26228e+07	8.4325e+06	6.92753e+06	6.12981e+06	4.56303e+06	1.19271e+07	5.37659e+06	6.08692e+06	1.06207e+07	8.67443e+06	7.53826e+06
Com_9941_pos	YMK	C20 H32 N4 O5 S	422.204	6.743	423.211	1.07422e+07	9.63695e+06	6.60857e+06	9.43635e+06	5.13466e+06	8.05218e+06	5.81856e+06	1.59163e+07	8.91822e+06	7.7204e+06	8.29326e+06	2.79387e+07	6.11157e+06	7.90857e+06	4.17077e+06	5.13143e+06	6.4855e+06	9.22003e+06	5.96293e+06	7.84438e+06	6.5497e+06	8.04871e+06	1.1045e+07	8.65189e+06	6.15686e+06	6.66241e+06	7.61524e+06	1.02944e+07	4.82369e+06	5.33179e+06	4.4738e+06	4.95055e+06	7.44784e+06	9.10604e+06	6.7015e+06	6.6412e+06
Com_6664_pos	(S)-AL 8810	C24 H31 F O4	384.215	11.541	385.222	4.28452e+07	5.23768e+07	3.96177e+07	6.02197e+07	2.01862e+07	7.16324e+07	4.37269e+07	2.03166e+07	4.38652e+07	2.33019e+07	3.32131e+07	2.20394e+07	2.81655e+07	3.56539e+07	2.40516e+07	5.30486e+07	5.05773e+07	3.37564e+07	3.6806e+07	3.29567e+07	4.43358e+06	2.1816e+07	2.80828e+07	4.71244e+07	3.73493e+07	4.03289e+07	3.11122e+07	2.68043e+07	1.72771e+07	3.91698e+07	1.89911e+07	3.46416e+07	2.4207e+07	2.9997e+07	4.13617e+07	2.90562e+07
Com_5039_pos	methyl 3,4,5-trihydroxycyclohex-1-ene-1-carboxylate	C8 H12 O5	188.069	7.074	189.076	7.39986e+06	4.00103e+06	1.75749e+07	5.58055e+07	3.42615e+07	2.67785e+07	9.24109e+06	2.14389e+07	2.20627e+07	9.94563e+06	5.97698e+06	1.54513e+07	9.55374e+06	7.98523e+06	5.63423e+06	1.09003e+07	2.96228e+07	1.18838e+07	1.71276e+07	8.01258e+06	1.88694e+07	5.91057e+06	1.40871e+07	5.70349e+07	1.00741e+07	3.05343e+07	2.02063e+07	7.20374e+07	7.25362e+07	8.55339e+06	8.99663e+07	7.45514e+07	9.85008e+06	3.08212e+07	1.42432e+07	4.65699e+07
Com_6313_pos	O,O-Diethyl thiophosphate	C4 H11 O3 P S	170.015	4.197	171.022	2.98637e+06	8.12511e+06	3.24746e+06	8.18255e+06	8.24758e+06	5.72404e+06	3.13214e+06	4.93276e+07	1.11216e+07	2.46142e+07	3.82773e+06	3.15892e+07	5.35679e+06	4.44131e+06	6.54658e+07	5.39156e+06	3.09028e+07	2.14487e+07	3.4841e+06	2.73254e+06	5.12287e+06	1.55131e+07	1.86047e+06	1.43353e+07	4.16338e+06	5.1596e+06	6.54642e+06	8.35347e+06	5.47686e+07	6.33496e+06	7.00684e+06	1.33755e+06	2.10325e+06	7.53348e+06	4.20439e+06	1.14553e+07
Com_30779_pos	3,4-Dimethoxy-¦Á-pyrrolidinopentiophenone	C17 H25 N O3	291.183	9.42	292.191	7.61966e+06	7.32428e+06	4.65596e+06	4.49609e+06	993410	5.54149e+06	5.75836e+06	2.62523e+06	4.87681e+06	3.67768e+06	9.74468e+06	1.61346e+06	3.63719e+06	7.18801e+06	3.09708e+06	6.41226e+06	4.47509e+06	4.98068e+06	7.61601e+06	6.71333e+06	5.9725e+06	6.3125e+06	4.82804e+06	3.93418e+06	6.91781e+06	5.12579e+06	5.92752e+06	4.36069e+06	2.86436e+06	5.91154e+06	5.26008e+06	5.92951e+06	7.19506e+06	7.22681e+06	6.95162e+06	5.71246e+06
Com_14623_pos	4'-(Imidazol-1-yl)acetophenone	C11 H10 N2 O	186.08	9.491	187.087	8.29417e+06	1.12516e+07	3.37958e+06	1.81705e+06	1.23801e+06	4.8201e+06	3.24182e+06	2.4555e+06	4.56223e+06	2.90275e+06	5.77963e+06	1.96373e+06	5.49186e+06	5.81113e+06	1.77773e+06	1.84284e+07	2.6043e+07	8.52478e+06	4.44426e+06	5.98193e+06	2.24525e+06	1.93045e+06	2.36313e+06	2.35347e+07	2.28401e+06	5.6268e+06	6.05132e+06	1.44862e+06	2.34139e+06	9.15403e+06	5.12421e+06	2.15799e+07	3.41414e+06	2.84922e+06	3.5167e+06	6.17853e+06
Com_3282_pos	4-(1H-pyrazol-1-yl)-N,N-bis(2-pyridinylmethyl)benzenesulfonamide	C21 H19 N5 O2 S	405.124	1.355	406.131	1.77797e+06	2.17771e+06	3.60369e+06	7.4881e+06	1.24638e+08	6.06273e+06	1.26971e+07	1.21172e+06	1.99571e+07	1.20282e+07	1.62302e+06	3.8679e+07	2.29104e+07	1.59199e+06	4.01869e+06	5.46633e+06	9.69865e+06	1.2002e+07	2.00171e+06	3.13886e+06	1.54995e+06	2.80013e+06	1.08613e+06	1.03381e+07	2.03948e+06	2.79943e+06	3.21923e+06	2.67931e+06	8.39085e+06	8.37187e+06	2.82856e+06	2.8045e+06	2.26181e+06	2.75246e+06	1.44334e+06	3.94159e+06
Com_1335_pos	3-hydroxy-N-(1-hydroxy-4-methylpentan-2-yl)-5-oxo-6-phenylhexanamide	C18 H27 N O4	321.194	8.15	322.201	3.83738e+08	3.60418e+08	1.89589e+08	1.66325e+08	1.21439e+07	2.29311e+08	1.83091e+08	8.57732e+07	2.01299e+08	1.08966e+08	3.23731e+08	5.77494e+07	1.03306e+08	2.60491e+08	8.8069e+07	1.73484e+08	6.12939e+07	1.47136e+08	2.53547e+08	3.25221e+08	2.32627e+08	2.57041e+08	1.41525e+08	9.47427e+07	2.38694e+08	1.92117e+08	2.16939e+08	1.37502e+08	5.35212e+07	2.05404e+08	1.08305e+08	9.79632e+07	2.21322e+08	2.43287e+08	1.8082e+08	1.56016e+08
Com_12833_pos	LSD-d3	C20 H22 [2]H3 N3 O	326.224	12.506	327.232	6.09035e+06	1.55441e+07	1.8646e+07	1.34037e+07	1.13346e+07	2.3545e+07	1.90641e+07	2.13529e+07	1.61226e+07	1.15871e+07	2.48158e+07	1.56443e+07	2.00401e+07	2.3564e+07	1.2237e+07	1.55645e+07	2.22833e+06	1.57101e+07	1.79512e+07	2.1726e+07	1.94558e+07	4.49573e+06	1.75692e+07	1.71197e+07	2.38576e+07	3.35934e+07	1.94711e+07	2.21642e+07	1.24678e+07	2.30401e+07	2.1092e+07	1.6183e+07	1.55776e+07	2.42768e+07	2.30641e+07	1.97332e+07
Com_1058_pos	N-Acetyldopamine	C10 H13 N O3	195.09	2.545	196.097	4.85237e+08	4.8432e+08	3.12714e+08	3.33676e+08	5.00538e+07	4.81574e+08	2.39628e+08	4.5499e+08	3.55274e+08	1.89219e+08	4.60593e+08	2.02576e+08	2.03628e+08	3.15339e+08	1.51073e+08	2.92876e+08	1.05842e+08	2.40143e+08	3.6554e+08	3.73714e+08	4.2218e+08	2.99903e+08	4.19303e+08	1.26672e+08	2.40117e+08	4.5179e+08	3.37403e+08	3.41431e+08	1.51402e+08	2.66601e+08	1.93886e+08	2.6621e+08	4.0078e+08	3.69493e+08	3.29603e+08	2.89926e+08
Com_10969_pos	Kahweol	C20 H26 O3	314.188	10.448	315.195	3.01967e+07	3.25284e+07	1.81114e+07	1.96571e+07	7.57714e+06	1.5341e+07	2.34662e+07	1.53445e+07	2.02778e+07	1.69794e+07	4.45467e+07	1.81504e+07	2.33023e+07	4.19833e+07	1.68765e+07	3.88121e+07	2.83852e+07	2.86295e+07	2.30925e+07	2.66941e+07	2.49906e+07	3.25176e+07	2.31749e+07	1.97576e+07	2.94017e+07	1.76701e+07	2.46624e+07	1.23503e+07	1.32391e+07	2.84066e+07	2.26809e+07	3.21207e+07	2.80694e+07	2.80206e+07	2.73574e+07	2.40306e+07
Com_481_pos	3-Methoxy prostaglandin F1¦Á	C21 H38 O6	368.254	14.632	351.25	8.03555e+07	3.11942e+07	3.41547e+08	4.49132e+07	1.04384e+09	6.26314e+07	5.26442e+07	4.81904e+06	2.07743e+08	2.8845e+08	2.85204e+07	5.19856e+07	1.07052e+08	4.18103e+07	8.28186e+07	2.07901e+08	2.95652e+08	1.38024e+08	7.69289e+07	9.60182e+07	1.35399e+08	4.71882e+07	7.31512e+06	6.5815e+07	1.02022e+08	9.32815e+07	7.79959e+07	1.44953e+08	1.69437e+08	8.48814e+07	8.55051e+07	4.30354e+07	5.41399e+07	2.05743e+08	8.87709e+06	9.95715e+07
Com_43078_pos	Cer-NDS (d15:0/14:0)	C29 H59 N O3	469.45	16.371	470.457	761874	991051	892889	615013	226352	602366	423039	4.44246e+06	1.11938e+06	254292	700445	484010	820667	744894	443580	381829	504028	541718	921840	340173	1.87622e+06	633675	1.21714e+06	520849	663642	1.45229e+06	953229	588567	342279	451643	608569	819566	534235	438056	405418	523542
Com_45577_pos	Aflatoxin M1	C17 H12 O7	350.042	1.176	351.05	264024	466462	619309	874498	1.94574e+06	1.75091e+06	2.28439e+06	110574	1.03949e+06	1.86518e+06	409910	2.31916e+06	1.54903e+06	1.33464e+06	3.44648e+06	390165	356448	1.45888e+06	194570	387235	262803	319145	541376	506301	519254	274489	375647	2.34671e+06	2.67576e+06	1.25931e+06	748577	514832	1.73305e+06	219426	453879	1.24394e+06
Com_46107_pos	PC (16:0/17:2)	C41 H78 N O8 P	743.534	16.212	744.541	1.00407e+06	1.75318e+06	794179	419667	284293	855896	585770	77621.5	721836	1.31241e+06	1.52528e+06	188628	155319	1.33945e+06	214655	560656	827487	765486	677887	897894	722036	444712	325254	543513	858555	229017	587359	625201	600383	1.78754e+06	226552	826264	4.33242e+06	1.95311e+06	1.14671e+06	1.43727e+06
Com_9_pos	Hexadecanamide	C16 H33 N O	255.256	14.989	256.263	1.04281e+10	1.07209e+10	1.30232e+10	9.46832e+09	27360209283	8.4458e+09	6.99476e+09	6.78268e+09	1.1653e+10	1.91779e+09	5.44011e+09	4.58265e+09	1.43163e+10	8.12058e+09	14753350721	1.18997e+10	6.53697e+09	8.44593e+09	8.52579e+09	8.75914e+09	1.06816e+10	1.01753e+10	7.75192e+09	1.17903e+10	1.3315e+10	1.17058e+10	1.03381e+10	6.34831e+09	1.09209e+10	4.50339e+09	1.31155e+10	1.16918e+10	9.29891e+09	6.88245e+09	8.01374e+09	8.84688e+09
Com_13404_pos	¦Á-Zearalanol	C18 H26 O5	344.158	6.561	345.165	2.29663e+07	2.10677e+07	1.64436e+07	1.48723e+07	4.05976e+06	2.49988e+07	1.75782e+07	9.73588e+06	1.64653e+07	1.05291e+07	1.87389e+07	6.98113e+06	1.36288e+07	2.37916e+07	1.10473e+07	1.33217e+07	1.1051e+07	1.36362e+07	1.7481e+07	1.89214e+07	1.64527e+07	1.21313e+07	1.83637e+07	9.45531e+06	1.86457e+07	2.02283e+07	1.64599e+07	1.15893e+07	8.75129e+06	2.67625e+07	1.28413e+07	8.21496e+06	3.24171e+07	1.98417e+07	2.40557e+07	1.80592e+07
Com_11866_pos	1-hydroxy-1-(4-methoxyphenyl)propan-2-yl 4-methoxybenzoate	C18 H20 O5	338.113	9.562	339.12	1.92222e+06	3.38925e+06	3.75683e+06	1.79593e+07	9.93456e+06	1.162e+07	4.7876e+06	1.68162e+07	8.77326e+06	7.50514e+06	2.16465e+06	5.00551e+06	4.29338e+06	1.98696e+06	2.41375e+06	1.45758e+07	2.8031e+07	8.24702e+06	2.51675e+06	3.06628e+06	1.25369e+06	1.26905e+06	8.05446e+06	2.39925e+07	5.34398e+06	4.31712e+06	6.22673e+06	5.40951e+06	5.29206e+06	7.92889e+06	4.26153e+06	3.6647e+07	3.90527e+06	7.73054e+06	2.01713e+06	9.14899e+06
Com_1805_pos	2-morpholino-1-phenyl-1-ethanol	C12 H17 N O2	189.116	6.844	190.123	1.20892e+08	6.18528e+07	9.19488e+07	8.93147e+07	2.23977e+07	3.07444e+08	1.3516e+08	3.05349e+08	1.41795e+08	6.7455e+07	1.79251e+08	1.0215e+08	2.91441e+08	9.84392e+07	7.03824e+07	3.16876e+07	8.02173e+07	1.15128e+08	1.39866e+08	5.86121e+07	1.25852e+08	1.23845e+08	1.63244e+08	1.0057e+08	1.74714e+08	9.45308e+07	1.22654e+08	8.8211e+07	5.43159e+07	1.59423e+08	6.46585e+07	1.70676e+08	5.37021e+07	1.49472e+08	2.45813e+08	1.23284e+08
Com_10319_pos	TKK	C16 H33 N5 O5	375.244	12.594	376.251	769255	652075	685312	667198	445297	581767	754623	428761	623036	518614	480263	2.65365e+07	573030	426553	293643	718570	404568	3.74397e+06	611699	401535	733847	373146	433955	516744	499156	425416	499437	528804	1.32745e+07	458347	399322	477099	529929	410339	599557	2.08474e+06
Com_106_pos	PC (16:1e/2:0)	C26 H52 N O7 P	521.348	14.884	522.355	5.85004e+08	3.33044e+08	1.61932e+09	3.72096e+09	1.13658e+09	1.75782e+08	2.07617e+08	3.07244e+08	1.01069e+09	1.02805e+09	2.39144e+08	1.52587e+09	2.06138e+08	5.47689e+07	5.01381e+09	5.16807e+08	2.15526e+09	1.34248e+09	1.48365e+09	8.06074e+08	1.67528e+09	1.20772e+09	1.29714e+09	3.16494e+09	2.43386e+09	1.96067e+08	1.53309e+09	1.57921e+09	2.75114e+09	3.8912e+09	2.10985e+09	6.3344e+08	1.23097e+08	7.45641e+08	1.08516e+08	1.49276e+09
Com_33640_pos	farensyl diphosphate	C15 H37 N3 O7 P2	433.212	11.767	434.22	3.80629e+06	4.24019e+06	4.06772e+06	4.22086e+06	1.91621e+06	3.64475e+06	4.90664e+06	4.00277e+06	3.85068e+06	3.17021e+06	4.5954e+06	1.26702e+06	2.21375e+06	4.18067e+06	1.70024e+06	4.36628e+06	4.42255e+06	3.23952e+06	4.98757e+06	5.63612e+06	2.64735e+06	1.64946e+06	3.71748e+06	2.864e+06	2.19643e+06	4.41586e+06	3.51428e+06	1.42071e+06	1.9244e+06	6.26784e+06	4.50392e+06	7.36411e+06	8.06623e+06	3.57291e+06	4.21189e+06	4.6665e+06
Com_15241_pos	Verrucarol	C15 H22 O4	266.152	8.758	267.159	8.51492e+06	7.60624e+06	5.12257e+06	5.69813e+06	2.08447e+06	4.70978e+06	4.56037e+06	5.40111e+06	5.4622e+06	4.59536e+06	9.08718e+06	2.92186e+06	5.7802e+06	5.46502e+06	3.33543e+06	2.87664e+07	2.31209e+07	1.0384e+07	6.17808e+06	7.13036e+06	5.8144e+06	5.77602e+06	7.49567e+06	6.90799e+06	7.89811e+06	5.33142e+06	6.5665e+06	4.30487e+06	2.17228e+06	6.48497e+06	4.95141e+06	8.88497e+06	9.62221e+06	7.50613e+06	5.35154e+06	6.15979e+06
Com_6746_pos	Dihomo-¦Ã-linolenic acid ethyl ester	C22 H38 O2	340.298	15.258	341.305	4.31782e+06	8.73941e+06	9.88131e+06	1.85483e+07	1.35204e+07	1.44953e+07	4.25995e+06	6.85263e+07	1.77861e+07	7.55761e+06	4.96875e+06	1.96529e+07	1.87673e+07	4.51266e+06	2.44092e+07	9.7552e+06	1.2558e+07	1.27727e+07	5.63988e+06	4.28393e+06	1.39564e+07	8.59903e+06	2.58835e+07	1.50683e+07	7.02536e+06	5.90674e+06	1.07954e+07	1.44426e+07	2.35857e+07	7.19069e+06	1.40463e+07	6.58435e+06	4.50919e+06	5.05739e+06	8.3697e+06	1.04732e+07
Com_5190_pos	(2E,4E)-N-(2-methylpropyl)deca-2,4-dienamide	C14 H25 N O	223.194	14.812	224.201	5.15193e+07	5.52618e+07	6.1696e+07	6.88734e+07	7.45828e+07	6.28267e+07	4.8228e+07	6.72498e+07	6.12797e+07	2.16342e+07	4.52312e+07	4.46212e+07	8.63372e+07	5.32593e+07	7.8199e+07	8.23641e+07	4.86507e+07	5.75371e+07	5.80013e+07	5.48254e+07	6.93986e+07	6.59462e+07	5.61593e+07	7.59565e+07	7.42849e+07	6.8969e+07	6.54426e+07	4.18721e+07	7.45333e+07	3.52661e+07	7.33085e+07	6.38772e+07	3.62489e+07	4.16034e+07	5.83857e+07	5.31369e+07
Com_456_pos	5-OxoETE	C20 H30 O3	318.217	15.088	319.224	6.51307e+08	1.2692e+08	2.25067e+08	5.04513e+07	3.74963e+06	1.54551e+08	3.1681e+08	7.72325e+07	2.00761e+08	1.9355e+07	1.73014e+08	7.09494e+06	5.04511e+08	6.75811e+07	1.41179e+07	6.61159e+07	1.75079e+07	1.08662e+08	1.62002e+08	1.44092e+08	1.15122e+08	8.62415e+08	4.82953e+08	3.81434e+07	1.2697e+08	7.99524e+08	3.41403e+08	2.14267e+08	4.2501e+06	8.41741e+07	4.29334e+08	3.04237e+08	1.52953e+09	3.37409e+07	4.19144e+08	3.77335e+08
Com_28055_pos	N-[(4-hydroxy-3-methoxyphenyl)methyl]-8-methylnonanamide	C18 H29 N O3	329.198	13.259	330.206	1.15571e+06	1.61955e+06	920382	666202	751059	1.76526e+06	4.31039e+06	546998	1.46694e+06	564400	6.08348e+06	980879	634462	1.12515e+06	736063	744977	9.87067e+06	2.59251e+06	1.57126e+06	954982	1.70219e+06	2.625e+06	881385	1.4035e+06	2.0508e+06	1.70139e+06	1.61131e+06	809011	1.24702e+06	756695	927785	622634	778958	3.11238e+06	896323	1.14385e+06
Com_1753_pos	2,3-dihydroxypropyl 12-methyltridecanoate	C17 H34 O4	284.235	14.48	285.242	9.69355e+07	4.6793e+07	2.11427e+08	6.00913e+07	2.55001e+08	1.20132e+08	1.60387e+08	6.51015e+06	1.1966e+08	7.02567e+07	5.59093e+07	9.33985e+06	8.12535e+07	9.90166e+07	4.28417e+07	1.99024e+08	2.14463e+08	9.65131e+07	8.58303e+07	9.12605e+07	1.19529e+08	8.56836e+07	1.20903e+07	6.68737e+07	9.08361e+07	1.20565e+08	8.40836e+07	1.15211e+08	6.48952e+07	6.62896e+07	7.65491e+07	5.43569e+07	5.62441e+07	1.3747e+08	2.96463e+07	7.50827e+07
Com_25780_pos	HMH	C17 H25 N7 O4 S	428.122	9.793	429.129	2.97639e+06	1.12392e+07	3.60609e+06	6.43272e+06	1.35129e+06	5.54517e+06	6.71464e+06	2.5162e+06	5.04771e+06	4.7622e+06	1.10501e+07	1.38404e+06	5.94792e+06	4.62069e+06	2.57527e+06	1.17272e+07	3.37808e+06	5.6807e+06	5.0569e+06	1.09432e+07	9.65942e+06	3.09242e+06	3.47454e+06	2.85776e+06	8.27206e+06	5.36137e+06	6.08971e+06	6.05961e+06	1.60246e+06	7.48782e+06	2.57046e+06	9.78776e+06	8.61724e+06	3.55605e+06	4.67833e+06	5.54497e+06
Com_7102_pos	4-(2,3-dihydro-1H-indol-1-yl)-1-phenyl-1H-pyrazolo[3,4-d]pyrimidine	C19 H15 N5	313.131	9.867	314.139	2.00207e+06	2.07173e+06	1.71687e+06	2.45668e+06	5.18014e+07	2.94008e+06	1.8533e+06	1.35862e+06	8.27509e+06	1.12816e+06	2.63766e+06	1.11809e+06	2.13833e+06	2.58236e+06	1.53775e+06	1.71565e+06	1.38143e+06	1.77993e+06	2.2786e+06	2.12364e+06	2.43591e+06	3.60238e+06	3.27951e+06	1.81318e+06	4.64878e+06	3.10345e+06	2.91068e+06	1.46601e+06	2.09654e+06	3.07789e+06	1.57037e+06	3.0739e+06	2.12163e+06	2.47768e+06	2.38839e+06	2.28405e+06
Com_25786_pos	ACar 12:0	C19 H38 N O4	343.272	12.438	344.279	528626	528996	580051	496622	536162	611922	679596	820878	597857	8.91781e+06	558644	2.06141e+06	482446	566619	4.12749e+06	498018	2.83447e+06	2.50586e+06	468542	494282	517591	498408	527400	556684	499039	598366	520039	480431	3.29417e+06	593947	418056	475671	513454	543643	503435	852851
Com_9902_pos	3-Phenylpropionitrile	C9 H9 N	131.074	9.289	115.054	2.06408e+07	3.56242e+07	2.41785e+07	2.79516e+07	8.68958e+06	1.48483e+07	2.41078e+07	1.83225e+07	2.17954e+07	2.58523e+07	2.10351e+07	1.85909e+07	2.58965e+07	3.00856e+07	2.15772e+07	5.07908e+07	2.99412e+07	2.79712e+07	2.07271e+07	2.04531e+07	1.33119e+07	1.78884e+07	1.39005e+07	2.09353e+07	2.40258e+07	1.94254e+07	1.88334e+07	2.98575e+07	1.14513e+07	2.97666e+07	1.78517e+07	2.71286e+07	1.99838e+07	1.72299e+07	2.42544e+07	2.21905e+07
Com_54111_pos	PC (16:1/17:2)	C41 H76 N O8 P	741.523	16.129	742.529	146879	1.3061e+06	654943	148339	214127	327318	473232	138229	426146	739641	1.79067e+06	148803	386273	1.13385e+06	285114	358733	444355	660931	628537	568213	906401	318380	214705	157857	420431	361743	447034	509090	383281	1.42014e+06	666495	384254	2.83087e+06	1.36566e+06	726329	1.03576e+06
Com_2245_pos	PPK	C16 H28 N4 O4	170.106	3.516	171.113	2.77173e+07	1.67883e+07	1.83663e+07	3.46499e+07	1.16308e+07	7.72069e+07	2.57744e+07	2.3899e+08	5.63905e+07	1.75771e+07	3.54899e+07	2.70784e+07	1.59062e+07	2.19016e+07	2.34362e+07	2.61883e+07	3.19977e+07	2.49469e+07	2.50836e+07	2.91516e+07	3.43812e+07	2.33726e+07	1.88232e+07	2.22817e+07	2.18826e+07	4.64043e+07	2.76726e+07	2.16163e+07	1.86001e+07	2.24549e+07	2.92298e+07	5.44229e+07	2.23213e+07	3.16571e+07	3.10588e+07	2.89201e+07
Com_13249_pos	TLK	C16 H32 N4 O5	360.241	6.302	361.248	2.11887e+07	6.62781e+06	1.33951e+07	2.87748e+07	6.86775e+06	2.1518e+07	1.79691e+07	6.5061e+06	1.53559e+07	3.96928e+06	6.78269e+06	3.07806e+06	3.88833e+06	897369	1.16682e+06	3.8944e+06	3.98283e+06	3.45747e+06	4.0464e+06	6.97675e+06	3.43888e+06	445815	6.48357e+06	4.66948e+06	7.19746e+06	4.05378e+06	4.66402e+06	5.59191e+06	1.88011e+06	5.06938e+06	3.00383e+06	5.46189e+06	6.85145e+06	4.42367e+06	3.89286e+06	4.52189e+06
Com_8661_pos	13,14-Dihydro prostaglandin E1	C20 H36 O5	338.246	11.876	339.253	4.10063e+07	5.11943e+07	2.74162e+07	2.93324e+07	7.00585e+06	3.05878e+07	2.89665e+07	2.23364e+07	2.97307e+07	2.99547e+07	5.73775e+07	2.14552e+07	2.65068e+07	4.76329e+07	3.08496e+07	4.62803e+07	3.01912e+07	3.6281e+07	3.6135e+07	3.79267e+07	3.75923e+07	3.9722e+07	2.23194e+07	2.71531e+07	3.95913e+07	4.06343e+07	3.51343e+07	2.46992e+07	1.97236e+07	3.99054e+07	2.23508e+07	3.06144e+07	2.62318e+07	3.29248e+07	4.05769e+07	2.96284e+07
Com_40699_pos	1,3-Diphenylacetone	C15 H14 O	210.105	12.354	211.112	538648	328309	1.41576e+06	527473	1.23874e+06	1.85053e+06	1.64231e+06	4.97045e+06	1.56403e+06	866761	458603	745607	1.53796e+06	1.12176e+06	491917	1.39203e+06	791943	925822	1.62692e+06	1.47674e+06	314026	1.32491e+06	336768	1.02522e+06	1.34779e+06	1.10023e+06	1.06908e+06	832289	1.93406e+06	1.75819e+06	3.14867e+06	1.42623e+06	404274	708297	834540	1.38082e+06
Com_45351_pos	Glyceraldehyde 3-phosphate diethyl acetal	C7 H15 Ba O7 P	379.961	6.652	380.968	289010	290052	252039	365193	215913	305445	309023	478264	313117	3.20651e+06	316224	538174	352799	282324	1.17584e+06	279734	1.52591e+06	959688	319681	319494	317244	311843	397386	355230	272295	280860	321754	379831	1.95731e+06	274895	350437	290851	278900	338603	300447	521409
Com_62808_pos	5-S-cysteinyldopa	C12H16N2O6S	316.073	7.6	317.08	1.27451e+06	897477	867044	796641	635478	961004	1.01359e+06	442791	861067	751085	1.31622e+06	570456	838287	873015	455541	805389	794782	800597	759876	1.1427e+06	703642	786848	876994	1.0814e+06	1.02343e+06	1.00709e+06	922747	768412	597511	680795	588293	851682	919882	812804	711272	741331
Com_8337_pos	QLK	C17 H33 N5 O5	387.248	1.425	388.256	1.83437e+06	3.79732e+06	4.56786e+06	6.91218e+06	3.40821e+06	6.82097e+06	2.69839e+06	8.02082e+06	4.75752e+06	8.59721e+06	3.17294e+06	3.48037e+07	2.20546e+06	3.25328e+06	6.69368e+06	3.34966e+06	9.62139e+06	8.96216e+06	6.65953e+06	4.55505e+06	5.01647e+06	1.66233e+06	5.33121e+06	1.40958e+06	2.49649e+06	4.10382e+06	3.90431e+06	5.19039e+06	5.49876e+06	1.52081e+06	3.90253e+06	1.55686e+06	1.46264e+06	4.74108e+06	3.10449e+06	3.37219e+06
Com_8712_pos	3-(1-benzylpiperidin-4-yl)-3H-[1,2,3]triazolo[4,5-b]pyridine	C17 H19 N5	293.163	7.396	294.17	1.08986e+07	3.05065e+07	1.71642e+07	1.31269e+07	2.74729e+06	2.44143e+07	1.48503e+07	8.34594e+06	1.52568e+07	1.07914e+07	2.43051e+07	6.0703e+06	1.0557e+07	2.21668e+07	1.19395e+07	1.43563e+07	7.8448e+06	1.35039e+07	1.87045e+07	2.42052e+07	1.76956e+07	1.65343e+07	1.46852e+07	8.823e+06	1.86051e+07	2.25384e+07	1.77239e+07	4.65085e+07	1.60985e+07	1.91177e+07	1.4211e+07	7.48385e+06	2.36769e+07	2.12083e+07	2.12682e+07	2.11966e+07
Com_10919_pos	cAMP	C10 H12 N5 O6 P	329.051	1.44	330.058	1.69912e+07	9.0561e+06	2.02727e+07	1.57249e+07	1.11863e+07	1.04333e+07	9.9082e+06	1.02612e+07	1.29792e+07	4.90134e+06	1.25642e+07	6.56154e+06	2.37723e+07	1.57779e+07	1.21566e+07	2.24692e+07	1.09567e+07	1.3645e+07	9.41305e+06	1.15966e+07	6.81685e+06	1.04747e+07	1.28149e+07	9.50924e+06	2.96897e+07	1.01967e+07	1.2564e+07	8.65959e+06	3.42675e+07	1.99036e+07	9.94128e+06	2.30568e+07	2.80757e+07	1.66234e+07	2.04153e+07	2.01179e+07
Com_3661_pos	UR-144 N-(2-hydroxypentyl) metabolite	C21 H29 N O2	327.216	8.392	328.223	8.45953e+06	3.7267e+06	1.1887e+07	4.33675e+07	2.80565e+07	3.14937e+07	1.19922e+07	3.93884e+07	2.22964e+07	3.05788e+07	8.06893e+06	9.07503e+07	1.80648e+07	7.59793e+06	2.182e+07	1.24901e+07	3.75084e+07	2.83599e+07	1.20397e+07	9.52174e+06	1.28562e+07	7.82897e+06	4.6074e+07	1.91856e+07	7.99129e+06	1.22798e+07	1.59722e+07	4.99142e+07	2.68572e+07	1.5319e+07	1.43277e+07	5.53789e+06	6.83062e+06	1.51394e+07	9.7375e+06	1.7958e+07
Com_6659_pos	ELK	C17 H32 N4 O6	388.232	1.992	389.239	9.3124e+06	6.46732e+06	5.27106e+06	1.66683e+07	2.85127e+06	9.17576e+06	6.5593e+06	1.48604e+07	8.89573e+06	1.52181e+07	5.4095e+06	4.62227e+07	7.49242e+06	6.2825e+06	6.81701e+06	1.14907e+07	1.11543e+07	1.37609e+07	1.09303e+07	8.24632e+06	1.04082e+07	5.91346e+06	2.43833e+07	7.56096e+06	4.8971e+06	4.80356e+06	9.6429e+06	1.08604e+07	1.23947e+07	4.38959e+06	7.73698e+06	7.74481e+06	7.45018e+06	1.18074e+07	7.06659e+06	8.68134e+06
Com_31664_pos	YNK	C19 H29 N5 O6	423.213	6.373	424.22	1.67909e+06	1.54988e+06	888718	993150	150885	857952	474360	628257	902785	1.9602e+06	952191	5.23573e+06	643122	1.07022e+06	2.22085e+06	840689	794809	1.71473e+06	1.11281e+06	1.0972e+06	685980	807117	1.04409e+06	801192	1.33993e+06	920432	976093	1.09417e+06	1.5119e+06	968029	669449	890144	1.13742e+06	1.35866e+06	1.08525e+06	1.08938e+06
Com_13236_pos	D-Fructose 6-phosphate	C6 H13 O9 P	260.03	1.388	261.037	1.56564e+06	2.47989e+06	1.35449e+06	2.3277e+06	2.3399e+07	2.72224e+06	1.63673e+06	1.67723e+06	4.64536e+06	1.70437e+06	3.85458e+06	1.57755e+06	1.4531e+06	2.74392e+06	2.66457e+06	3.35685e+06	5.84826e+06	2.9004e+06	1.61517e+06	2.33894e+06	2.12551e+06	1.81097e+06	1.4662e+06	5.56187e+06	1.85665e+06	2.50478e+06	2.41001e+06	1.68485e+06	3.51476e+06	1.49952e+06	6.05221e+06	2.41086e+06	1.67722e+06	2.95872e+06	2.18266e+06	2.7476e+06
Com_55107_pos	C-6 NBD ceramide	C30 H49 N5 O6	597.347	10.582	598.354	1.35629e+06	639952	696858	746924	329019	723878	503107	485756	685223	569247	1.16517e+06	486062	830713	1.28151e+06	501763	574152	2.40259e+06	976402	847442	718511	728996	719845	784365	595834	638768	763769	724691	1.12541e+06	388982	852502	983192	553663	961318	2.34763e+06	1.48677e+06	1.08743e+06
Com_18895_pos	(2,6-dimethylpiperidino)(3,4,5-trimethoxyphenyl)methanone	C17 H25 N O4	307.178	9.222	308.186	1.10133e+07	1.16861e+07	8.48423e+06	8.54716e+06	2.82033e+06	1.81311e+07	1.19906e+07	4.83601e+06	9.6886e+06	5.49625e+06	9.39886e+06	2.9167e+06	6.96968e+06	9.95932e+06	4.32488e+06	9.86112e+06	7.58401e+06	7.06385e+06	8.27243e+06	9.67732e+06	1.09902e+07	6.89011e+06	6.15739e+06	6.45788e+06	7.0036e+06	1.0262e+07	8.21387e+06	7.14624e+06	3.85107e+06	7.70674e+06	4.86117e+06	1.29186e+07	6.89824e+06	8.30311e+06	8.47259e+06	7.51973e+06
Com_4155_pos	Methamphetamine tert-butyl carbamate	C15 H23 N O2	249.173	10.918	250.18	9.2464e+07	1.15989e+08	7.2126e+07	5.42888e+07	1.4827e+07	7.89682e+07	6.19283e+07	4.31789e+07	6.67212e+07	6.31978e+07	1.41517e+08	4.63307e+07	6.22299e+07	9.36775e+07	4.89433e+07	1.08726e+08	5.72587e+07	7.77351e+07	1.09551e+08	9.40167e+07	6.9437e+07	8.3309e+07	3.06172e+07	3.55335e+07	1.07857e+08	7.03697e+07	7.50864e+07	4.91737e+07	3.12829e+07	4.95755e+07	6.77403e+07	5.61601e+07	8.97015e+07	1.08955e+08	8.14392e+07	6.67535e+07
Com_23976_pos	DKK	C16 H31 N5 O6	194.614	1.114	195.621	1.01556e+06	1.63548e+06	924612	3.23178e+06	1.01753e+06	861081	1.05201e+06	1.26466e+06	1.37534e+06	2.53377e+06	1.46005e+06	8.17711e+06	869235	725922	1.83619e+06	1.35513e+06	2.7184e+06	2.45947e+06	1.01055e+06	1.37813e+06	1.19437e+06	1.25122e+06	3.12397e+06	2.82246e+06	1.14799e+06	1.05885e+06	1.62344e+06	1.85672e+06	4.28645e+06	1.01626e+06	1.18781e+06	1.47314e+06	1.27842e+06	1.09684e+06	1.58079e+06	1.72206e+06
Com_14562_pos	1-Methyladenine	C6 H7 N5	149.07	2.033	150.077	1.25017e+07	1.29553e+07	1.43153e+07	2.29237e+07	4.04961e+06	1.13952e+07	1.72584e+07	6.96461e+06	1.27955e+07	6.96277e+06	7.58473e+06	1.03731e+07	6.72971e+06	6.54373e+06	7.75814e+06	3.06386e+07	1.18279e+07	1.10523e+07	1.00489e+07	1.59734e+07	7.84686e+06	8.59261e+06	1.37236e+07	1.91748e+07	8.37324e+06	2.07147e+07	1.3056e+07	7.03835e+06	6.27357e+06	9.34968e+06	9.12736e+06	1.02493e+07	1.72868e+07	9.99188e+06	6.87925e+06	9.52453e+06
Com_15383_pos	3-Acetoxyurs-12-en-23-oic acid	C32 H50 O4	516.382	13.571	517.39	1.989e+06	1.68204e+06	1.50557e+06	1.54721e+06	1.22734e+07	2.0903e+06	1.74893e+06	1.00751e+06	2.98049e+06	8.38475e+06	2.50383e+06	1.09787e+06	1.9618e+06	2.41953e+06	1.57089e+06	1.70434e+06	1.90857e+07	4.84109e+06	2.45461e+06	2.33961e+06	1.33765e+06	2.29767e+06	1.69428e+06	1.45106e+06	1.47116e+07	2.40177e+07	6.28802e+06	1.79057e+06	1.2986e+06	1.99521e+06	3.42972e+06	1.93389e+06	4.33943e+06	2.66432e+07	2.69713e+06	5.51596e+06
Com_2356_pos	ethyl 2-amino-8H-indeno[2,1-b]thiophene-3-carboxylate	C14 H13 N O2 S	259.067	7.351	260.074	3.85363e+07	2.31114e+08	1.21489e+07	9.09664e+06	1.14986e+06	1.20862e+07	1.65618e+07	3.23513e+07	4.41306e+07	3.84459e+07	3.99143e+07	1.90851e+07	1.96446e+07	9.79336e+06	4.49251e+07	4.13007e+06	2.70291e+07	2.53709e+07	2.88959e+07	1.16137e+07	1.11391e+07	9.659e+07	1.41292e+07	5.46682e+06	1.15294e+07	1.00009e+07	2.36706e+07	2.78908e+07	5.68484e+07	2.55267e+07	1.77794e+07	2.75559e+06	2.86602e+06	5.32814e+07	3.91655e+07	2.82642e+07
Com_30986_pos	acetoacetate	C4 H6 O3	102.032	11.597	103.039	7.52787e+06	6.25252e+06	6.35119e+06	6.42006e+06	2.12215e+06	5.79004e+06	5.57498e+06	3.23139e+06	5.40877e+06	3.66522e+06	6.33269e+06	2.61161e+06	4.90248e+06	7.38075e+06	4.26178e+06	6.93207e+06	4.27674e+06	5.04542e+06	5.419e+06	5.43409e+06	4.73073e+06	4.60722e+06	4.43311e+06	6.114e+06	5.96211e+06	4.58404e+06	5.16054e+06	4.29331e+06	4.19073e+06	6.81416e+06	3.17468e+06	3.84893e+06	5.67434e+06	5.01605e+06	5.12746e+06	4.76746e+06
Com_10419_pos	methyl 3-(6-methylpyridin-2-yl)-2,2-diphenylpropanoate	C22 H21 N O2	331.157	9.755	332.163	3.63419e+07	2.92278e+07	2.12438e+07	1.51518e+07	906972	2.67001e+07	2.32072e+07	1.46858e+07	2.09332e+07	1.15623e+07	3.40111e+07	6.87294e+06	1.6472e+07	2.66992e+07	4.10521e+06	1.97939e+07	9.85691e+06	1.61717e+07	2.26232e+07	3.06931e+07	2.87894e+07	2.26524e+07	1.51591e+07	9.6641e+06	1.50719e+07	2.26589e+07	2.0914e+07	1.10659e+07	4.01289e+06	2.51993e+07	1.35293e+07	2.09269e+07	1.94176e+07	2.13757e+07	2.16218e+07	1.71437e+07
Com_4740_pos	2-(acetylamino)-3-[4-(acetylamino)phenyl]acrylic acid	C13 H14 N2 O4	262.096	8.022	263.103	1.79982e+07	1.67121e+07	2.19955e+07	2.766e+07	8.29813e+07	3.38084e+07	2.09561e+07	3.62374e+07	3.22936e+07	1.01781e+07	1.83141e+07	8.74662e+06	2.26754e+07	2.78577e+07	1.38856e+07	2.32079e+07	1.94643e+07	1.80412e+07	1.78249e+07	1.79605e+07	1.92788e+07	2.06296e+07	1.85765e+07	1.96432e+07	1.41933e+07	2.95311e+07	1.97047e+07	2.70253e+07	2.09797e+07	1.80277e+07	5.61074e+07	5.99457e+07	1.59429e+07	2.01731e+07	1.92086e+07	2.96763e+07
Com_24301_pos	2-Phenylethylamine	C8 H11 N	121.089	1.402	122.097	6.54614e+06	6.85462e+06	3.87638e+06	2.99629e+06	1.42397e+06	2.96134e+06	2.94155e+06	3.72641e+06	3.91584e+06	3.3864e+06	4.24431e+06	8.02489e+06	1.68223e+06	3.21418e+06	1.92762e+06	2.3188e+06	3.20938e+06	3.50098e+06	3.15619e+06	3.10951e+06	4.09615e+06	3.80446e+06	1.56334e+06	2.51681e+06	2.57081e+06	3.2389e+06	3.00702e+06	2.38344e+06	2.0365e+06	2.18514e+06	3.16959e+06	2.03286e+06	2.12555e+06	2.87164e+06	2.69737e+06	2.43776e+06
Com_14892_pos	ACar 22:2	C29 H54 N O4	479.397	14.072	480.404	1.9984e+06	2.18041e+06	1.5135e+06	7.30434e+06	6.24068e+06	2.38126e+06	1.3471e+06	916498	2.98527e+06	7.15482e+06	1.97575e+06	6.97005e+06	2.30797e+06	2.17586e+06	2.178e+07	2.77378e+06	2.27391e+06	5.92652e+06	2.06807e+06	2.20814e+06	1.80415e+06	1.67007e+06	2.43949e+06	2.68031e+06	2.35692e+06	2.3901e+06	2.20216e+06	6.30326e+06	1.86111e+07	3.13202e+06	3.23228e+06	2.0998e+06	2.26838e+06	2.0424e+06	2.10503e+06	4.97428e+06
Com_9840_pos	Tetrahydrocortisone	C21 H32 O5	346.214	12.285	347.222	1.52461e+07	1.5425e+07	2.20286e+07	3.44795e+07	1.50148e+07	1.96748e+07	1.79816e+07	1.7037e+07	1.96109e+07	1.92095e+07	1.35467e+07	2.24734e+07	1.98799e+07	1.62556e+07	8.22209e+06	1.73053e+07	2.28159e+07	1.74636e+07	1.95398e+07	1.76141e+07	1.45016e+07	1.4785e+07	2.31144e+07	2.58617e+07	8.9715e+06	2.08774e+07	1.81582e+07	2.38611e+07	1.95031e+07	1.94052e+07	1.69867e+07	4.68823e+07	1.42574e+07	1.64081e+07	1.9193e+07	2.20621e+07
Com_2995_pos	(1¦Á,2¦Á,3¦Â,5¦Î,9¦Î,18¦Î)-1,2,3,19-Tetrahydroxyurs-12-en-28-oic acid	C30 H48 O6	504.342	14.783	505.35	1.06452e+07	1.19876e+07	3.26968e+07	5.64252e+07	1.66168e+07	1.85494e+07	7.61233e+06	3.50077e+06	1.97543e+07	1.38988e+08	9.61891e+06	9.91599e+07	1.12676e+07	6.62371e+06	4.23468e+07	3.6451e+06	5.28076e+07	4.55572e+07	1.81026e+07	1.09758e+07	3.85872e+07	2.75071e+07	2.24647e+06	3.231e+07	2.40523e+07	1.01016e+07	2.04854e+07	3.47731e+07	5.32452e+07	3.9919e+07	3.43282e+07	6.7152e+06	8.82414e+06	1.93903e+07	6.06461e+06	2.54075e+07
Com_27124_pos	4-(2-methoxyphenyl)-1-(3-phenyl-1,2,4-thiadiazol-5-yl)piperidine	C20 H21 N3 O S	351.143	6.986	352.15	2.88129e+06	2.51951e+06	2.49328e+06	1.99525e+06	8.21908e+06	1.76334e+06	2.36113e+06	2.87889e+06	3.13897e+06	2.68139e+06	2.7944e+06	3.53389e+06	2.13491e+06	3.61359e+06	2.02568e+06	2.09357e+06	1.85086e+06	2.59104e+06	2.55012e+06	2.39511e+06	1.89472e+06	2.4064e+06	2.96987e+06	2.62778e+06	2.26721e+06	2.19877e+06	2.41375e+06	2.41005e+06	1.09144e+06	2.88321e+06	2.9733e+06	6.04275e+06	2.39181e+06	2.56928e+06	1.73055e+06	2.76155e+06
Com_23692_pos	3-(4-hydroxy-3-methoxyphenyl)propanoic acid	C10 H12 O4	178.063	8.413	179.07	1.15763e+07	1.02846e+07	8.29284e+06	8.2639e+06	3.43728e+06	1.11481e+07	8.26998e+06	1.08182e+07	9.0114e+06	4.28794e+06	8.74913e+06	4.01027e+06	6.13771e+06	8.12777e+06	4.23439e+06	9.6729e+06	7.74997e+06	6.62126e+06	6.48904e+06	7.96923e+06	6.65681e+06	5.38865e+06	5.76483e+06	6.25013e+06	8.05024e+06	8.03084e+06	6.82497e+06	6.68823e+06	4.66421e+06	5.56314e+06	5.82071e+06	1.00123e+07	7.76629e+06	6.22113e+06	8.40707e+06	6.89289e+06
Com_2265_pos	DLK	C16 H30 N4 O6	187.108	2.249	188.116	6.64522e+06	3.91731e+06	9.39607e+06	2.80567e+07	9.31418e+06	9.94795e+06	1.04701e+07	1.20867e+07	1.12293e+07	2.23749e+07	6.06183e+06	1.5746e+08	8.4781e+06	6.06416e+06	1.79364e+07	9.1558e+06	2.02692e+07	3.0975e+07	1.47157e+07	7.60195e+06	7.44083e+06	6.00646e+06	3.7076e+07	1.31411e+07	6.45852e+06	5.31812e+06	1.22198e+07	2.38643e+07	2.80111e+07	6.61413e+06	6.73651e+06	5.11186e+06	5.02237e+06	6.74883e+06	6.16057e+06	1.10337e+07
Com_33697_pos	17alpha-Ethinyl estradiol	C20 H24 O2	296.178	12.893	297.186	372069	342063	1.1194e+06	1.96954e+06	1.79552e+06	2.26846e+06	6.58859e+06	700714	1.89454e+06	850447	421813	1.38026e+06	1.11102e+06	530427	318879	867614	1.11828e+06	824843	1.10576e+06	321209	379878	544200	1.68597e+06	2.38818e+06	334131	1.47581e+06	1.02939e+06	1.31725e+06	1.34477e+06	6.84419e+06	1.85595e+06	1.71173e+06	1.00859e+06	394497	1.03627e+06	1.93915e+06
Com_27928_pos	trans-2-Methyl-2-pentenoic Acid	C6 H10 O2	114.068	9.349	115.076	1.58842e+06	1.87426e+06	1.52187e+06	1.2389e+06	716774	1.20005e+06	1.12787e+06	1.54634e+06	1.35181e+06	1.63592e+06	1.9574e+06	1.13688e+06	1.43963e+06	1.84757e+06	1.45628e+06	2.5261e+06	1.45634e+06	1.68202e+06	1.33318e+06	1.97931e+06	1.57093e+06	1.51078e+06	1.29616e+06	1.6837e+06	1.86981e+06	1.88877e+06	1.64158e+06	1.31105e+06	1.25293e+06	1.96186e+06	1.32774e+06	1.06566e+07	1.9036e+06	1.59661e+06	2.00155e+06	2.75149e+06
Com_9578_pos	APH	C14 H21 N5 O4	305.147	1.385	306.154	4.0591e+07	2.87829e+07	2.52737e+07	1.50937e+07	7.00318e+06	1.67482e+07	1.87885e+07	3.57883e+06	1.94825e+07	3.0848e+06	1.43121e+07	5.53561e+06	6.33788e+06	1.7577e+07	8.60658e+06	1.59129e+07	1.94821e+07	1.13561e+07	1.86255e+07	2.78108e+07	1.77287e+07	1.27889e+07	1.14133e+07	1.25584e+07	1.49384e+07	2.66211e+07	1.78106e+07	2.56769e+07	1.04272e+07	1.3175e+07	1.30057e+07	1.04837e+07	1.54076e+07	1.45315e+07	1.48636e+07	1.46964e+07
Com_1769_pos	FMH	C20 H27 N5 O4 S	433.182	1.449	434.189	2.24922e+08	2.34854e+08	1.66839e+08	2.99332e+08	6.73306e+07	5.74078e+07	1.59433e+08	6.34542e+07	1.59196e+08	6.79585e+07	1.81195e+08	5.81929e+07	1.17723e+08	2.81155e+08	9.32624e+07	2.92956e+08	1.68248e+08	1.57586e+08	1.13894e+08	2.16542e+08	8.25365e+07	1.38285e+08	1.01141e+08	1.86589e+08	2.96863e+08	1.87057e+08	1.65364e+08	5.70103e+07	6.95405e+07	3.03937e+08	1.02993e+08	2.12346e+08	4.07877e+07	2.17092e+08	8.77972e+07	1.36438e+08
Com_5663_pos	6,6-dimethyl-4-piperidino-5,6-dihydro-2H-thiine-2-thione	C12 H19 N S2	241.095	6.34	242.102	4.65007e+07	4.10121e+07	3.3416e+07	3.22047e+07	4.50839e+06	1.5637e+07	2.9723e+07	2.04507e+07	2.79316e+07	2.18302e+07	5.56434e+07	7.93222e+06	2.64795e+07	6.33574e+07	2.172e+07	1.51947e+07	1.13677e+07	2.79407e+07	3.73429e+07	2.90558e+07	2.4396e+07	2.09086e+07	2.63866e+07	1.6853e+07	3.4461e+07	3.07956e+07	2.75249e+07	1.73158e+07	1.35475e+07	5.73973e+07	1.80456e+07	1.09113e+07	9.60231e+07	2.26636e+07	7.22513e+07	3.85194e+07
Com_34113_pos	Irganox 259	C40 H62 O6	676.413	13.49	677.419	5.24889e+06	3.88525e+06	4.01575e+06	2.56054e+06	1.35211e+06	3.26183e+06	2.72061e+06	1.4329e+06	3.05974e+06	1.43743e+06	3.27824e+06	468421	2.6549e+06	4.19222e+06	1.93864e+06	3.93138e+06	3.43495e+06	2.66702e+06	3.68072e+06	5.61347e+06	4.07946e+06	4.03355e+06	2.1024e+06	2.83537e+06	3.4485e+06	4.47631e+06	3.78372e+06	1.76222e+06	1.32442e+06	4.93541e+06	6.50522e+06	2.69955e+06	6.3428e+06	3.53699e+06	3.96103e+06	3.88346e+06
Com_4981_pos	6-Pentyl-2H-pyran-2-one	C10 H14 O2	166.099	8.627	167.107	2.76491e+07	4.81559e+07	2.46676e+07	1.46615e+07	6.95127e+06	1.4022e+07	1.41741e+07	3.04013e+07	2.25853e+07	3.71217e+07	3.08375e+07	8.68469e+06	3.17386e+07	5.67083e+07	1.47103e+07	6.27989e+07	2.05525e+07	3.28941e+07	2.80728e+07	3.42477e+07	1.41404e+07	2.19371e+07	1.12488e+07	1.17521e+07	2.99647e+07	2.65536e+07	2.22397e+07	2.357e+07	1.02424e+07	2.464e+07	2.07571e+07	8.25535e+07	2.62318e+07	2.24431e+07	1.05261e+08	3.94623e+07
Com_22325_pos	(2R)-2-[(2R,5S)-5-[(2S)-2-hydroxybutyl]oxolan-2-yl]propanoic acid	C11 H20 O4	216.136	14.228	217.143	1.25959e+06	1.31392e+06	1.52305e+06	710805	1.11487e+07	1.4248e+06	903099	819727	2.38796e+06	1.16885e+06	1.85512e+06	856918	1.36753e+06	1.69476e+06	704325	1.50986e+06	991184	1.26857e+06	1.00732e+06	1.05044e+06	733863	1.4185e+06	1.90124e+06	922355	810954	1.38618e+06	1.15386e+06	1.43954e+06	637625	959325	836962	1.50953e+06	1.41842e+06	1.54094e+06	915759	1.15726e+06
Com_40387_pos	Phosphoethanolamine	C2 H8 N O4 P	141.019	1.273	179.983	1.02613e+06	950747	867805	1.06015e+06	1.66284e+06	1.60782e+06	1.79193e+06	966504	1.24174e+06	1.55264e+06	1.51917e+06	1.10901e+06	1.08705e+06	1.41744e+06	1.78991e+06	2.37117e+06	2.25998e+06	1.63829e+06	1.44154e+06	962623	2.29084e+06	1.29478e+06	839088	5.95276e+06	1.29033e+06	2.62458e+06	2.08707e+06	895060	2.42077e+06	1.05749e+06	730658	2.23815e+06	1.60014e+06	3.19878e+06	1.39277e+06	1.69173e+06
Com_14556_pos	2-(1,2,3,4-tetrahydronaphthalen-1-yliden)hydrazine-1-carboxamide	C11 H13 N3 O	203.106	9.494	204.113	7.95969e+06	1.09815e+07	3.16303e+06	1.51169e+06	686118	4.96678e+06	3.16115e+06	1.73727e+06	4.27091e+06	2.86692e+06	5.70328e+06	1.45703e+06	4.76081e+06	5.69436e+06	1.65759e+06	1.84371e+07	2.62106e+07	8.34847e+06	4.65679e+06	6.43035e+06	2.49652e+06	1.72007e+06	1.97987e+06	2.32314e+07	2.2111e+06	5.70109e+06	6.0534e+06	1.39807e+06	1.92402e+06	8.93031e+06	5.09106e+06	2.10445e+07	3.27065e+06	3.09109e+06	3.53019e+06	6.03499e+06
Com_3187_pos	N1-[2-(2-pyridyl)ethyl]-2-aminobenzamide	C14 H15 N3 O	263.102	7.12	264.109	8.28589e+07	5.74747e+07	3.88213e+07	1.33063e+07	3.14498e+06	2.79575e+07	1.97345e+07	1.59771e+08	5.03837e+07	1.45475e+07	6.51753e+07	1.00338e+07	2.41936e+07	7.85388e+07	1.52779e+07	1.75247e+07	1.50532e+07	3.00431e+07	6.18319e+07	6.48691e+07	4.96874e+07	7.49723e+07	1.71794e+07	5.64404e+06	3.08805e+07	4.9908e+07	4.43716e+07	1.38038e+07	7.46017e+06	1.77193e+07	2.74202e+07	2.35741e+07	4.59921e+07	5.2583e+07	1.09866e+08	3.73024e+07
Com_10067_pos	QNK	C15 H28 N6 O6	388.207	1.413	389.214	4.01169e+06	4.81536e+06	4.56578e+06	8.12604e+06	7.23733e+06	3.5092e+06	2.65207e+06	3.52102e+06	4.80481e+06	1.06678e+07	4.0806e+06	1.85671e+07	2.93915e+06	4.58538e+06	7.73323e+06	6.16621e+06	4.24869e+07	1.21533e+07	3.83492e+06	4.64961e+06	4.80212e+06	3.23109e+06	4.1715e+06	8.08583e+06	5.13256e+06	4.11828e+06	4.75324e+06	4.94556e+06	1.2615e+07	4.19752e+06	4.28258e+06	3.42785e+06	4.19146e+06	5.63877e+06	3.40844e+06	5.33839e+06
Com_11609_pos	N-Acetylmethionine	C7 H13 N O3 S	191.062	11.022	192.069	1.47237e+07	1.57251e+07	9.85097e+06	1.6493e+07	3.5214e+06	1.88391e+07	1.74385e+07	3.98232e+06	1.25718e+07	1.33543e+07	1.80246e+07	1.02402e+07	1.99516e+07	2.16921e+07	1.18867e+07	3.95406e+07	3.25576e+07	2.0906e+07	1.04974e+07	1.49866e+07	1.55359e+07	1.38202e+07	1.06013e+07	3.17471e+07	1.71359e+07	2.03754e+07	1.68375e+07	1.45158e+07	1.00572e+07	3.34573e+07	6.10448e+06	1.21038e+07	1.48453e+07	1.56533e+07	2.79882e+07	1.68407e+07
Com_6815_pos	(11E,15Z)-9,10,13-trihydroxyoctadeca-11,15-dienoic acid	C18 H32 O5	345.251	11.019	346.259	6.22976e+07	6.22394e+07	4.07297e+07	3.5877e+07	1.02904e+07	6.92485e+07	4.04949e+07	1.25993e+07	4.17221e+07	2.06976e+07	3.58615e+07	9.25475e+06	1.78813e+07	3.58374e+07	1.35058e+07	4.09709e+07	3.26536e+07	2.58329e+07	3.11798e+07	3.33174e+07	5.52583e+07	2.45658e+07	1.65806e+07	2.48414e+07	2.18508e+07	3.77982e+07	3.06741e+07	3.71628e+07	2.11424e+07	4.37773e+07	3.75211e+07	3.24194e+07	3.44791e+07	3.83327e+07	3.76082e+07	3.53054e+07
Com_17193_pos	3-Acetyl-2,5-dimethylfuran	C8 H10 O2	138.068	9.267	139.075	1.4672e+07	1.97085e+07	1.13226e+07	7.7399e+06	4.10283e+06	8.06173e+06	6.38206e+06	9.8357e+06	1.02282e+07	1.02332e+07	1.35764e+07	4.93632e+06	1.35992e+07	1.3778e+07	7.3492e+06	2.19116e+07	9.77266e+06	1.18946e+07	1.10364e+07	1.92607e+07	9.68034e+06	1.4228e+07	6.80426e+06	5.56235e+06	2.06445e+07	1.26554e+07	1.2484e+07	9.85633e+06	5.77486e+06	8.04969e+06	1.69774e+07	1.6594e+07	1.44184e+07	1.23164e+07	1.63515e+07	1.25423e+07
Com_166_pos	Valylproline	C10 H18 N2 O3	214.132	5.365	215.139	1.81819e+08	8.75662e+07	2.55086e+08	6.41785e+08	9.61445e+07	1.42632e+08	9.68549e+07	1.56404e+08	2.07286e+08	3.77199e+08	1.00595e+08	2.11329e+09	7.98371e+07	1.49406e+08	2.01406e+08	5.67822e+08	4.36617e+08	5.03272e+08	3.01354e+08	2.28287e+08	1.08261e+08	1.13818e+08	6.97427e+08	2.47339e+08	1.66417e+08	1.73199e+08	2.54513e+08	3.35968e+08	2.4895e+08	1.96487e+08	2.10988e+08	2.84565e+08	2.65262e+08	2.00966e+08	1.29746e+08	2.34116e+08
Com_14223_pos	ACar 17:0	C24 H48 N O4	413.35	13.697	414.358	2.4229e+07	1.83434e+07	1.79031e+07	1.6095e+07	9.38733e+06	1.41401e+07	1.41451e+07	1.13595e+07	1.57003e+07	1.67584e+07	2.00142e+07	9.19569e+06	1.25716e+07	2.17014e+07	1.48034e+07	1.27415e+07	6.36856e+06	1.42693e+07	1.25536e+07	1.60919e+07	1.3652e+07	3.68695e+06	1.15714e+07	3.94693e+06	1.40075e+07	9.97911e+06	1.06862e+07	1.22897e+07	1.83041e+07	1.72281e+07	1.09324e+07	1.39459e+07	1.98214e+07	1.34142e+07	1.80597e+07	1.54994e+07
Com_740_pos	2-[(3S)-1-Benzyl-3-pyrrolidinyl]-1,3-benzothiazole	C18 H18 N2 S	294.122	5.758	295.129	5.09482e+07	3.61471e+07	2.46676e+07	8.62018e+07	1.50019e+07	4.23093e+07	2.78605e+07	6.68304e+07	4.37459e+07	6.63506e+07	3.41935e+07	5.28788e+08	3.12962e+07	3.60601e+07	3.49065e+07	3.89605e+07	8.0678e+07	1.06404e+08	4.61122e+07	3.29934e+07	6.34676e+07	3.32878e+07	7.14519e+07	3.78045e+07	2.75889e+07	1.96281e+07	4.15418e+07	3.30694e+07	3.6516e+07	2.53669e+07	2.78055e+07	4.1698e+07	3.21545e+07	5.63617e+07	2.52826e+07	3.47818e+07
Com_1141_pos	4',7-Dihydroxyflavanone	C15 H12 O4	256.074	10.007	257.081	2.43575e+07	7.66778e+06	6.22347e+07	1.50845e+07	3.94563e+08	3.24132e+07	1.60598e+08	2.6433e+08	1.20156e+08	2.34272e+07	1.35243e+07	1.14639e+07	2.03795e+07	4.45651e+07	3.21519e+07	2.13748e+07	1.90004e+07	2.32359e+07	1.57989e+07	1.41702e+07	8.06582e+06	1.54255e+07	6.86558e+06	2.15027e+07	1.77062e+07	8.35861e+06	1.34867e+07	1.63509e+07	5.39143e+07	4.53783e+07	2.77888e+07	6.94143e+07	9.34327e+06	1.60633e+07	5.61096e+07	3.67953e+07
Com_8079_pos	2-(2-hydroxy-3-methylbutanamido)-4-methylpentanoic acid	C11 H21 N O4	231.147	6.515	232.155	3.64785e+07	4.08749e+07	2.20376e+07	9.07846e+06	2.30614e+06	4.42136e+07	2.31747e+07	4.7328e+07	2.81865e+07	1.19219e+07	3.52264e+07	1.06478e+07	1.88926e+07	2.79125e+07	1.54539e+07	1.54464e+07	8.49732e+06	1.79999e+07	4.46273e+07	3.26627e+07	1.6371e+07	2.95281e+07	2.67885e+07	7.70275e+06	1.44755e+07	6.08628e+07	2.91273e+07	2.1141e+07	7.16377e+06	1.92984e+07	3.03446e+07	4.12092e+06	4.21645e+07	2.52585e+07	5.68376e+07	2.57912e+07
Com_1241_pos	Biliverdin	C33 H34 N4 O6	582.248	11.922	583.255	3.83479e+07	2.53301e+07	6.7198e+07	6.23813e+07	1.77109e+08	4.87926e+07	2.2764e+07	4.48187e+08	1.11264e+08	3.04972e+07	5.00408e+07	2.83697e+07	7.43928e+07	5.20477e+07	2.22034e+07	1.24316e+07	4.79893e+07	3.97466e+07	3.16483e+07	4.92517e+07	1.43588e+07	2.86509e+07	1.3914e+08	5.12977e+07	5.30208e+07	1.53296e+07	4.78372e+07	5.76056e+07	1.8947e+07	1.23904e+08	2.9876e+07	3.66703e+08	8.15694e+07	2.09963e+07	5.52722e+07	9.43592e+07
Com_12368_pos	Imidazoleacetic acid	C5 H6 N2 O2	126.043	1.346	127.05	8.72626e+06	1.21519e+07	8.00981e+06	4.18368e+06	7.41663e+06	4.68424e+06	6.22988e+06	6.01819e+06	7.17757e+06	5.80274e+06	5.223e+06	5.09511e+06	3.61919e+06	9.59659e+06	1.08456e+07	4.86777e+06	8.7584e+06	6.72605e+06	9.19573e+06	8.08175e+06	3.14957e+07	1.06467e+07	3.86584e+06	1.62212e+07	7.12253e+06	8.31603e+06	1.18682e+07	6.5618e+06	1.26657e+07	4.95744e+06	1.97391e+07	1.22957e+07	5.14969e+06	7.07578e+06	7.22791e+06	9.45914e+06
Com_378_pos	Cholest-4-en-3-one	C27 H44 O	384.339	15.26	385.346	7.4656e+08	5.98561e+08	5.03724e+08	4.16156e+08	1.9291e+08	3.97222e+08	3.0022e+08	5.76488e+08	4.6648e+08	2.03518e+08	7.66498e+08	1.10566e+08	3.69928e+08	7.19774e+08	1.40954e+08	2.52163e+08	1.12076e+08	3.34435e+08	5.43268e+08	5.65843e+08	3.23966e+08	1.03744e+09	5.18999e+08	1.06608e+09	3.17097e+08	4.21832e+08	5.99316e+08	4.51938e+08	2.27699e+08	5.06929e+08	4.60053e+08	1.06607e+09	8.50253e+08	3.20165e+08	1.76262e+09	7.05716e+08
Com_46285_pos	Heptadecanoic Acid	C17 H34 O2	292.239	11.151	293.247	2.00169e+06	1.58266e+06	978409	1.80835e+06	362191	1.03219e+06	1.21303e+06	903225	1.23522e+06	1.42293e+06	1.39191e+06	849446	956320	2.13622e+06	569351	1.5521e+06	2.67635e+06	1.44433e+06	1.89378e+06	910110	1.41509e+06	1.81182e+06	1.12389e+06	4.44224e+06	1.74065e+06	1.62477e+06	1.87029e+06	1.59683e+06	800817	1.53493e+06	998503	1.23369e+06	4.13038e+06	1.48324e+06	1.46995e+06	1.65604e+06
Com_58085_pos	Calcium D-Panthotenate	C18 H32 Ca N2 O10	476.17	6.135	477.178	1.71721e+06	1.87187e+06	1.64643e+06	641854	382132	1.09939e+06	1.69794e+06	813047	1.23373e+06	246397	572872	235392	1.80702e+06	1.0762e+06	449166	1.58209e+06	718683	835978	1.32691e+06	1.1922e+06	743121	822197	375956	875649	769199	893096	874791	674360	397322	1.41905e+06	1.22237e+06	1.5576e+06	354459	847847	2.12601e+06	1.07488e+06
Com_10989_pos	N-(9-oxodecyl)acetamide	C12 H23 N O2	213.173	8.565	214.18	3.4027e+07	2.44694e+07	2.08728e+07	1.09844e+07	2.74785e+06	1.45935e+07	1.33673e+07	6.15515e+06	1.59022e+07	6.43076e+06	2.26518e+07	3.90476e+06	1.044e+07	1.30767e+07	5.26786e+06	1.11508e+07	6.9944e+06	9.98964e+06	1.55506e+07	1.6287e+07	2.2766e+07	1.3952e+07	4.29653e+06	3.11539e+06	1.71456e+07	1.07315e+07	1.29806e+07	7.84354e+06	4.92894e+06	7.83089e+06	8.12027e+06	1.98972e+06	1.15499e+07	1.9119e+07	1.1922e+07	9.16304e+06
Com_29404_pos	2-Aminobenzenesulfonic acid	C6 H7 N O3 S	173.015	6.928	174.022	1.12998e+06	1.00989e+06	1.05052e+06	3.8331e+06	3.01958e+06	2.25819e+06	1.73528e+06	3.9514e+06	2.24849e+06	4.01572e+06	1.29958e+06	5.92681e+06	1.47617e+06	1.10948e+06	5.10799e+06	1.50722e+06	4.55214e+06	3.12439e+06	1.33151e+06	738623	1.61926e+06	1.57713e+06	1.80059e+06	2.65861e+06	901232	832491	1.43243e+06	3.91945e+06	5.20902e+06	1.3814e+06	1.07921e+06	1.17443e+06	801314	1.57632e+06	1.09532e+06	2.02956e+06
Com_20061_pos	17¦Á-Ethynylestradiol	C20 H24 O2	296.174	9.179	297.181	9.38048e+06	1.64734e+07	6.01006e+06	3.12804e+06	882381	5.7193e+06	4.44089e+06	5.77885e+06	6.47668e+06	1.50587e+06	1.00006e+07	2.84963e+06	3.64277e+06	8.0971e+06	3.77739e+06	4.18361e+06	3.23006e+06	4.66088e+06	9.6434e+06	6.79123e+06	1.09252e+07	9.49934e+06	4.57898e+06	2.00984e+06	2.79063e+06	5.28436e+06	6.44038e+06	5.16503e+06	3.51649e+06	3.66557e+06	7.9641e+06	2.75375e+06	7.41549e+06	1.17327e+07	4.49747e+06	5.83882e+06
Com_1574_pos	5-Fluoro-2-[(3S)-1-(2-methylbenzyl)-3-pyrrolidinyl]-1H-benzimidazole	C19 H20 F N3	146.071	1.443	310.175	1.47732e+07	1.3278e+07	1.81817e+07	4.09254e+07	3.00925e+07	2.17917e+07	2.08546e+07	1.13757e+07	2.14091e+07	1.51388e+08	1.41691e+07	2.33641e+08	1.13359e+07	1.16548e+07	6.86568e+07	2.60172e+07	1.31434e+08	8.10371e+07	1.31496e+07	2.28459e+07	2.05686e+07	1.03235e+07	1.23268e+07	4.70998e+07	1.00924e+07	1.54852e+07	1.89865e+07	3.09873e+07	1.63297e+08	1.17005e+07	1.83575e+07	1.61106e+07	7.98578e+06	1.66239e+07	1.01707e+07	3.44042e+07
Com_23489_pos	4-Hexyloxyaniline	C12 H19 N O	193.147	7.304	194.154	1.06756e+07	1.2995e+07	7.16811e+06	5.92827e+06	630868	8.65316e+06	7.24388e+06	3.99912e+06	7.16175e+06	2.70498e+06	9.8842e+06	1.89052e+06	2.81924e+06	6.1932e+06	3.24046e+06	5.4383e+06	5.09939e+06	4.65879e+06	5.90951e+06	5.96316e+06	1.03864e+07	6.62844e+06	2.97399e+06	3.52154e+06	4.32208e+06	5.75478e+06	5.68248e+06	3.78178e+06	1.04886e+06	5.5906e+06	2.75994e+06	5.88044e+06	5.25947e+06	9.65327e+06	5.86153e+06	4.97949e+06
Com_10917_pos	Glu-Val-Phe	C19 H27 N3 O6	393.19	9.537	394.197	5.55209e+06	5.8299e+06	5.31652e+06	7.05239e+06	6.47114e+06	4.99556e+06	4.35118e+06	8.23183e+06	5.97507e+06	2.10416e+07	4.51331e+06	2.47382e+07	4.9772e+06	5.09499e+06	2.73291e+07	3.02983e+06	6.61064e+06	1.21669e+07	4.21731e+06	6.69706e+06	3.36892e+06	5.12966e+06	7.08091e+06	5.08214e+06	3.25554e+06	4.27064e+06	4.88777e+06	6.77864e+06	3.07276e+07	4.32232e+06	6.46356e+06	3.28343e+06	1.12237e+06	4.9336e+06	5.12438e+06	7.84449e+06
Com_20771_pos	SDB-006 N-phenyl analog	C20 H22 N2 O	306.179	6.523	307.186	6.83275e+06	2.41532e+06	6.73104e+06	4.65189e+06	1.99982e+06	4.67409e+06	3.76997e+06	1.95284e+06	4.12847e+06	3.83951e+06	6.31642e+06	5.32906e+06	2.22421e+06	3.52483e+06	2.3539e+06	5.28597e+06	2.90289e+06	3.9721e+06	5.40716e+06	1.61552e+07	3.51473e+06	3.583e+06	6.61528e+06	4.14951e+06	9.2449e+06	5.75927e+06	6.80363e+06	3.83467e+06	3.19852e+06	5.26116e+06	2.41573e+06	3.85944e+06	6.047e+06	4.84546e+06	4.61339e+06	4.25942e+06
Com_1672_pos	3'-Adenosine monophosphate (3'-AMP)	C10 H14 N5 O7 P	347.061	1.332	348.069	2.02282e+07	2.1953e+07	5.68573e+07	1.20606e+08	2.65675e+08	5.49701e+07	1.89384e+07	5.97908e+06	7.06509e+07	1.36642e+08	2.25295e+07	2.40073e+07	2.22442e+08	2.37167e+07	2.05135e+08	6.85487e+07	2.96579e+07	9.15848e+07	1.7694e+07	2.2998e+07	1.01588e+07	1.10001e+07	1.33449e+07	5.20771e+07	2.84031e+07	1.01164e+07	2.07241e+07	1.64191e+07	1.45486e+08	6.4777e+07	2.22708e+07	9.45581e+07	1.82481e+07	2.30381e+07	1.26789e+07	4.96845e+07
Com_22970_pos	N1-(2-amino-2-oxoethyl)pent-3-enamide	C7 H12 N2 O2	156.09	7.937	157.097	958424	941112	862097	1.61411e+06	815670	1.04053e+06	1.12508e+06	1.57763e+06	1.11683e+06	844622	793611	8.73448e+06	1.115e+06	808327	684479	1.32016e+06	1.06363e+06	1.92054e+06	1.55685e+06	1.05733e+06	854451	777905	2.42761e+06	1.07557e+06	795486	1.0156e+06	1.1951e+06	1.56995e+06	729362	911529	853005	795838	700954	1.12406e+06	715912	925076
Com_44121_pos	S-(Methyl)Glutathione	C11 H19 N3 O6 S	321.099	5.636	322.107	1.00287e+06	1.45908e+06	291300	222106	121731	811202	571017	252806	591514	198920	928316	302829	488703	1.92637e+06	1.2066e+06	741769	851762	830659	2.02101e+06	832053	857027	4.32517e+06	739319	345297	412392	1.79073e+06	1.41537e+06	797116	181596	618936	1.70513e+06	259906	305700	1.98405e+06	922252	846835
Com_14534_pos	Etiocholanolone	C19 H30 O2	272.214	14.646	273.221	3.77476e+06	2.00581e+06	8.70148e+06	1.75031e+07	8.90665e+06	1.49623e+07	5.29735e+06	3.09817e+06	8.03121e+06	1.16635e+07	3.01865e+06	8.66753e+06	7.58337e+06	3.90799e+06	9.40035e+06	3.3285e+06	1.77828e+07	8.16909e+06	9.12382e+06	5.84687e+06	2.19406e+06	7.8678e+06	9.14594e+06	1.71633e+07	3.97237e+06	7.71228e+06	7.87831e+06	2.39155e+07	5.99274e+06	7.8922e+06	3.58418e+06	6.00526e+06	5.53962e+06	3.86662e+06	5.85491e+06	7.83137e+06
Com_30967_pos	QMK	C16 H31 N5 O5 S	388.183	7.47	389.19	7.2398e+06	8.3489e+06	3.64487e+06	636634	245440	3.39359e+06	2.59543e+06	986785	3.38643e+06	626230	4.16123e+06	327741	2.26846e+06	7.28086e+06	2.25503e+06	2.50053e+06	1.06934e+06	2.56118e+06	5.1159e+06	4.73835e+06	4.44211e+06	7.77301e+06	2.5457e+06	1.35527e+06	2.72558e+06	3.47732e+06	4.02166e+06	2.16669e+06	458291	2.20191e+06	3.08234e+06	372500	4.6763e+06	5.40517e+06	5.3573e+06	2.96506e+06
Com_42989_pos	PC (16:0e/20:0)	C44 H90 N O7 P	775.647	15.624	776.655	265595	273337	3.04193e+06	999476	673346	878261	204405	4.07293e+06	1.30116e+06	287491	128376	332893	3.1103e+06	188527	456813	1.03747e+06	159522	712675	1.76343e+06	230493	503411	1.17438e+06	401485	283392	464801	4.97976e+06	1.22514e+06	957535	420777	989863	2.30063e+06	2.96227e+06	838073	180672	2.91234e+06	1.44527e+06
Com_8644_pos	KMH	C17 H30 N6 O4 S	414.211	7.56	415.218	229207	590155	1.39212e+06	2.45831e+06	3.20472e+06	1.90013e+06	810661	3.1408e+06	1.71576e+06	5.40607e+06	1.21906e+06	3.33196e+07	3.22573e+06	1.7016e+06	2.54068e+06	1.76372e+06	3.21326e+06	6.54871e+06	1.60396e+06	1.65503e+06	2.09449e+06	1.1328e+06	8.74488e+06	1.33312e+06	980198	950803	2.31191e+06	4.69337e+06	4.28414e+06	1.00562e+06	2.34143e+06	951910	1.76332e+06	573585	1.77519e+06	2.17357e+06
Com_3091_pos	SNK	C13 H25 N5 O6	347.184	9.529	348.192	1.38737e+08	1.68374e+08	9.21988e+07	1.69891e+07	6.52209e+06	1.03737e+08	8.68468e+07	3.14948e+07	8.06124e+07	1.25554e+07	6.20466e+07	9.60767e+06	3.45463e+07	7.46931e+07	2.83895e+07	3.32561e+07	1.79103e+07	3.41256e+07	5.89356e+07	5.61915e+07	4.83414e+07	5.40003e+07	2.61707e+07	1.63596e+07	4.31044e+07	4.7906e+07	4.38762e+07	2.85831e+07	1.16559e+07	2.63161e+07	3.04737e+07	6.0317e+06	5.84066e+07	5.49037e+07	5.2297e+07	3.35835e+07
Com_63084_pos	1,7-bis(4-hydroxyphenyl)heptan-3-one	C19 H22 O3	280.142	11.07	281.149	1.24529e+06	1.04316e+06	537907	467845	213982	597286	501017	641880	656045	394477	1.07116e+06	389917	767260	1.46302e+06	355369	1.11325e+06	608488	770368	937417	814290	924348	1.09432e+06	474938	505557	753298	1.21588e+06	840006	734689	436612	636331	839974	528648	898087	931935	572029	697288
Com_4997_pos	Spectinomycin	C14 H24 N2 O7	332.158	1.417	333.166	8.90096e+07	7.33559e+07	5.08931e+07	3.30933e+07	1.09704e+07	4.37308e+07	3.9506e+07	1.39947e+07	4.43192e+07	2.12588e+07	5.22313e+07	9.77333e+06	1.94102e+07	5.32421e+07	2.16067e+07	4.02212e+07	2.89555e+07	3.08374e+07	5.97696e+07	6.11343e+07	4.45854e+07	3.87577e+07	2.4461e+07	2.77835e+07	5.19446e+07	5.40812e+07	4.53147e+07	2.93105e+07	1.51439e+07	3.14503e+07	2.79308e+07	2.30542e+07	3.07254e+07	4.71156e+07	3.63162e+07	3.01309e+07
Com_12138_pos	N-Stearoyl taurine	C20 H41 N O4 S	408.299	11.472	409.306	1.45392e+07	2.46256e+07	9.35138e+06	1.75462e+06	857179	7.21864e+06	4.55583e+06	1.27479e+06	8.02216e+06	2.08141e+06	1.01378e+07	474586	2.83732e+06	1.77825e+07	5.47674e+06	6.73854e+06	3.68296e+06	6.15149e+06	2.29017e+07	1.75101e+07	9.40824e+06	3.31401e+07	3.7298e+06	2.07661e+06	5.0769e+06	7.50944e+06	1.26691e+07	5.37705e+06	1.90454e+06	7.56764e+06	2.52396e+07	2.36106e+06	1.62872e+07	1.36464e+07	7.33483e+06	9.96479e+06
Com_8351_pos	(6E)-7-(2H-1,3-benzodioxol-5-yl)-1-(piperidin-1-yl)hept-6-en-1-one	C19 H25 N O3	337.164	6.864	338.171	2.30335e+07	2.49691e+07	1.76894e+07	2.08722e+07	1.48077e+07	2.20116e+07	1.27545e+07	1.22393e+07	1.85472e+07	1.02972e+07	1.66463e+07	3.47269e+07	1.41816e+07	2.20114e+07	1.12985e+07	1.96162e+07	9.7283e+06	1.73133e+07	1.4597e+07	1.74654e+07	1.39767e+07	1.7233e+07	1.41455e+07	1.12613e+07	2.29481e+07	1.28751e+07	1.55628e+07	2.12083e+07	8.76476e+06	1.13591e+07	1.49483e+07	2.01432e+07	1.24143e+07	2.45785e+07	1.46169e+07	1.60042e+07
Com_9348_pos	2-{[methyl(2,3,4,5,6-pentahydroxyhexyl)amino]methylidene}malononitrile	C11 H17 N3 O5	271.117	1.836	272.124	4.14758e+07	4.65089e+07	3.03729e+07	2.74258e+07	6.72844e+06	2.63615e+07	2.22718e+07	1.73213e+07	2.73083e+07	2.19591e+07	4.36449e+07	1.63199e+07	2.09359e+07	4.15453e+07	1.73459e+07	3.23811e+07	2.4919e+07	2.73814e+07	3.71706e+07	4.37741e+07	2.99271e+07	2.91669e+07	2.57387e+07	2.11539e+07	3.24363e+07	3.37756e+07	3.16429e+07	2.44233e+07	1.37824e+07	3.1888e+07	1.99136e+07	3.28315e+07	4.37523e+07	2.896e+07	3.45271e+07	2.87598e+07
Com_53070_pos	Melanin	C18H10N2O4	318.065	1.155	319.072	1.61921e+06	1.95052e+06	995716	302076	372828	534305	1.09957e+06	276740	893871	1.00382e+06	2.63857e+06	539585	256220	843700	743609	2.23418e+06	1.95966e+06	1.27742e+06	1.38586e+06	2.78623e+06	2.50546e+06	2.08523e+06	291042	307791	1.66399e+06	2.47056e+06	1.68702e+06	451751	574063	601212	716160	438199	700701	1.13707e+06	597821	652122
Com_36461_pos	PC (16:0/17:1)	C41 H80 N O8 P	745.564	16.02	746.575	2.38844e+06	4.69172e+06	1.49375e+06	3.34157e+06	1.57216e+06	2.83979e+06	2.98774e+06	1.06262e+06	2.54722e+06	2.21599e+06	5.99943e+06	519256	2.20304e+06	7.35588e+06	864368	2.3618e+06	3.65485e+06	3.14683e+06	1.83567e+06	3.0871e+06	1.8012e+06	1.75036e+06	950672	1.6573e+06	1.51361e+06	882912	1.68485e+06	2.07112e+06	1.49183e+06	3.70285e+06	2.71028e+06	1.89128e+06	5.15756e+06	4.10026e+06	553889	2.70988e+06
Com_8440_pos	Flurazepam-d10	C21 H13 [2]H10 Cl F N3 O	397.21	6.88	398.217	4.76693e+07	3.88102e+07	2.59583e+07	2.64146e+07	3.26156e+06	3.48633e+07	2.56966e+07	9.58974e+06	2.6533e+07	1.39312e+07	3.19415e+07	1.04956e+07	1.30156e+07	3.22506e+07	1.19764e+07	1.84546e+07	4.41203e+06	1.70597e+07	2.43014e+07	3.1613e+07	2.36784e+07	2.3068e+07	1.78142e+07	1.54764e+07	2.60835e+07	2.4353e+07	2.32985e+07	1.93201e+07	8.33994e+06	3.08082e+07	1.58098e+07	1.44289e+07	3.432e+07	2.7859e+07	2.69567e+07	2.22303e+07
Com_11860_pos	2-(4,4-diphenyl-1-piperidinobuta-1,3-dienyl)phenyl acetate	C29 H29 N O2	423.226	11.915	424.233	2.8261e+07	2.05123e+07	1.45376e+07	1.30501e+07	4.82784e+06	2.51147e+07	3.11436e+07	4.91442e+06	1.77952e+07	2.10336e+06	3.2909e+07	3.68207e+06	1.38785e+07	2.08516e+07	1.20028e+07	1.22327e+07	1.04082e+07	1.35085e+07	1.71991e+07	3.24788e+07	2.5388e+07	2.47046e+07	8.52735e+06	1.33967e+07	1.87576e+07	3.06937e+07	2.13932e+07	1.33104e+07	8.35609e+06	2.02527e+07	2.60718e+07	7.52815e+06	1.38771e+07	3.09617e+07	1.80063e+07	1.72955e+07
Com_52034_pos	Tetranor-12R-HETE	C16 H26 O3	248.178	15.538	249.185	1.7961e+06	1.26284e+06	1.35768e+06	1.19446e+06	1.2188e+06	1.42959e+06	871896	2.79841e+06	1.49122e+06	1.45106e+06	2.34809e+06	1.09476e+06	1.3092e+06	916830	1.63976e+06	968633	842512	1.32135e+06	770815	889633	1.14072e+06	1.44081e+06	1.19644e+06	976756	1.05004e+06	1.26775e+06	1.09162e+06	1.00625e+06	1.59751e+06	1.41454e+06	1.18448e+06	1.36031e+06	1.26651e+06	964796	2.02241e+06	1.3521e+06
Com_7528_pos	5-Methylcytosine	C5 H7 N3 O	125.059	1.392	126.066	3.13376e+07	4.38726e+07	2.01989e+07	2.72648e+07	2.71563e+07	1.87244e+07	2.0366e+07	1.45423e+07	2.54329e+07	2.08588e+07	1.65133e+07	1.35698e+07	9.52639e+06	2.42717e+07	1.79841e+07	1.67897e+07	3.32151e+07	1.90911e+07	3.02002e+07	2.22667e+07	2.94143e+07	1.81059e+07	1.22044e+07	7.01226e+07	1.35279e+07	2.58624e+07	2.77131e+07	1.92602e+07	2.10704e+07	1.61219e+07	3.52543e+07	4.02434e+07	9.67127e+06	2.44435e+07	1.89388e+07	2.31255e+07
Com_54293_pos	3-phenyl-5-(1,2,3-thiadiazol-4-yl)-1,2,4-oxadiazole	C10 H6 N4 O S	252.009	8.984	253.016	1.05885e+06	992681	842341	886981	1.52368e+06	628204	1.06814e+06	1.03118e+06	1.00401e+06	868952	1.0963e+06	511303	663760	1.07636e+06	553905	2.95127e+06	1.55535e+06	1.15965e+06	1.12864e+06	1.16525e+06	662155	982429	711938	1.1782e+06	1.28738e+06	1.01857e+06	1.01682e+06	717890	571721	884257	1.04767e+06	1.06927e+06	1.23938e+06	998364	965325	936736
Com_9935_pos	ACar 22:1	C29 H56 N O4	481.413	14.255	482.42	714244	561014	579220	1.02348e+07	3.97342e+06	1.10151e+06	677945	965735	2.35099e+06	1.24435e+07	669396	2.02569e+07	585859	703615	3.71551e+07	568004	1.7111e+06	9.26168e+06	566562	633895	846778	1.42397e+06	3.95772e+06	2.59955e+06	1.19558e+06	635822	1.48248e+06	4.05748e+06	3.41282e+07	2.55746e+06	4.53103e+06	845475	712318	571388	754865	6.01978e+06
Com_6019_pos	Phenylethanolamine	C8 H11 N O	137.084	12.689	138.091	2.28189e+07	3.07939e+07	1.31446e+07	1.36817e+07	4.25671e+06	2.79897e+07	7.2914e+06	7.82581e+07	2.47794e+07	1.40958e+07	2.15105e+07	1.05567e+07	1.09793e+07	7.26899e+07	1.2639e+07	1.39499e+07	2.44858e+07	2.26133e+07	2.38236e+07	1.64281e+07	2.89242e+07	4.55309e+07	1.19084e+07	9.69079e+06	1.93575e+07	3.81422e+07	2.42257e+07	1.55953e+07	1.72605e+07	5.39458e+06	2.61118e+07	9.63203e+06	4.78775e+07	7.32148e+07	1.95605e+07	2.68309e+07
Com_1396_pos	ACar 18:1	C25 H48 N O4	425.35	13.663	426.358	1.23451e+08	5.9794e+07	9.567e+07	1.35203e+08	3.24848e+08	1.39039e+08	8.60504e+07	4.78911e+07	1.26493e+08	1.64057e+08	9.773e+07	3.40369e+07	1.0336e+06	8.11869e+07	2.80968e+08	1.59015e+08	8.40329e+07	1.12757e+08	9.26962e+07	7.40221e+07	1.3438e+08	1.20255e+08	1.83233e+08	1.0815e+08	1.1009e+08	8.39307e+07	1.13345e+08	1.00462e+08	3.55858e+08	3.88519e+07	2.63487e+08	1.40939e+08	1.45499e+08	9.14402e+07	6.72185e+07	1.5047e+08
Com_4347_pos	N-Acetyl-DL-phenylalanine	C11 H13 N O3	207.09	7.66	208.096	3.91284e+07	4.51189e+07	3.42856e+07	3.82403e+07	3.58172e+06	8.12443e+07	7.06502e+07	3.38844e+07	4.32667e+07	2.21439e+07	1.20331e+08	1.53047e+07	2.15877e+07	5.03775e+07	3.83616e+07	2.02951e+07	8.53386e+07	4.67175e+07	3.64775e+07	4.077e+07	8.38367e+07	9.82705e+07	1.00001e+07	3.37002e+07	6.80983e+07	8.60284e+07	5.71477e+07	1.94731e+07	1.08182e+07	1.79576e+07	3.76741e+07	4.30725e+06	1.96874e+07	1.2655e+08	6.26923e+07	3.73949e+07
Com_16278_pos	2-{[4-(tert-butyl)benzyl]thio}-4-methylquinoline-3-carbonitrile	C22 H22 N2 S	346.151	10.337	347.158	1.83259e+07	1.77067e+07	1.28186e+07	9.18309e+06	3.22065e+06	1.44932e+07	1.17331e+07	6.37014e+06	1.17314e+07	1.0679e+07	1.64317e+07	6.45047e+06	1.19077e+07	2.60755e+07	1.7269e+07	1.43601e+07	7.5151e+06	1.38361e+07	1.41413e+07	9.75997e+06	4.07127e+06	1.22153e+07	1.17337e+07	8.40298e+06	1.47138e+07	1.05885e+07	1.07033e+07	8.88747e+06	7.91953e+06	9.82294e+06	9.05407e+06	965956	1.67454e+07	1.72312e+07	1.7609e+07	1.10294e+07
Com_5825_pos	2,6-di(tert-butyl)-4-[2-(4-chlorophenyl)-1,3-thiazol-4-yl]phenol	C23 H26 Cl N O S	399.143	7.739	400.15	7.47676e+07	8.34372e+07	4.15077e+07	3.05551e+06	1.85261e+06	2.87966e+07	2.97396e+07	8.02541e+06	3.38978e+07	7.512e+06	6.9719e+07	4.53427e+06	3.43783e+07	8.89033e+07	3.87576e+07	3.43763e+07	1.3343e+07	3.64405e+07	7.27528e+07	6.65291e+07	5.1761e+07	7.82027e+07	2.80523e+07	8.25249e+06	3.03334e+07	4.63803e+07	4.7783e+07	1.84692e+07	6.80483e+06	2.21991e+07	3.86573e+07	386004	5.16691e+07	6.91966e+07	5.36355e+07	3.26272e+07
Com_339_pos	Spermidine	C7 H19 N3	145.158	1.177	146.165	1.47429e+09	1.30796e+09	1.54086e+09	2.82442e+08	6.24016e+07	1.05283e+09	1.61257e+09	1.54615e+08	9.35997e+08	7.0324e+08	1.49822e+09	6.13894e+08	1.38503e+08	3.67113e+08	5.92508e+08	1.7085e+09	1.32123e+09	8.679e+08	9.80529e+08	1.58908e+09	1.55457e+09	1.85497e+09	2.27002e+08	1.49812e+08	1.16857e+09	1.47336e+09	1.12474e+09	3.35236e+08	4.51085e+08	6.34074e+08	7.34714e+08	2.56445e+08	6.60392e+08	1.66823e+09	7.99303e+08	6.92435e+08
Com_20078_pos	ACar 21:1	C28 H54 N O4	467.397	14.04	468.404	361201	317118	811686	4.37017e+06	528391	540444	527014	676754	1.0166e+06	1.61545e+06	433704	4.2017e+06	377882	370492	1.00693e+07	311596	1.35746e+06	2.3422e+06	345740	340095	995302	335825	1.07528e+06	563141	312160	329591	537142	1.40968e+06	1.48173e+07	464452	1.03933e+06	362782	404004	362316	358860	2.40234e+06
Com_62_pos	Monoolein	C21 H40 O4	356.292	15.123	357.299	5.93886e+08	1.64838e+08	4.96649e+09	4.90084e+08	6.45799e+09	5.41905e+08	5.10411e+08	1.83329e+07	1.71799e+09	2.85948e+09	1.80874e+08	2.60954e+08	1.87511e+08	8.55941e+07	3.96226e+08	7.84571e+08	3.01264e+09	9.70981e+08	3.21704e+08	3.56793e+08	3.35681e+08	3.97333e+08	6.263e+07	3.66976e+08	2.07692e+08	2.42073e+08	2.8636e+08	1.83252e+09	6.68862e+08	1.22241e+09	3.78014e+08	3.61481e+08	3.61227e+08	8.0689e+08	2.29699e+07	7.06797e+08
Com_5083_pos	Epinephrine	C9 H13 N O3	183.09	6.13	184.097	8.70064e+07	7.35933e+07	6.75995e+07	6.06824e+07	2.27395e+07	8.58247e+07	7.54733e+07	6.79388e+07	6.76072e+07	5.785e+07	6.98172e+07	3.43005e+07	7.57994e+07	1.01278e+08	6.17079e+07	1.08187e+08	6.47522e+07	7.17116e+07	6.41628e+07	8.21236e+07	7.91999e+07	5.93425e+07	6.39529e+07	5.30218e+07	7.99355e+07	6.42595e+07	6.82498e+07	6.98182e+07	4.73181e+07	9.06898e+07	7.23558e+07	9.30741e+07	5.05844e+07	1.01853e+08	9.93307e+07	7.8128e+07
Com_52351_pos	Cer-NS (d18:1/15:1)	C33 H63 N O3	521.481	16.786	522.489	688767	474134	1.30946e+06	587505	628638	683648	336153	842211	693815	86446.8	171746	260784	276372	185782	289855	191489	127492	198746	789572	233505	2.74393e+06	464164	563212	101305	289108	712671	737184	577457	442197	203156	1.01657e+06	282360	151824	128283	199197	375131
Com_7649_pos	4-Methoxycinnamaldehyde	C10 H10 O2	162.068	8.295	163.076	1.48449e+07	1.28113e+07	9.92853e+06	5.71545e+06	7.16939e+06	2.44172e+07	9.98104e+06	5.83247e+07	1.78991e+07	7.00662e+06	1.29374e+07	8.13064e+06	1.08747e+07	8.98078e+06	9.22374e+06	1.61457e+07	8.91785e+06	1.02772e+07	1.69188e+07	9.52933e+06	1.51496e+07	1.04579e+07	7.01054e+06	9.77332e+06	1.02387e+07	2.08673e+07	1.24932e+07	9.79985e+06	9.7158e+06	7.58589e+06	1.14325e+07	2.46539e+07	1.37583e+07	1.29512e+07	1.84219e+07	1.35399e+07
Com_11970_pos	6¦Á-Naltrexol	C20 H25 N O4	343.182	11.17	344.189	3.03661e+07	2.80657e+07	1.96996e+07	4.35382e+06	4.63287e+06	1.03049e+07	2.06402e+07	2.86243e+06	1.51157e+07	6.37862e+06	1.30834e+07	1.88359e+06	3.52405e+06	1.18542e+07	5.24692e+06	1.22464e+07	2.57815e+06	7.09942e+06	1.67734e+07	1.29941e+07	6.99679e+06	1.5704e+07	4.07619e+06	3.34261e+06	1.78436e+07	1.23531e+07	1.12605e+07	6.91391e+06	3.84674e+06	1.09345e+07	5.64012e+06	4.42787e+06	9.20372e+06	1.07528e+07	7.09668e+06	7.35204e+06
Com_4002_pos	N-Formylkynurenine	C11 H12 N2 O4	236.079	1.451	237.087	1.1353e+08	9.4905e+07	8.08615e+07	4.53907e+07	1.57326e+07	3.58531e+07	4.08432e+07	1.45234e+07	5.5205e+07	3.44099e+07	1.07673e+08	1.57177e+07	2.22359e+07	1.23336e+08	2.56462e+07	4.20877e+07	4.42985e+07	5.19257e+07	8.86124e+07	9.93298e+07	6.72804e+07	2.40689e+07	4.51043e+07	3.58485e+07	6.85752e+07	6.05769e+07	6.11745e+07	4.60976e+07	2.19816e+07	3.87435e+07	5.32869e+07	3.06622e+07	2.28462e+07	3.18033e+07	4.7979e+07	3.6675e+07
Com_6542_pos	15-Deoxy-¦¤12,14-prostaglandin A1	C20 H30 O3	300.209	13.913	301.216	9.19161e+06	1.47629e+07	2.27054e+07	1.49021e+07	5.77143e+07	1.70666e+07	4.84378e+07	1.22722e+07	2.46316e+07	2.9597e+07	9.243e+06	2.90564e+07	2.46199e+07	2.42187e+07	2.75831e+07	1.26728e+07	1.43839e+07	2.14218e+07	1.40854e+07	1.60879e+07	1.04898e+07	2.68484e+07	2.47384e+07	2.94051e+07	1.63296e+07	1.137e+07	1.86693e+07	2.18611e+07	2.84658e+07	1.68097e+07	2.55783e+07	2.06143e+07	8.92332e+06	1.7188e+07	1.08398e+07	1.8785e+07
Com_8700_pos	DAG (16:0/18:1)	C37 H70 O5	611.548	15.21	612.556	3.17516e+06	2.79983e+06	3.08201e+06	3.12721e+06	2.9431e+06	2.904e+06	1.1859e+06	4.98422e+07	8.63243e+06	2.05004e+06	2.07024e+06	2.19751e+06	3.41164e+06	2.51204e+06	3.45519e+06	3.13903e+06	2.18399e+06	2.62746e+06	2.51559e+06	2.32994e+06	2.88167e+06	2.84619e+06	2.9781e+06	3.16494e+06	2.96768e+06	3.11607e+06	2.85002e+06	2.33475e+06	3.12378e+06	2.33862e+06	3.46336e+06	2.99286e+06	2.57305e+06	1.88152e+06	2.84692e+06	2.69436e+06
Com_26745_pos	1-Naphthol	C10 H8 O	144.058	10.682	145.065	5.40708e+06	5.26853e+06	5.40838e+06	3.13186e+06	1.80569e+06	4.49248e+06	5.18136e+06	3.63484e+06	4.29128e+06	6.13471e+06	1.00302e+07	1.6624e+06	5.03141e+06	7.49432e+06	3.32672e+06	1.20025e+07	7.26263e+06	6.61811e+06	8.40067e+06	6.43292e+06	3.70794e+06	1.06658e+07	2.23948e+06	4.54416e+06	9.47778e+06	8.41947e+06	6.73602e+06	4.51699e+06	4.82739e+06	6.72887e+06	5.38589e+06	5.9513e+06	1.0632e+07	7.73573e+06	8.14629e+06	6.74055e+06
Com_9544_pos	Maslinic acid	C30 H48 O4	494.338	14.21	495.345	2.82826e+06	3.75646e+06	5.33978e+06	1.9261e+07	8.92758e+06	6.51696e+06	4.504e+06	5.50941e+06	7.08043e+06	6.50937e+06	4.14041e+06	1.59154e+07	8.05315e+06	4.28622e+06	2.36754e+07	5.93749e+06	2.78456e+07	1.20454e+07	6.19338e+06	5.2848e+06	2.007e+06	1.22864e+07	7.87838e+06	2.93576e+07	2.76323e+06	3.9702e+06	8.71762e+06	4.14023e+07	1.52041e+07	2.81599e+06	3.056e+06	6.03966e+06	2.6631e+06	3.59104e+06	2.84472e+06	9.70211e+06
Com_14981_pos	7-(2-aminophenyl)heptanoic acid	C13 H19 N O2	243.122	2.631	244.129	2.03258e+07	1.62518e+07	1.39066e+07	1.43101e+07	1.82771e+06	1.86492e+07	1.25011e+07	2.04429e+07	1.47769e+07	8.55555e+06	1.79811e+07	1.62691e+07	1.27747e+07	1.76306e+07	9.0685e+06	1.2112e+07	8.02197e+06	1.28017e+07	1.72986e+07	1.91097e+07	1.83026e+07	1.46931e+07	1.41178e+07	6.28053e+06	9.72834e+06	2.12562e+07	1.50984e+07	1.95207e+07	1.5503e+07	1.99605e+07	1.24516e+07	9.38934e+06	2.06713e+07	2.06397e+07	2.01531e+07	1.72861e+07
Com_25143_pos	N1-isopropyl-2-(1H-2-pyrrolylcarbonyl)-1-hydrazinecarboxamide	C9 H14 N4 O2	232.095	15.355	233.102	1.33321e+06	985757	1.35507e+06	1.14341e+07	1.07545e+06	8.02153e+06	1.01333e+06	5.00826e+06	3.77834e+06	1.20836e+06	998572	1.48959e+06	1.85525e+06	898504	1.09343e+06	1.08607e+06	1.52387e+06	1.26921e+06	1.45239e+06	864461	1.6222e+06	1.27369e+06	4.69334e+06	4.51068e+06	1.76545e+06	1.45656e+06	2.20485e+06	6.12723e+06	956255	1.18429e+06	1.22504e+06	4.31062e+06	1.55737e+06	975766	2.02093e+06	2.29469e+06
Com_53376_pos	PC (15:0/16:0)	C39 H78 N O8 P	719.547	15.018	720.554	253747	204072	223923	227559	370474	180891	151789	219702	229019	261457	524292	201796	249543	173009	276068	215047	170332	258943	195950	170993	206705	216348	201443	208693	287076	240703	215989	183420	244401	246004	334650	210945	2.95976e+06	143193	197163	564942
Com_3579_pos	MQH	C16 H26 N6 O5 S	436.149	11.022	437.156	1.29137e+08	1.13916e+08	7.09166e+07	6.21487e+07	8.6652e+06	5.77148e+07	7.74127e+07	3.60551e+07	6.94957e+07	5.09142e+07	1.20359e+08	4.01461e+07	6.64986e+07	9.73314e+07	4.57873e+07	1.02949e+08	7.01534e+07	7.42673e+07	9.4269e+07	1.20122e+08	7.70504e+07	9.26469e+07	9.06351e+07	6.11072e+07	1.05294e+08	7.3352e+07	8.93096e+07	5.46433e+07	2.35632e+07	8.85676e+07	4.21287e+07	8.16831e+07	7.64133e+07	8.05732e+07	9.63079e+07	6.7985e+07
Com_36620_pos	2-allyl-2,3-dihydro-1H-dinaphtho[2,1-c:1,2-e]azepine	C25 H21 N	335.173	9.996	336.18	5.61582e+06	5.13081e+06	4.60992e+06	3.23071e+06	904611	4.05751e+06	4.60875e+06	2.39565e+06	3.81922e+06	1.46726e+06	4.46468e+06	1.43834e+06	1.74113e+06	2.91072e+06	1.03617e+06	3.62804e+06	2.98474e+06	2.45889e+06	2.96306e+06	3.77952e+06	4.03848e+06	2.50618e+06	1.84792e+06	3.16568e+06	2.75515e+06	4.33367e+06	3.17371e+06	1.91112e+06	1.11312e+06	2.49233e+06	1.8459e+06	2.70367e+06	2.83471e+06	2.67836e+06	2.8288e+06	2.301e+06
Com_3166_pos	(-)-Caryophyllene oxide	C15 H24 O	220.183	13.921	221.19	8.60416e+07	4.23142e+07	7.03407e+07	8.53726e+07	7.87146e+07	8.63451e+07	9.55811e+07	4.17823e+07	7.33115e+07	6.14584e+07	6.29616e+07	5.50899e+07	7.01072e+07	7.2936e+07	4.91257e+07	6.83898e+07	1.10897e+08	6.88706e+07	5.48435e+07	4.42081e+07	5.17228e+07	7.44978e+07	1.38136e+08	9.4334e+07	5.21653e+07	7.24884e+07	7.27995e+07	6.95267e+07	5.31637e+07	9.0668e+07	1.51513e+08	5.87078e+07	9.02859e+07	6.34002e+07	5.3737e+07	7.88753e+07
Com_4086_pos	N-Oleoyl dopamine	C26 H43 N O3	439.304	11.48	440.312	6.30159e+07	4.10248e+07	3.2672e+07	1.56118e+06	569755	1.46491e+07	1.30339e+07	2.74934e+06	2.11595e+07	844300	5.70655e+07	909749	2.57837e+07	5.27927e+07	2.23197e+07	2.68792e+07	7.2202e+06	2.42269e+07	6.62824e+07	7.03497e+07	1.19989e+08	8.57913e+07	1.75946e+07	1.50826e+06	5.70341e+06	4.00948e+07	5.09142e+07	1.13949e+07	3.58005e+06	6.95392e+06	3.81181e+07	678253	3.76375e+07	8.3365e+07	4.15106e+07	2.79048e+07
Com_7702_pos	4-Phenyl-3-buten-2-one	C10 H10 O	146.073	8.925	147.08	4.63644e+07	5.90766e+07	2.87275e+07	2.3132e+07	6.82665e+06	2.47902e+07	2.94823e+07	2.69237e+07	3.06654e+07	2.59499e+07	6.49246e+07	1.01268e+07	3.14091e+07	5.67856e+07	2.68594e+07	3.31347e+07	1.58696e+07	3.31325e+07	4.76474e+07	4.51361e+07	3.59333e+07	4.08245e+07	2.95392e+07	1.29312e+07	4.71295e+07	3.30051e+07	3.65183e+07	2.52938e+07	1.23109e+07	5.18933e+07	2.26927e+07	4.61676e+07	4.09322e+07	3.57443e+07	6.24755e+07	3.71888e+07
Com_12316_pos	ACar 13:0	C20 H40 N O4	357.288	12.767	358.295	1.06748e+06	967605	3.36633e+06	5.08578e+06	5.45403e+06	1.22872e+06	864203	929900	2.3705e+06	2.57352e+07	1.02818e+06	8.99132e+06	679704	1.23678e+06	1.56761e+07	1.36949e+06	1.19108e+07	8.32845e+06	1.98822e+06	3.07002e+06	773605	1.86101e+06	642346	2.44663e+06	1.82392e+06	1.22487e+06	1.72883e+06	3.82571e+06	2.44386e+07	4.65848e+06	1.5749e+06	1.21941e+06	1.06575e+06	1.3526e+06	1.20034e+06	4.91697e+06
Com_33192_pos	4-acetyl-4-(ethoxycarbonyl)heptanedioic acid	C12 H18 O7	296.083	11.118	297.09	441929	1.01924e+06	1.49758e+06	671036	322636	2.18975e+06	728416	2.06429e+06	1.11686e+06	1.88715e+06	1.84505e+06	1.28958e+06	2.1755e+06	3.21396e+06	1.47488e+06	1.40731e+06	1.49511e+06	1.84857e+06	1.44334e+06	1.55329e+06	708226	4.84147e+06	944152	1.0379e+06	1.85445e+06	2.52339e+06	1.86328e+06	985739	498360	1.75979e+06	4.21379e+06	376940	750793	1.2857e+06	7.87572e+06	2.21835e+06
Com_33934_pos	YPH	C20 H25 N5 O5	397.173	7.898	398.18	2.21497e+06	1.59421e+06	1.94618e+06	3.45051e+06	711891	3.93247e+06	2.72445e+06	1.18087e+06	2.21945e+06	3.09498e+06	4.83632e+06	1.65518e+06	2.90461e+06	4.66616e+06	2.86616e+06	4.59449e+06	5.897e+06	3.81436e+06	3.97624e+06	3.82484e+06	4.92144e+06	2.4615e+06	3.58996e+06	3.57399e+06	6.82212e+06	5.27593e+06	4.30575e+06	3.35432e+06	1.43753e+06	3.60446e+06	3.62731e+06	7.66005e+06	3.07716e+06	7.73101e+06	3.34484e+06	4.22959e+06
Com_27316_pos	RPH	C17 H28 N8 O4	391.198	7.991	392.205	3.99686e+06	3.99068e+06	2.89137e+06	3.42506e+06	1.17221e+06	2.23019e+06	3.40606e+06	2.8382e+06	2.99383e+06	2.62415e+06	3.08531e+06	6.654e+06	1.51202e+06	2.54608e+06	1.85274e+06	2.2234e+06	2.27008e+06	2.84597e+06	3.79792e+06	4.25862e+06	2.67258e+06	2.45992e+06	3.10449e+06	2.09976e+06	2.14224e+06	2.45966e+06	2.8744e+06	2.7363e+06	1.65018e+06	2.7667e+06	1.69532e+06	704720	3.37737e+06	2.3382e+06	2.65045e+06	2.23991e+06
Com_32123_pos	WLH	C23 H30 N6 O4	454.233	6.852	455.24	780946	792387	564165	1.00863e+06	451221	759152	172985	1.31948e+06	731121	132350	214485	5.11253e+06	542152	239284	550424	805359	770445	1.04588e+06	1.23329e+06	1.40332e+06	726951	614319	1.21493e+06	485898	174102	547538	800044	1.76819e+06	732816	547005	923330	204624	222306	1.33127e+06	587413	789619
Com_56736_pos	Dl-2-Amino-3-phosphonopropionic acid	C3 H8 N O5 P	169.014	1.263	170.022	849251	507736	548778	1.0614e+06	943236	1.02336e+06	640838	904369	809871	585707	1.54905e+06	551563	823100	1.52207e+06	619069	534093	886673	883916	825690	524668	1.07548e+06	797043	672617	2.50931e+06	1.25995e+06	853669	1.0648e+06	793316	768967	741044	956887	1.00642e+06	1.50478e+06	1.14933e+06	953367	984263
Com_35823_pos	Isovanillic acid	C8 H8 O4	168.042	7.812	169.05	2.8198e+06	1.5211e+06	1.97842e+06	1.85608e+06	5.13717e+06	2.02439e+06	1.83663e+06	1.29625e+06	2.30873e+06	1.29665e+06	1.72459e+06	1.03679e+06	1.35476e+06	1.90377e+06	881435	2.32163e+06	3.55828e+06	1.75974e+06	2.03102e+06	2.1959e+06	1.35223e+06	1.20904e+06	1.33802e+06	2.43563e+06	1.63054e+06	1.87061e+06	1.75787e+06	1.34683e+06	1.31004e+06	1.87097e+06	1.42581e+06	2.17687e+06	1.71884e+06	1.73187e+06	1.57625e+06	1.64469e+06
Com_300_pos	PC (14:0e/2:0)	C24 H50 N O7 P	495.332	14.767	496.34	5.05386e+07	8.45575e+07	1.7523e+08	3.30269e+08	3.27366e+08	4.62828e+07	5.11549e+07	1.34087e+08	1.49936e+08	1.59659e+09	1.04041e+08	9.95558e+08	2.59816e+08	2.40675e+07	1.04397e+09	6.23447e+07	3.22889e+08	5.51159e+08	1.18342e+08	5.62947e+07	3.00893e+08	7.14419e+08	3.32173e+08	4.38731e+08	2.33358e+08	2.19576e+07	2.77021e+08	2.82598e+08	1.1393e+09	4.80105e+08	2.44777e+08	8.53355e+07	3.07942e+07	1.59367e+08	5.0706e+07	3.09123e+08
Com_23280_pos	4-Guanidinobutanoic acid	C5 H11 N3 O2	145.085	7.473	146.093	1.18881e+07	9.1467e+06	6.55358e+06	4.54024e+06	605545	7.01256e+06	5.51866e+06	2.69016e+06	5.99444e+06	4.42607e+06	1.24288e+07	2.0489e+06	6.05925e+06	1.03602e+07	5.22884e+06	5.74087e+06	2.93461e+06	6.15345e+06	7.98931e+06	8.95936e+06	9.95437e+06	8.23067e+06	4.29522e+06	2.8003e+06	8.0136e+06	9.79401e+06	7.5046e+06	6.35572e+06	2.33903e+06	9.0823e+06	4.92982e+06	1.46607e+06	8.37816e+06	1.06145e+07	8.24948e+06	6.42689e+06
Com_4480_pos	N-Acetyl-L-carnosine	C11 H16 N4 O4	268.117	1.408	269.124	8.81705e+06	1.07767e+07	1.27985e+07	1.70924e+07	8.77067e+07	1.86477e+07	8.70945e+06	1.4255e+07	2.23504e+07	1.25963e+07	9.88473e+06	2.54905e+07	1.12594e+07	2.14682e+07	1.07487e+07	1.02906e+07	1.86595e+07	1.50497e+07	1.23494e+07	6.73944e+06	1.2706e+07	7.58136e+06	1.27048e+07	9.25757e+07	9.43613e+06	1.93375e+07	2.16788e+07	1.65443e+07	2.22489e+07	1.29603e+07	5.22146e+07	2.12579e+07	1.09535e+07	1.39627e+07	1.5901e+07	2.07554e+07
Com_27819_pos	Estradiol Benzoate	C25 H28 O3	376.202	7.649	399.191	4.70615e+06	3.84891e+06	3.30719e+06	2.38247e+06	487865	2.86687e+06	2.28999e+06	1.31241e+06	2.65023e+06	2.08456e+06	1.06227e+07	1.50964e+06	1.44792e+06	7.45915e+06	2.97821e+06	4.5268e+06	2.91327e+06	4.19278e+06	6.53337e+06	9.35485e+06	5.5076e+06	5.24263e+06	4.97769e+06	2.3431e+06	5.06611e+06	7.29418e+06	5.78994e+06	3.68752e+06	2.00579e+06	3.44807e+06	4.78362e+06	2.20581e+06	6.64484e+06	1.10068e+07	5.89568e+06	4.95976e+06
Com_10060_pos	N,N-dimethyl-9H-purin-6-amine	C7 H9 N5	163.086	4.409	164.093	6.91481e+06	1.16644e+07	1.27255e+07	2.32332e+07	7.05492e+06	2.18815e+07	3.86737e+07	1.85118e+07	1.75825e+07	8.42342e+06	4.07266e+06	8.84576e+06	3.29042e+07	5.25251e+06	8.27138e+06	1.19107e+07	1.07532e+07	1.13042e+07	1.19867e+07	1.08448e+07	5.56018e+06	5.85537e+06	2.13994e+07	2.66207e+07	1.04757e+07	1.08236e+07	1.29458e+07	2.12724e+07	5.89146e+06	2.21767e+07	6.9586e+06	1.69578e+07	2.82699e+07	1.11021e+07	6.69918e+06	1.4916e+07
Com_25347_pos	4-Methylumbelliferyl-¦Á-D-glucopyranoside	C16 H18 O8	338.101	7.322	339.108	290303	282194	207295	244896	9.16201e+06	237686	200953	177114	1.35031e+06	201933	300888	245215	172594	268341	169892	260024	279571	237307	243475	239556	208071	208280	229610	238794	244876	258452	233889	234683	180137	219844	207353	237533	274148	229472	244838	228501
Com_25241_pos	Bialaphos	C11 H22 N3 O6 P	646.246	13.069	647.253	2.89903e+06	2.41439e+06	1.06921e+06	853645	847294	3.97178e+06	4.86291e+06	3.78376e+06	2.58775e+06	556684	2.18958e+06	929114	8.6092e+06	6.71451e+06	3.0022e+06	960928	1.22468e+06	3.02336e+06	5.00705e+06	1.8805e+06	1.13835e+07	7.66708e+06	5.18253e+06	3.09381e+06	3.43649e+06	9.51106e+06	5.89525e+06	2.76542e+06	501214	2.82041e+06	4.88626e+06	2.4464e+06	1.09611e+06	5.25401e+06	7.51155e+06	3.41017e+06
Com_404_pos	¦Ã-Linolenic acid ethyl ester	C20 H34 O2	312.266	14.996	313.273	1.05888e+08	6.31325e+07	7.02013e+08	7.67751e+07	1.22911e+09	1.22507e+08	1.83023e+08	3.23159e+07	3.14346e+08	1.87785e+08	6.8449e+07	1.76512e+07	8.4369e+07	7.71588e+07	7.40332e+07	2.19683e+08	3.01192e+08	1.2879e+08	1.21833e+08	1.03926e+08	1.35457e+08	1.66261e+08	6.77599e+07	1.03639e+08	9.811e+07	1.14898e+08	1.13985e+08	2.74232e+08	1.01495e+08	1.3291e+08	6.16999e+07	1.13178e+08	1.32327e+08	1.62465e+08	2.72312e+07	1.25692e+08
Com_37211_pos	N-P-Coumaroyl Spermidine	C16 H25 N3 O2	291.195	8.627	292.202	1.28828e+06	1.31956e+06	1.35783e+06	909046	4.78001e+06	1.2606e+06	857656	930455	1.58793e+06	938305	1.11236e+06	969648	847372	1.01943e+06	538043	2.05381e+06	1.17294e+06	1.08149e+06	1.11632e+06	1.50868e+06	939963	944032	889418	876814	947297	1.50779e+06	1.09129e+06	841192	585766	781807	1.01904e+06	1.23059e+06	1.36337e+06	1.11949e+06	837923	972397
Com_36159_pos	KMK	C17 H35 N5 O4 S	405.238	6.499	406.245	1.53677e+06	651807	575520	6.21594e+06	1.5894e+06	838206	1.03407e+06	860142	1.66273e+06	898021	664881	883854	552942	502360	365145	1.54601e+06	3.02981e+06	1.05538e+06	527317	310454	592072	571537	1.94581e+06	4.51114e+06	973797	585602	1.25222e+06	1.64179e+06	588225	728872	774622	5.93527e+06	722265	566745	495994	1.43172e+06
Com_7795_pos	(+/-)5(6)-EET Ethanolamide	C22 H37 N O3	363.277	13.898	364.284	7.11785e+06	2.2157e+07	1.01984e+07	2.02912e+07	6.65809e+06	5.83362e+06	7.33449e+06	2.13168e+06	1.02153e+07	6.96995e+06	2.12597e+07	1.81327e+07	2.05364e+07	2.13726e+07	5.64434e+06	9.41694e+06	9.0183e+06	1.40439e+07	1.21892e+07	7.71334e+06	1.7289e+07	2.0399e+07	1.32565e+07	5.7821e+06	3.17645e+07	5.66836e+06	1.42578e+07	5.32951e+07	5.16879e+06	4.50849e+07	1.59969e+07	3.10998e+07	6.28262e+06	1.02674e+07	1.26521e+07	2.2481e+07
Com_57860_pos	pentane-1,2,3,4,5-pentol	C5 H12 O5	192.057	12.993	193.064	436242	433805	381594	489416	674173	469986	467449	570779	490431	299516	502625	1.31766e+06	364799	421668	363440	419788	454125	517952	423412	432895	401513	415020	470196	430890	380094	441828	424481	448214	330168	478569	348137	379652	410358	457575	393594	405783
Com_4207_pos	6-{[2-(2-oxo-1-imidazolidinyl)ethyl]amino}-2-pyridinecarbonitrile	C11 H13 N5 O	231.111	1.749	232.118	9.80141e+07	1.08734e+08	7.48124e+07	6.16022e+07	1.97944e+07	1.00527e+08	6.86194e+07	7.04556e+07	7.53199e+07	3.40225e+07	7.99233e+07	3.56625e+07	5.67357e+07	8.09165e+07	5.6826e+07	4.77848e+07	4.09866e+07	5.41073e+07	8.37705e+07	7.26132e+07	3.60615e+07	1.19589e+08	5.66907e+07	3.77067e+07	5.65783e+07	1.0465e+08	7.09575e+07	6.1195e+07	3.46929e+07	6.21654e+07	6.72326e+07	3.30587e+07	7.83296e+07	1.16921e+08	7.22768e+07	6.57339e+07
Com_21679_pos	3,4-dihydroxy-4-(4-methoxyphenyl)-1,2,3,4-tetrahydroquinolin-2-one	C16 H15 N O4	267.089	9.001	268.097	3.84357e+06	5.39384e+06	4.12231e+06	3.12561e+06	2.12616e+06	4.82781e+06	3.2209e+06	2.48435e+06	3.64307e+06	2.25366e+06	3.40015e+06	591633	3.22144e+06	3.5951e+06	2.10104e+06	4.85571e+06	3.25835e+06	2.90964e+06	3.26557e+06	3.10783e+06	3.24955e+06	3.08355e+06	2.23055e+06	4.48674e+06	2.69867e+06	3.054e+06	3.14706e+06	4.20211e+06	6.43933e+06	2.04633e+06	1.35831e+07	2.08117e+06	3.05625e+06	3.10756e+06	3.29504e+06	4.72636e+06
Com_42923_pos	N-Acetyl-aspartic acid	C6 H9 N O5	175.048	1.478	176.056	1.79556e+06	1.88443e+06	1.14563e+06	4.45995e+06	2.9061e+06	2.81376e+06	1.8525e+06	1.86183e+06	2.33997e+06	1.53137e+06	3.82203e+06	1.92618e+06	1.67283e+06	2.59106e+06	1.57143e+06	3.39552e+06	3.01707e+06	2.44093e+06	1.56009e+06	1.52846e+06	1.81982e+06	2.55303e+06	1.87243e+06	4.7198e+06	3.06544e+06	2.11178e+06	2.40386e+06	1.80829e+06	1.59388e+06	2.08697e+06	1.94412e+06	2.34448e+06	1.78319e+06	2.22948e+06	2.39627e+06	2.02334e+06
Com_2323_pos	Docosapentaenoic acid	C22 H34 O2	330.256	15.367	331.263	4.56484e+07	5.08881e+07	4.30056e+07	1.07081e+08	1.40196e+08	5.88245e+07	4.20753e+07	2.1409e+08	8.77262e+07	7.07385e+07	4.1316e+07	8.73005e+07	1.8329e+08	1.71027e+07	1.03788e+08	3.18387e+07	2.64791e+07	7.02317e+07	5.43645e+07	2.59559e+07	5.13565e+07	6.93791e+07	8.62453e+07	1.27184e+08	3.58812e+07	2.96571e+07	6.00029e+07	6.25175e+07	2.11803e+08	4.83363e+07	5.75866e+07	4.89082e+07	3.53642e+07	3.82011e+07	5.44793e+07	6.96495e+07
Com_475_pos	1,4-dihydroxyheptadec-16-en-2-yl acetate	C19 H36 O4	367.27	14.623	368.279	8.06523e+07	4.68146e+07	3.41604e+08	4.77744e+07	1.04965e+09	6.29387e+07	5.02222e+07	9.0422e+06	2.11088e+08	2.91513e+08	2.66027e+07	6.16082e+07	1.08177e+08	4.40541e+07	9.50201e+07	1.96719e+08	2.92801e+08	1.39562e+08	7.83423e+07	9.62851e+07	5.5718e+07	4.75573e+07	5.07418e+06	6.67725e+07	1.04519e+08	9.35228e+07	6.84739e+07	1.46721e+08	1.73608e+08	8.61171e+07	8.78231e+07	4.75258e+07	5.87835e+07	2.05377e+08	1.70756e+07	1.02879e+08
Com_3727_pos	16,16-Dimethyl prostaglandin A2	C22 H34 O4	384.231	13.288	385.238	2.1534e+07	2.61365e+07	2.13612e+07	1.85751e+07	8.50632e+06	1.86296e+07	1.45631e+07	1.14375e+07	1.75929e+07	4.4419e+07	3.23568e+07	9.44869e+06	2.53029e+07	4.37333e+07	2.08727e+07	1.61152e+08	4.33109e+07	4.75746e+07	3.11835e+07	3.7339e+07	2.03713e+07	4.51569e+07	1.57088e+07	4.87533e+07	4.19926e+07	4.43332e+07	3.56048e+07	1.45861e+07	4.12874e+07	3.87557e+07	3.55155e+07	2.0467e+07	6.18758e+07	3.41488e+07	1.41248e+07	3.25952e+07
Com_3685_pos	Scopolamine	C17 H21 N O4	321.153	1.393	322.161	1.13572e+08	9.98708e+07	8.35421e+07	7.81603e+07	2.76699e+07	6.64466e+07	5.4294e+07	3.39255e+07	6.96851e+07	4.78495e+07	1.3192e+08	6.2251e+07	2.24146e+07	6.93026e+07	2.62722e+07	6.3717e+07	1.11169e+08	6.6862e+07	1.21925e+08	9.94653e+07	7.36875e+07	7.72484e+07	5.17673e+07	6.44847e+07	1.39447e+08	7.84405e+07	8.83083e+07	5.77126e+07	3.08072e+07	5.85945e+07	7.42515e+07	2.99622e+07	8.77639e+07	7.48823e+07	4.93079e+07	5.79103e+07
Com_17586_pos	Mirtazapine-d3	C17 H16 [2]H3 N3	268.178	8.969	269.186	4.34091e+06	4.86322e+06	1.5853e+06	653412	255369	1.31127e+06	606794	1.57738e+06	1.89921e+06	438899	1.2205e+06	270264	917833	4.80848e+06	1.79913e+06	2.20926e+06	1.47855e+06	1.64286e+06	6.11602e+06	1.87063e+06	3.0762e+06	1.99935e+07	1.25237e+06	889232	1.40574e+06	3.02862e+06	4.70404e+06	866807	343533	745261	4.92216e+06	1.92246e+06	1.96838e+06	4.71059e+06	1.33172e+06	2.10136e+06
Com_7494_pos	PPH	C16 H23 N5 O4	349.174	1.408	350.182	2.53489e+07	1.38908e+07	1.25366e+07	1.68704e+07	3.13196e+06	1.46914e+07	8.93132e+06	6.10546e+06	1.26883e+07	2.09921e+07	1.78835e+07	3.96772e+07	6.37539e+06	1.7632e+07	8.41973e+06	1.09892e+07	1.55263e+07	1.71869e+07	1.26381e+07	1.32653e+07	1.67008e+07	1.57871e+07	8.11871e+06	1.29279e+07	1.72429e+07	1.28173e+07	1.36873e+07	1.22989e+07	1.00275e+07	9.96704e+06	1.42244e+07	7.87506e+06	6.86185e+06	1.3293e+07	7.50821e+06	1.0257e+07
Com_32532_pos	4-(3,4-dihydro-2H-1,5-benzodioxepin-7-ylamino)-4-oxobutanoic acid	C13 H15 N O5	247.082	15.972	248.089	4.83187e+06	5.22781e+06	6.65999e+06	5.76178e+06	3.26027e+06	4.81608e+06	3.52685e+06	5.72091e+06	4.97569e+06	2.34648e+06	2.93111e+06	2.61606e+06	5.16309e+06	5.73047e+06	5.71074e+06	6.61067e+06	2.24357e+06	4.16902e+06	2.70673e+06	2.94734e+06	4.6073e+06	3.23694e+06	5.62541e+06	5.08785e+06	6.10278e+06	4.17044e+06	4.3106e+06	3.78347e+06	4.34751e+06	1.72088e+06	4.05706e+06	2.71259e+06	6.22906e+06	2.02656e+06	2.83464e+06	3.46397e+06
Com_33388_pos	PC (7:0/8:0)	C23 H46 N O8 P	495.303	14.679	496.311	3.48027e+06	769903	1.69823e+06	6.41172e+06	599683	6.74814e+06	2.94991e+06	5.71001e+06	3.54598e+06	904386	853144	778390	5.21302e+06	1.45246e+06	1.39162e+06	5.89229e+06	7.20239e+06	2.96096e+06	1.72603e+06	1.09259e+06	2.38093e+06	2.66298e+06	6.59419e+06	8.45873e+06	4.04377e+06	2.48897e+06	3.68102e+06	5.10782e+06	497992	1.00231e+06	2.34079e+06	5.38707e+06	565475	1.15017e+06	3.51379e+06	2.44568e+06
Com_25963_pos	6-[2-(2H-1,3-benzodioxol-5-yl)ethyl]-4-methoxy-2H-pyran-2-one	C15 H14 O5	296.068	10.523	297.076	857288	483882	1.23528e+06	477270	3.87435e+06	7.65995e+06	684237	2.71401e+06	2.24828e+06	3.42508e+06	659618	320565	687888	750341	659776	1.30665e+07	541057	2.51385e+06	453087	475070	487724	429633	371082	497081	450976	1.14108e+06	538217	664188	593336	516105	417638	429820	893698	583850	602199	587604
Com_3311_pos	¦´-L-Glutamyl-L-glutamic acid	C10 H16 N2 O7	276.095	1.445	277.103	8.2622e+07	1.10917e+08	6.87671e+07	8.55901e+07	6.72189e+07	4.59652e+07	3.71497e+07	3.65225e+07	6.68441e+07	8.66312e+07	7.46786e+07	7.05821e+07	4.01414e+07	9.20924e+07	1.04323e+08	3.1218e+07	1.00156e+08	7.49778e+07	7.15431e+07	4.62945e+07	7.92932e+07	6.84614e+07	6.14651e+07	8.75664e+07	6.30139e+07	4.61805e+07	6.54772e+07	5.53386e+07	1.3977e+08	6.57431e+07	6.24805e+07	6.21242e+07	6.93173e+07	5.7087e+07	1.00373e+08	7.65292e+07
Com_22156_pos	Gedunin	C28 H34 O7	482.238	8.383	483.245	1.28565e+07	1.06448e+07	6.76878e+06	2.32104e+06	1.57463e+06	3.83438e+06	6.01945e+06	1.51915e+06	5.69234e+06	1.68436e+06	9.84443e+06	906040	4.859e+06	1.30833e+07	4.82819e+06	2.68318e+06	3.22944e+06	5.13974e+06	9.48419e+06	5.84922e+06	2.2301e+06	7.48884e+06	3.23201e+06	3.21871e+06	8.93865e+06	7.3605e+06	5.97528e+06	3.1941e+06	1.6021e+06	7.92412e+06	4.17161e+06	3.68339e+06	4.3036e+06	9.21497e+06	9.88436e+06	5.49728e+06
Com_4231_pos	SPH	C14 H21 N5 O5	339.153	1.407	340.16	1.06333e+08	9.47465e+07	7.32897e+07	5.48462e+07	4.46047e+07	4.45846e+07	5.04289e+07	2.29246e+07	6.14697e+07	3.30496e+07	4.20673e+07	3.3031e+07	2.7485e+07	3.98421e+07	2.73736e+07	4.01889e+07	4.02775e+07	3.54144e+07	5.65374e+07	7.09214e+07	5.49024e+07	4.58858e+07	3.61307e+07	7.92727e+07	5.06736e+07	4.23416e+07	5.45832e+07	3.09208e+07	3.25682e+07	5.47509e+07	4.4269e+07	4.97776e+07	4.28535e+07	4.12686e+07	3.36928e+07	4.12627e+07
Com_701_pos	PC (14:0e/3:0)	C25 H52 N O7 P	246.161	14.913	247.169	2.96565e+06	2.07507e+06	2.90845e+06	8.54442e+08	1.43391e+06	6.23129e+07	3.14441e+06	2.63922e+06	1.1649e+08	3.00886e+06	2.53038e+06	2.69463e+06	2.11817e+06	1.37298e+06	7.7959e+06	1.99626e+06	3.49327e+06	3.12631e+06	3.85275e+06	2.05723e+06	8.05204e+06	3.44733e+06	4.60542e+06	2.82527e+06	4.71663e+06	3.64573e+06	4.1503e+06	2.76206e+06	4.86232e+06	3.49181e+06	3.28235e+06	1.78636e+06	2.25374e+06	4.81232e+07	2.3491e+06	8.61386e+06
Com_1704_pos	(+/-)11(12)-DiHET	C20 H34 O4	320.233	14.07	321.24	3.10926e+07	4.68526e+07	4.1704e+07	5.13682e+07	7.95661e+07	6.85919e+07	9.89258e+07	1.00729e+08	6.48537e+07	1.01015e+08	3.79575e+08	5.59672e+07	1.45586e+08	3.64069e+08	9.74483e+07	6.7746e+07	1.42709e+08	1.69264e+08	5.85561e+07	2.39744e+07	3.21788e+07	3.30819e+08	1.04292e+08	1.45285e+08	3.94472e+07	4.06461e+07	9.68998e+07	7.91215e+07	7.08108e+07	5.91656e+07	5.31338e+07	4.99553e+07	2.94751e+07	2.71604e+08	1.7996e+07	7.89077e+07
Com_27122_pos	1-(3-methoxy-2-nitrostyryl)pyrrolidine	C13 H16 N2 O3	248.117	5.378	249.124	2.00117e+06	2.28436e+06	2.47929e+06	826284	742395	1.76116e+06	1.43082e+06	1.78657e+06	1.66401e+06	588818	2.55562e+06	1.51451e+06	1.2084e+06	2.13662e+06	1.19474e+06	1.21992e+07	1.45961e+06	2.85719e+06	1.77899e+06	1.60107e+06	1.86575e+06	1.62302e+06	1.18816e+06	1.1429e+06	1.96486e+06	2.18096e+06	1.66821e+06	2.63164e+06	421637	1.70063e+06	1.85767e+06	1.90749e+06	2.9841e+06	1.53533e+06	3.9995e+06	2.12975e+06
Com_20972_pos	10b-methyl-1,5,6,10b-tetrahydroimidazo[2,1-a]isoquinolin-2(3H)-one	C12 H14 N2 O	202.111	7.03	203.118	3.20026e+06	5.20246e+06	2.88052e+06	4.47933e+06	1.02215e+06	3.711e+06	3.13743e+06	5.4199e+06	3.63163e+06	2.40914e+06	7.03008e+06	4.31739e+06	2.1081e+06	3.28923e+06	1.85627e+06	2.88916e+06	5.75283e+06	3.70652e+06	3.85628e+06	4.27031e+06	1.71749e+06	5.00995e+06	2.27695e+06	6.08515e+06	7.89202e+06	6.99284e+06	4.76262e+06	4.81559e+06	2.60004e+06	2.74408e+06	7.60249e+06	1.66216e+07	2.01173e+06	7.46623e+06	2.48973e+06	5.79394e+06
Com_12010_pos	Methionine sulfoxide	C5 H11 N O3 S	165.046	1.308	166.053	1.72339e+07	1.82459e+07	1.61919e+07	2.39757e+07	2.65488e+07	1.49717e+07	1.71603e+07	2.94544e+07	2.04728e+07	1.81434e+07	1.98246e+07	1.29684e+07	1.01407e+07	1.77427e+07	1.13067e+07	7.97315e+06	1.25546e+07	1.38318e+07	2.02825e+07	1.62288e+07	2.47267e+07	2.0114e+07	1.85316e+07	2.06889e+07	1.30052e+07	1.74487e+07	1.88783e+07	1.88584e+07	1.46806e+07	2.08873e+07	1.4545e+07	1.23265e+07	1.44171e+07	1.96643e+07	2.5545e+07	1.76155e+07
Com_26074_pos	2-((Dimethylamino)methyl)phenol	C9 H13 N O	151.1	7.503	152.107	2.59245e+06	5.32099e+06	2.4398e+06	3.20758e+06	2.17216e+06	3.27382e+06	3.44766e+06	1.08125e+07	4.15837e+06	3.88101e+06	7.83964e+06	2.8221e+06	3.71069e+06	2.28595e+06	4.63701e+06	2.80807e+06	4.1156e+06	4.01251e+06	3.43738e+06	2.38309e+06	2.63639e+06	5.2104e+06	2.99417e+06	2.67007e+06	2.84934e+06	3.13784e+06	3.16484e+06	3.91744e+06	4.91662e+06	4.7442e+06	2.7793e+06	3.72169e+06	2.80865e+06	3.52674e+06	5.16877e+06	3.94793e+06
Com_9672_pos	1-(3-ethyl-2,4-dihydroxy-6-methoxyphenyl)butan-1-one	C13 H18 O4	238.121	10.448	239.128	1.6243e+07	3.56547e+07	2.01008e+07	1.3185e+07	8.62816e+06	2.01324e+07	2.30478e+07	1.04489e+07	1.84301e+07	1.53751e+07	3.67577e+07	9.01016e+06	2.38796e+07	3.03104e+07	2.41475e+07	5.233e+07	3.53975e+07	2.8401e+07	2.10348e+07	2.88157e+07	2.39068e+07	4.40803e+07	5.91872e+06	1.21363e+07	3.17643e+07	2.47698e+07	2.40533e+07	1.06668e+07	1.25229e+07	1.40179e+07	2.7993e+07	1.93062e+07	1.09017e+07	3.30602e+07	2.93693e+07	1.97298e+07
Com_53432_pos	Taurodeoxycholic acid sodium salt	C26 H44 N Na O6 S	521.28	11.717	522.287	2.38384e+06	1.85301e+06	1.90614e+06	1.32255e+06	518516	1.8727e+06	1.93369e+06	255343	1.50572e+06	1.31592e+06	2.39705e+06	232546	1.15105e+06	1.60368e+06	848243	1.85214e+06	1.04198e+06	1.30532e+06	1.41233e+06	1.5995e+06	2.25686e+06	840380	295443	1.07408e+06	1.50824e+06	1.87355e+06	1.35755e+06	349643	344696	1.35432e+06	1.25712e+06	883330	2.71968e+06	1.93364e+06	1.95617e+06	1.34982e+06
Com_8254_pos	3-isopropoxy-4-morpholinocyclobut-3-ene-1,2-dione	C11 H15 N O4	225.1	0.556	226.108	2.44453e+07	4.58157e+07	3.35239e+07	2.58438e+07	3.20312e+07	1.85891e+07	2.47042e+07	4.26366e+07	3.09487e+07	2.54834e+07	6.58812e+06	3.02147e+07	3.34699e+07	3.14587e+07	4.50861e+07	4.54232e+07	3.36835e+07	3.14259e+07	2.42402e+07	5.12422e+07	3.46718e+07	5.29271e+07	2.49015e+07	3.79192e+07	3.66475e+07	4.88691e+07	3.89273e+07	3.55659e+07	4.09483e+07	2.68557e+07	3.73148e+07	3.80491e+07	1.43919e+07	5.60334e+07	3.9038e+07	3.60246e+07
Com_6104_pos	3,4-Methylenedioxy-¦Á-pyrrolidinopropiophenone	C14 H17 N O3	247.12	10.066	248.128	8.31501e+06	8.33799e+06	3.89428e+06	4.10295e+06	6.25256e+07	4.67816e+06	4.50765e+06	2.76715e+06	1.23911e+07	2.60371e+06	8.59073e+06	2.30482e+06	3.49967e+06	7.66417e+06	3.31611e+06	4.67073e+06	2.21464e+06	4.35808e+06	5.52735e+06	6.72884e+06	5.43039e+06	6.46949e+06	3.78753e+06	3.30907e+06	5.45908e+06	5.88617e+06	5.32474e+06	2.9685e+06	2.01776e+06	4.91589e+06	2.96036e+06	1.41755e+06	3.64945e+06	5.87575e+06	4.52188e+06	3.54089e+06
Com_10764_pos	N-(2-morpholinophenyl)-2-furamide	C15 H16 N2 O3	272.116	9.72	273.123	2.31684e+07	3.87952e+07	2.02718e+07	9.49106e+06	2.84387e+06	1.54544e+07	1.68667e+07	6.00722e+06	1.66123e+07	9.68217e+06	3.75356e+07	3.43053e+06	1.14106e+07	3.05608e+07	1.25107e+07	1.8855e+07	9.3847e+06	1.66713e+07	1.91516e+07	2.20003e+07	2.2644e+07	2.68497e+07	6.38424e+06	6.57817e+06	1.69557e+07	1.98193e+07	1.75479e+07	3.86517e+06	5.54932e+06	1.64335e+07	1.25855e+07	4.55203e+06	1.3684e+07	2.56303e+07	1.46915e+07	1.21239e+07
Com_11689_pos	16¦Á-Hydroxyestrone	C18 H22 O3	286.157	11.181	287.164	3.13028e+07	3.45185e+07	2.26609e+07	1.83534e+07	5.4133e+06	1.77426e+07	2.00931e+07	1.46571e+07	2.05927e+07	1.8459e+07	3.40434e+07	1.03967e+07	1.89161e+07	3.19107e+07	1.68707e+07	3.14597e+07	1.507e+07	2.21408e+07	2.79101e+07	2.70737e+07	2.12943e+07	2.33998e+07	1.87387e+07	1.33338e+07	2.87832e+07	2.32016e+07	2.29669e+07	9.24238e+06	1.09792e+07	2.46614e+07	1.58186e+07	2.4798e+07	2.43568e+07	2.249e+07	2.88267e+07	2.01466e+07
Com_6699_pos	2,4-diaziran-1-yl-6-(1-phenyl-1H-pyrrol-2-yl)-1,3,5-triazine	C17 H16 N6	304.142	6.692	305.15	2.54532e+07	2.12635e+07	1.91989e+07	2.45197e+07	4.52619e+06	2.19866e+07	1.60426e+07	2.34018e+07	1.95491e+07	1.66448e+07	1.80839e+07	4.58843e+07	1.27434e+07	1.87196e+07	1.17188e+07	1.47448e+07	2.31724e+07	2.0214e+07	1.87909e+07	2.18894e+07	1.83326e+07	1.64564e+07	1.97216e+07	1.73275e+07	2.00936e+07	2.27607e+07	1.94216e+07	1.21855e+07	1.29794e+07	2.2634e+07	1.28853e+07	1.84024e+07	2.26387e+07	1.87747e+07	1.9955e+07	1.75569e+07
Com_24880_pos	4-Hydroxybenzophenone	C13 H10 O2	198.068	9.766	199.076	6.68033e+06	8.95424e+06	4.6382e+06	1.62951e+06	1.37076e+06	4.09476e+06	3.35462e+06	3.59113e+06	4.28919e+06	3.32703e+06	6.66206e+06	1.50341e+06	1.7537e+06	4.61181e+06	3.54757e+06	5.40146e+06	1.93168e+06	3.59234e+06	6.24773e+06	8.57522e+06	3.02563e+06	3.30607e+06	2.18699e+06	1.38742e+06	1.19827e+07	4.84344e+06	5.1944e+06	2.95722e+06	2.27692e+06	6.30078e+06	3.2194e+06	4.74289e+06	9.49748e+06	8.04874e+06	5.10313e+06	5.26832e+06
Com_1717_pos	Skatole	C9 H9 N	131.074	11.504	132.081	4.50973e+07	5.8895e+07	6.82846e+07	1.13812e+07	1.01781e+07	2.50809e+07	4.3784e+07	3.19735e+08	7.28046e+07	4.53077e+07	1.15583e+08	1.6926e+07	1.60552e+07	1.02162e+08	2.76247e+07	1.04806e+08	1.99927e+07	5.60572e+07	3.0281e+08	2.1192e+08	2.12241e+07	1.09343e+08	2.01845e+07	1.06392e+07	1.70118e+08	2.40692e+08	1.35866e+08	3.04745e+07	4.95208e+07	7.33532e+07	1.55087e+08	1.562e+08	1.91967e+08	6.09734e+07	1.40573e+08	1.07269e+08
Com_25434_pos	FQH	C20 H26 N6 O5	413.18	7.616	414.187	9.36841e+06	1.14987e+07	4.82248e+06	3.93566e+06	1.51056e+06	5.75024e+06	5.36152e+06	801180	5.3811e+06	2.17703e+06	6.76686e+06	1.34831e+06	2.92278e+06	7.12161e+06	2.49628e+06	4.2905e+06	4.02292e+06	3.89329e+06	5.85821e+06	4.37615e+06	2.86862e+06	3.78883e+06	3.65599e+06	3.61963e+06	3.90975e+06	3.34614e+06	3.92791e+06	2.9787e+06	2.21562e+06	5.12015e+06	2.16309e+06	2.88248e+06	5.53995e+06	4.22465e+06	4.85956e+06	3.74802e+06
Com_3678_pos	2-(3,5-dimethyl-1H-pyrazol-4-yl)-5-methoxybenzoic acid	C13 H14 N2 O3	246.101	7.49	247.108	1.19042e+08	1.38968e+08	9.26663e+07	7.58338e+07	1.54368e+07	8.83442e+07	9.14465e+07	6.93326e+07	8.63837e+07	5.52682e+07	1.52638e+08	2.31365e+07	6.5118e+07	1.24179e+08	5.49897e+07	1.29369e+08	9.07817e+07	8.69351e+07	1.18901e+08	1.40287e+08	9.57263e+07	9.11878e+07	8.16979e+07	6.65711e+07	1.22444e+08	9.57737e+07	1.01574e+08	8.08094e+07	2.88772e+07	1.13213e+08	7.13617e+07	1.20238e+08	1.33934e+08	1.1941e+08	1.13893e+08	9.77169e+07
Com_16990_pos	Fenpropimorph	C20 H33 N O	303.253	16.913	304.261	4.33872e+06	2.94644e+06	4.0046e+06	3.30113e+06	3.60815e+06	2.23936e+06	3.06938e+06	4.88857e+06	3.54954e+06	1.29812e+06	1.49983e+06	1.35696e+07	1.0817e+07	2.10392e+06	5.42623e+06	3.04262e+06	1.52103e+06	4.9098e+06	2.79529e+06	1.84415e+06	2.98913e+06	3.76848e+06	6.46581e+06	6.05434e+06	3.56697e+06	9.04668e+06	4.56636e+06	1.88095e+06	5.71145e+06	1.74856e+06	1.64226e+07	3.50749e+06	2.2657e+06	1.58781e+06	2.60123e+06	4.46572e+06
Com_39780_pos	3,5-Dimethoxybenzoic acid	C9 H10 O4	182.058	7.805	183.065	2.9859e+06	2.34714e+06	2.57888e+06	2.47396e+06	4.20989e+06	4.06787e+06	2.19747e+06	2.07248e+06	2.8667e+06	2.21659e+06	3.18856e+06	1.25897e+06	2.11763e+06	2.7442e+06	1.28549e+06	3.14407e+06	4.52507e+06	2.56007e+06	2.62591e+06	2.07512e+06	1.94914e+06	1.64498e+06	2.36461e+06	3.19032e+06	3.1224e+06	3.31452e+06	2.53587e+06	2.91046e+06	1.85767e+06	2.38329e+06	2.16755e+06	3.06414e+06	3.36432e+06	2.74131e+06	3.05437e+06	2.69289e+06
Com_3972_pos	3-(3,4-dihydroxyphenyl)propanoic acid	C9 H10 O4	142.066	6.851	143.073	5.19254e+07	2.81929e+07	2.83726e+07	2.94794e+07	1.86381e+07	1.28212e+08	5.34129e+07	3.84188e+07	4.70814e+07	1.58795e+07	2.40923e+07	2.10193e+07	3.09852e+07	5.63603e+07	1.02396e+07	8.91469e+07	4.31136e+07	3.63546e+07	3.53092e+07	1.89828e+07	2.93407e+07	3.31249e+07	1.67543e+07	2.04433e+07	1.98283e+07	4.69932e+07	2.75971e+07	1.78082e+07	9.93083e+06	8.30438e+06	6.13786e+07	5.40157e+07	3.01679e+07	4.79207e+07	1.24576e+07	3.0248e+07
Com_4773_pos	7,8-Dihydroneopterin	C9 H13 N5 O4	255.093	11.989	256.1	5.42191e+06	4.39873e+06	9.38758e+06	1.78843e+07	4.61522e+06	1.71848e+07	8.48788e+06	3.1746e+06	8.81938e+06	6.18067e+06	2.21589e+07	1.04967e+07	1.50606e+07	8.51141e+06	2.82208e+06	3.4358e+07	1.31348e+07	1.40904e+07	1.37908e+07	4.31089e+07	1.01278e+08	9.01702e+06	9.37849e+06	5.1006e+06	1.07606e+07	1.26286e+07	2.56329e+07	1.51601e+07	4.79965e+06	8.49408e+06	4.75821e+06	1.30425e+07	1.76827e+07	1.68752e+07	1.1376e+07	1.15236e+07
Com_5784_pos	3-hydroxy-2-[5-nitro-2-(1-pyrrolidinyl)benzyl]propanenitrile	C14 H17 N3 O3	275.127	6.707	276.134	1.75534e+07	1.7116e+07	1.49081e+07	2.58089e+07	5.8606e+06	1.61403e+07	2.04913e+07	1.93317e+07	1.71513e+07	2.84381e+07	2.36148e+07	5.46565e+07	1.24683e+07	2.32059e+07	1.90591e+07	1.68383e+07	2.84815e+07	2.58453e+07	2.17121e+07	1.79066e+07	2.05479e+07	1.87117e+07	2.2669e+07	1.34495e+07	1.85621e+07	1.09631e+07	1.80652e+07	1.63411e+07	1.69126e+07	1.50792e+07	1.45576e+07	1.97468e+07	2.48759e+07	2.2519e+07	2.06195e+07	1.88315e+07
Com_20177_pos	4-Aminobiphenyl	C12 H11 N	152.063	12.288	153.07	9.88797e+06	1.6328e+07	8.5983e+06	5.16241e+06	2.25671e+06	3.06345e+06	1.02135e+07	6.24812e+06	7.71981e+06	5.13156e+06	1.22752e+07	3.84102e+06	7.62763e+06	1.00248e+07	7.26318e+06	1.45068e+07	9.21286e+06	8.73538e+06	1.195e+07	1.30381e+07	1.01985e+07	1.20147e+07	7.0454e+06	7.60515e+06	1.4121e+07	8.57067e+06	1.05679e+07	5.06124e+06	4.19915e+06	1.00671e+07	6.18642e+06	1.00113e+07	8.28837e+06	1.07272e+07	8.92884e+06	7.93371e+06
Com_7982_pos	N-(3,5-dimethyl-4-isoxazolyl)-N'-(2-phenoxyethyl)urea	C14 H17 N3 O3	275.127	6.535	276.134	2.07493e+07	1.87471e+07	1.53301e+07	1.712e+07	5.94395e+06	2.01327e+07	1.61695e+07	1.32259e+07	1.59273e+07	1.2737e+07	1.78288e+07	3.68016e+07	1.1824e+07	2.26131e+07	1.42455e+07	1.45687e+07	1.70193e+07	1.84547e+07	1.69068e+07	1.79432e+07	1.74753e+07	1.94232e+07	1.7627e+07	1.23954e+07	1.69115e+07	1.47758e+07	1.66823e+07	1.38726e+07	1.33007e+07	1.51282e+07	1.28224e+07	2.03313e+07	1.95439e+07	2.02968e+07	1.74171e+07	1.65891e+07
Com_18426_pos	PC (13:0/14:0)	C35 H70 N O8 P	663.484	14.918	664.491	3.39751e+06	2.87973e+06	3.44083e+06	4.61623e+06	4.85524e+06	5.71238e+06	1.31619e+07	5.70558e+06	5.47117e+06	1.12737e+07	2.36622e+06	2.45524e+06	3.76376e+06	6.65826e+06	3.66537e+06	5.73168e+06	2.37784e+06	4.78651e+06	3.17407e+06	2.43878e+06	3.0663e+06	1.87674e+07	4.31553e+06	3.33859e+06	3.31522e+06	3.24101e+06	5.20712e+06	2.27437e+06	3.53921e+06	2.61618e+06	3.66212e+06	1.23256e+07	2.80261e+06	2.03534e+06	2.83224e+06	4.01095e+06
Com_45412_pos	(2E)-3-(3,4-dimethoxyphenyl)prop-2-enoic acid	C11 H12 O4	190.063	9.996	191.07	1.02679e+06	823631	891341	979737	3.19017e+06	1.19557e+06	584902	1.32519e+06	1.25217e+06	796037	1.12997e+06	628136	783675	810773	484275	1.31841e+06	1.40929e+06	920071	820118	1.19681e+06	690838	721037	850822	955520	874718	913509	877921	924999	806251	1.17829e+06	909449	1.14065e+06	1.01839e+06	841541	908782	966044
Com_18447_pos	Normorphine	C16 H17 N O3	271.121	8.768	272.128	1.19276e+07	1.86462e+07	7.63316e+06	4.52306e+06	607480	7.09675e+06	5.99779e+06	2.64933e+06	7.38517e+06	2.82304e+06	9.09845e+06	1.82905e+06	7.97813e+06	8.7644e+06	4.36703e+06	5.22234e+06	4.59282e+06	5.58441e+06	8.27303e+06	1.25744e+07	5.23071e+06	7.55635e+06	4.42872e+06	2.09401e+06	6.8539e+06	7.60448e+06	6.82695e+06	4.97622e+06	1.87676e+06	6.9309e+06	4.18846e+06	1.05047e+06	9.02517e+06	8.55315e+06	7.9154e+06	5.56457e+06
Com_4951_pos	HKK	C18 H33 N7 O4	411.262	11.923	412.269	8.99162e+07	8.06767e+07	5.79134e+07	3.40935e+07	1.14443e+07	6.3576e+07	5.6366e+07	2.00594e+07	5.17557e+07	2.32336e+07	8.7541e+07	1.8238e+07	3.11844e+07	5.61561e+07	2.83604e+07	4.57309e+07	1.61327e+07	3.83221e+07	6.16676e+07	7.49458e+07	8.80688e+07	5.35348e+07	2.90499e+07	3.08399e+07	5.03508e+07	6.44746e+07	5.66165e+07	3.15898e+07	1.59873e+07	4.75503e+07	4.33166e+07	2.22384e+07	7.0589e+07	6.54805e+07	5.09226e+07	4.34593e+07
Com_24933_pos	3-(dimethylamino)-1-(5-methyl-3-phenyl-4-isoxazolyl)-2-propen-1-one	C15 H16 N2 O2	256.117	1.143	257.124	6.04519e+06	4.75815e+06	5.26336e+06	1.15895e+07	2.75371e+06	6.36241e+06	4.57626e+06	6.49822e+06	5.98085e+06	6.29654e+06	8.75768e+06	6.93081e+06	6.48686e+06	7.88289e+06	5.54206e+06	4.66812e+06	9.77224e+06	7.04215e+06	5.44755e+06	4.75875e+06	4.47003e+06	4.76241e+06	1.04751e+07	9.37998e+06	5.27454e+06	4.15787e+06	6.09079e+06	5.89413e+06	5.76928e+06	8.01137e+06	5.04119e+06	1.27046e+07	1.23161e+07	4.34195e+06	1.14152e+07	8.18672e+06
Com_25744_pos	EPH	C16 H23 N5 O6	381.165	2.888	382.172	2.68824e+06	1.6029e+06	2.06789e+06	4.95287e+06	1.68923e+06	2.19056e+06	1.73758e+06	4.47898e+06	2.67603e+06	5.22265e+06	3.47236e+06	3.69682e+06	1.93409e+06	1.90015e+06	6.33551e+06	1.44433e+06	4.57749e+06	3.57292e+06	1.93472e+06	1.79006e+06	2.14924e+06	1.64179e+06	2.61192e+06	3.97257e+06	2.4754e+06	1.98891e+06	2.32058e+06	2.62259e+06	1.01435e+07	3.90272e+06	2.20405e+06	4.93199e+06	2.35344e+06	2.47635e+06	1.24488e+06	3.73494e+06
Com_22946_pos	T-2 Triol	C20 H30 O7	382.197	10.656	383.204	7.60079e+06	1.19463e+07	8.12617e+06	7.13932e+06	3.78108e+06	8.86508e+06	8.7652e+06	3.83209e+06	7.50701e+06	5.9079e+06	1.1334e+07	4.06587e+06	6.49675e+06	1.06763e+07	7.79484e+06	1.58329e+07	9.87708e+06	8.99822e+06	6.28318e+06	7.8156e+06	1.11911e+07	8.09109e+06	4.2408e+06	8.33716e+06	7.2838e+06	7.53421e+06	7.59712e+06	4.65256e+06	5.85986e+06	9.23213e+06	4.21809e+06	9.12018e+06	6.46774e+06	7.74356e+06	9.69825e+06	7.12405e+06
Com_1796_pos	Adipamide	C6 H12 N2 O2	144.09	1.355	145.097	1.92233e+07	2.07336e+07	2.14911e+07	1.80032e+07	8.34757e+06	1.78231e+07	1.45517e+07	1.83964e+07	1.73212e+07	5.11769e+06	2.49327e+07	2.03352e+08	8.17707e+06	1.56416e+07	1.20619e+07	2.19607e+07	1.99858e+07	3.89037e+07	3.32353e+07	2.05113e+07	2.25294e+07	1.87431e+07	1.4939e+07	1.12427e+07	2.06769e+07	1.95844e+07	2.01828e+07	1.2084e+07	1.11911e+07	1.20779e+07	1.91386e+07	2.12149e+07	3.70161e+07	2.39975e+07	3.7442e+07	2.17703e+07
Com_27071_pos	N-(cyclopropylmethyl)-N'-phenylurea	C11 H14 N2 O	228.063	12.054	229.071	2.90942e+06	3.66645e+06	4.73637e+06	4.84214e+06	2.50447e+06	7.1042e+06	4.52233e+06	986091	3.90893e+06	3.54725e+06	4.98391e+06	3.02535e+06	2.68174e+06	6.74799e+06	2.52121e+06	8.13349e+06	6.77579e+06	4.80209e+06	5.84464e+06	4.431e+06	2.5905e+06	5.0914e+06	1.96737e+06	7.18912e+06	5.21825e+06	5.684e+06	4.75203e+06	9.11653e+06	3.49899e+06	7.74961e+06	4.05452e+06	1.12059e+07	8.37089e+06	4.61115e+06	7.63373e+06	7.03017e+06
Com_20331_pos	4-Quinolinecarboxylic acid	C10 H7 N O2	173.051	6.795	174.059	2.27224e+06	2.28815e+06	3.38767e+06	5.86079e+06	3.64477e+06	4.77546e+06	3.75103e+06	1.57931e+07	5.22165e+06	7.67577e+06	1.74898e+06	6.88045e+06	5.34438e+06	1.90463e+06	8.21518e+06	2.54362e+06	8.95132e+06	5.40804e+06	3.01266e+06	2.99974e+06	4.48217e+06	4.01304e+06	4.25012e+06	3.85941e+06	3.2923e+06	3.2531e+06	3.64532e+06	3.89598e+06	7.48583e+06	2.60848e+06	4.61785e+06	2.73164e+06	1.29533e+06	6.81931e+06	2.83418e+06	4.03608e+06
Com_970_pos	4-Hydroxymandelonitrile	C8 H7 N O2	149.048	5.554	150.055	8.71438e+06	7.6621e+06	1.62724e+07	7.6424e+06	1.13235e+07	2.20849e+07	1.39084e+07	5.82711e+08	8.37899e+07	1.49651e+07	9.86863e+06	5.73964e+06	1.70132e+07	3.11349e+07	6.86766e+06	1.27687e+07	7.68262e+06	1.32551e+07	2.58158e+07	9.41103e+06	5.15512e+06	1.65999e+07	7.99452e+06	1.57864e+07	1.22703e+07	3.66356e+07	1.62086e+07	2.20993e+07	1.15148e+07	1.37489e+07	1.30399e+08	1.78705e+08	1.83048e+07	1.59699e+07	2.56968e+07	5.20548e+07
Com_45901_pos	(¡À)5(6)-EET	C20 H32 O3	319.163	12.54	320.171	3.01531e+06	3.31124e+06	1.58042e+06	3.31249e+06	1.4884e+06	3.96029e+06	3.32023e+06	3.25209e+06	2.90506e+06	2.12178e+06	1.39645e+06	1.59683e+06	2.532e+06	4.0172e+06	1.49329e+06	2.80602e+06	2.27481e+06	2.2798e+06	2.42127e+06	3.1946e+06	2.4691e+06	2.45533e+06	1.96973e+06	3.34373e+06	2.97648e+06	3.28706e+06	2.76466e+06	2.4536e+06	1.60682e+06	2.59211e+06	2.55222e+06	2.26262e+06	2.94919e+06	2.70407e+06	3.62678e+06	2.59343e+06
Com_32064_pos	(4-nitrophenyl)(2,3,4,5,6-pentamethylphenyl)methanone	C18 H19 N O3	297.14	9.587	298.147	6.25952e+06	7.89774e+06	4.13378e+06	4.49082e+06	1.66979e+06	4.25115e+06	4.44069e+06	3.54447e+06	4.58599e+06	1.90782e+06	5.05148e+06	581213	3.21915e+06	2.70914e+06	2.23876e+06	7.04009e+06	3.4811e+06	3.27859e+06	2.86126e+06	7.04378e+06	4.02304e+06	3.30964e+06	2.25285e+06	3.28602e+06	3.83425e+06	3.54616e+06	3.76963e+06	2.55886e+06	2.36172e+06	4.46743e+06	2.67921e+06	3.08859e+06	3.17889e+06	3.39416e+06	3.89195e+06	3.2026e+06
Com_13113_pos	Triptolide	C20 H24 O6	360.157	11.246	361.164	1.6024e+07	1.89471e+07	1.04444e+07	1.07957e+07	3.25131e+06	1.05803e+07	2.7314e+07	6.56732e+06	1.29905e+07	2.28739e+07	1.87151e+07	6.21293e+06	1.18061e+07	1.91958e+07	8.75964e+06	5.49698e+06	5.09755e+06	1.22697e+07	1.36783e+07	1.58828e+07	1.08786e+07	1.39517e+07	1.43992e+07	9.73951e+06	1.519e+07	1.3059e+07	1.33474e+07	8.78215e+06	6.1256e+06	1.31352e+07	8.29286e+06	4.34601e+06	1.48267e+07	1.40767e+07	1.79123e+07	1.09372e+07
Com_29523_pos	3-Methoxycinnamic acid	C10 H10 O3	160.053	8.34	161.06	8.01884e+06	7.63234e+06	5.51875e+06	4.32976e+06	2.0547e+06	5.78851e+06	5.27557e+06	4.4281e+06	5.38082e+06	3.57114e+06	1.06582e+07	1.64681e+06	5.92185e+06	7.99541e+06	3.37006e+06	5.46335e+06	3.13455e+06	5.22017e+06	8.13159e+06	8.29616e+06	4.63432e+06	5.89683e+06	3.3896e+06	3.38167e+06	5.64584e+06	6.32564e+06	5.71271e+06	3.54321e+06	2.94474e+06	4.30972e+06	5.29901e+06	5.51491e+06	5.70321e+06	6.81225e+06	5.209e+06	4.91701e+06
Com_1837_pos	3-Amino-4-methylpentanoic acid	C6 H13 N O2	131.095	1.386	132.102	1.05532e+08	8.75895e+07	9.16417e+07	1.28491e+08	4.4647e+07	1.28061e+08	1.30885e+08	1.25467e+08	1.05289e+08	4.33472e+07	6.97717e+07	6.848e+07	1.01541e+08	4.22574e+07	2.89788e+07	2.16774e+08	3.0892e+08	1.10009e+08	6.72191e+07	4.4404e+07	4.88982e+07	6.62275e+07	8.12706e+07	1.05914e+08	6.79851e+07	6.82946e+07	6.87766e+07	7.22038e+07	4.16913e+07	9.07719e+07	7.26191e+07	1.32659e+08	5.66734e+07	9.87262e+07	7.70979e+07	8.03054e+07
Com_17900_pos	3-Methylindole	C9 H9 N	131.074	8.884	132.081	1.59023e+06	1.68341e+06	1.47615e+06	1.97222e+06	1.1216e+06	2.10743e+06	1.57736e+06	1.0802e+07	2.7913e+06	1.85693e+06	1.78601e+06	1.26315e+07	1.71848e+06	1.58917e+06	3.28417e+06	1.9199e+06	2.893e+06	3.45989e+06	1.33109e+06	2.49815e+06	1.97608e+06	1.87473e+06	1.80313e+06	1.69348e+06	2.63086e+06	1.80833e+06	1.95198e+06	1.54647e+06	3.93981e+06	1.61612e+06	1.67281e+06	1.51166e+06	1.95594e+06	1.6566e+06	2.04927e+06	1.99358e+06
Com_6310_pos	Isohomovanillic acid	C9 H10 O4	182.058	7.01	183.065	1.59955e+07	1.14581e+07	1.68442e+07	1.18216e+07	2.69637e+07	1.14188e+07	1.63939e+07	1.06091e+07	1.51881e+07	1.90391e+07	1.31245e+07	5.14885e+06	1.01848e+07	9.71384e+06	8.71884e+06	8.92422e+07	4.4852e+07	2.5003e+07	1.26692e+07	1.13843e+07	9.1719e+06	1.00938e+07	1.18378e+07	1.42399e+07	9.8935e+06	8.37689e+06	1.09584e+07	1.15129e+07	6.25365e+06	1.14014e+07	9.97873e+06	3.89254e+07	7.81737e+06	1.46304e+07	1.11355e+07	1.39569e+07
Com_17266_pos	N-Acetyl-5-aminosalicylic acid	C9 H9 N O4	213.064	8.818	196.06	1.82067e+07	2.04113e+07	1.1629e+07	1.14376e+07	3.74206e+06	1.13045e+07	1.07471e+07	8.21515e+06	1.19617e+07	1.0028e+07	1.97985e+07	4.28049e+06	1.07184e+07	2.32626e+07	9.4073e+06	1.46244e+07	1.08856e+07	1.28756e+07	1.55593e+07	1.48886e+07	1.21195e+07	1.64279e+07	1.07058e+07	1.02236e+07	1.49579e+07	1.40195e+07	1.36128e+07	9.63339e+06	6.13514e+06	1.39837e+07	1.05698e+07	1.53495e+07	1.75444e+07	1.42686e+07	1.66937e+07	1.30223e+07
Com_1033_pos	(S)-N-¦Á-benzoylarginine ethyl ester	C15 H22 N4 O3	306.169	7.489	307.176	1.9658e+07	1.47432e+07	2.37851e+07	2.2938e+07	3.57878e+08	3.33823e+07	2.14094e+07	2.97435e+07	6.54422e+07	3.53155e+07	1.0107e+07	4.31571e+07	8.60584e+07	7.3584e+07	1.61909e+07	8.59199e+06	4.52964e+07	3.97877e+07	1.26625e+07	1.37028e+07	9.77966e+06	1.09066e+07	2.27262e+07	2.36449e+08	1.20195e+07	4.39348e+07	4.52727e+07	1.08375e+08	1.15568e+08	2.06063e+07	3.42495e+08	5.91871e+08	2.24469e+07	1.36044e+07	1.32287e+07	1.53524e+08
Com_7005_pos	APK	C14 H26 N4 O4	356.206	7.577	357.213	8.79967e+06	2.8043e+06	3.41133e+06	1.01727e+07	2.73397e+06	4.53115e+06	2.2679e+06	2.54348e+06	4.65806e+06	5.35008e+06	1.19779e+06	4.33051e+07	2.98242e+06	1.09633e+07	3.20827e+06	7.74032e+06	8.73127e+06	1.04348e+07	6.44338e+06	3.80194e+06	3.14134e+06	1.11692e+07	8.63298e+06	8.19468e+06	2.99044e+06	3.3099e+06	5.96048e+06	5.13085e+06	3.95257e+06	3.12289e+06	3.97001e+06	4.20637e+06	4.24673e+06	1.12418e+07	3.46769e+06	4.91737e+06
Com_14640_pos	Avocadyne 1-acetate	C19 H34 O4	308.233	14.143	309.24	5.72373e+06	6.24248e+06	1.84853e+06	1.05239e+07	706653	7.1915e+06	5.382e+06	768063	4.79836e+06	7.29708e+06	1.41778e+06	6.12412e+06	1.04932e+07	6.86994e+06	1.29084e+07	2.35915e+06	1.559e+07	7.88245e+06	6.90675e+06	2.03452e+06	1.05971e+07	5.60843e+06	2.40671e+07	2.06707e+07	1.32379e+06	1.26856e+06	9.05961e+06	1.10268e+06	3.89867e+06	8.5179e+06	6.01249e+06	9.84658e+06	1.72797e+06	1.57447e+06	1.06075e+06	4.21769e+06
Com_20732_pos	Carbofuran	C12 H15 N O3	221.105	8.58	222.112	1.27655e+07	1.30385e+07	8.14644e+06	6.36178e+06	4.1761e+06	1.40716e+07	8.38876e+06	4.06151e+06	8.87627e+06	7.59058e+06	9.29217e+06	2.05113e+06	4.11889e+06	8.90351e+06	4.26574e+06	6.44094e+06	5.55554e+06	6.02731e+06	7.62647e+06	7.06625e+06	7.13042e+06	8.27682e+06	4.02126e+06	3.9965e+06	8.96858e+06	1.71468e+07	8.02914e+06	3.85811e+06	7.4497e+06	6.16828e+06	4.24947e+06	2.47084e+06	4.93985e+06	7.10073e+06	6.30868e+06	5.31821e+06
Com_14195_pos	Cycloheximide	C15 H23 N O4	281.163	10.181	282.17	1.96644e+07	1.87155e+07	1.64897e+07	1.34791e+07	4.23694e+06	1.532e+07	1.37889e+07	1.45992e+07	1.45367e+07	1.64724e+07	2.1809e+07	3.43032e+06	1.21269e+07	1.86414e+07	9.10873e+06	3.16784e+07	1.11007e+07	1.5546e+07	1.62968e+07	1.89037e+07	1.3363e+07	1.54992e+07	1.77038e+07	1.38976e+07	1.80748e+07	1.85455e+07	1.65356e+07	1.50645e+07	6.97961e+06	1.86482e+07	1.11216e+07	2.84093e+07	2.0771e+07	1.94472e+07	2.14433e+07	1.77356e+07
Com_3567_pos	Hydroxyprogesterone caproate	C27 H40 O4	428.291	14.462	429.298	5.38203e+06	3.62474e+06	1.02711e+07	8.28323e+06	1.00888e+07	1.06379e+07	9.78592e+06	2.04298e+07	9.81293e+06	3.48658e+06	9.64379e+06	5.85231e+06	1.43759e+08	3.78791e+06	5.62547e+06	4.14198e+06	8.20963e+06	2.30634e+07	8.58675e+06	9.36092e+06	9.08802e+06	1.35827e+07	9.86835e+06	7.14016e+06	5.7286e+06	7.2603e+06	8.82697e+06	1.11368e+07	5.14907e+06	1.95381e+06	6.77058e+06	7.35088e+06	3.70458e+06	6.60443e+06	1.41639e+07	7.10426e+06
Com_16392_pos	¦Ø-Hydroxynorfentanyl	C14 H20 N2 O2	248.153	7.174	249.16	1.98617e+07	1.81204e+07	9.97209e+06	8.86255e+06	1.41971e+06	1.17178e+07	7.84921e+06	8.94039e+06	1.0843e+07	4.21428e+06	1.69055e+07	4.3626e+06	5.53724e+06	1.27299e+07	5.10413e+06	8.99088e+06	6.32175e+06	8.02078e+06	1.13164e+07	1.21777e+07	1.04941e+07	9.04775e+06	5.23026e+06	3.89803e+06	7.31458e+06	8.76909e+06	8.53099e+06	5.24777e+06	3.46269e+06	9.80205e+06	4.26498e+06	1.03966e+07	1.27145e+07	1.01297e+07	1.23936e+07	8.55149e+06
Com_13782_pos	methyl 4-methyl-2-oxo-2H-pyran-6-carboxylate	C8 H8 O4	168.042	11.573	169.05	1.56062e+06	5.02624e+06	6.20063e+06	1.30114e+07	1.0035e+07	4.74495e+06	6.09576e+06	892329	5.94587e+06	1.16777e+07	1.84947e+06	1.41801e+07	1.58529e+06	3.22377e+06	1.40011e+07	1.9886e+06	2.81631e+07	9.58364e+06	3.65135e+06	4.61176e+06	1.13416e+06	5.9774e+06	3.53538e+06	4.87879e+06	4.20231e+06	2.29498e+06	3.78577e+06	2.02158e+07	4.77579e+06	9.21207e+06	2.73072e+06	3.36629e+06	2.23378e+06	5.16609e+06	2.19549e+06	6.23701e+06
Com_43583_pos	beta-Estradiol 17-Acetate	C20 H26 O3	314.188	10.794	315.195	3.14382e+06	4.4236e+06	3.11553e+06	2.9048e+06	1.1118e+06	4.09315e+06	3.85645e+06	3.46872e+06	3.26473e+06	2.94704e+06	3.94342e+06	2.41101e+06	3.08839e+06	4.30465e+06	2.49954e+06	4.80796e+06	3.29155e+06	3.41169e+06	3.81619e+06	3.50944e+06	3.35855e+06	2.52303e+06	2.03951e+06	3.44505e+06	4.06067e+06	4.83063e+06	3.44788e+06	2.52301e+06	2.08191e+06	3.0727e+06	2.36815e+06	4.16557e+06	2.58165e+06	3.59618e+06	4.01151e+06	3.05008e+06
Com_11255_pos	ERH	C17 H28 N8 O6	422.202	5.024	423.21	3.42682e+06	706240	620697	1.70749e+06	501983	1.14855e+07	1.52182e+06	1.33271e+07	4.16221e+06	689772	1.99263e+06	2.37544e+07	976832	1.34648e+06	1.21149e+06	1.37002e+06	1.58706e+06	4.11609e+06	1.37925e+07	3.06233e+06	3.42965e+06	1.52882e+06	9.26457e+06	1.86249e+06	1.4327e+06	1.74636e+06	4.51493e+06	1.50142e+06	781244	424852	2.75585e+06	3.22882e+06	1.20873e+06	2.09066e+06	1.31875e+07	3.14739e+06
Com_14321_pos	(3R)-8-hydroxy-3-(4-hydroxyphenyl)-3,4-dihydro-1H-2-benzopyran-1-one	C15 H12 O4	256.074	9.451	257.081	1.97466e+07	2.65034e+07	1.31267e+07	1.88941e+06	1.77613e+06	2.93178e+06	9.85659e+06	725032	9.56945e+06	8.11239e+06	1.9668e+07	3.62086e+06	1.48625e+07	3.1225e+07	1.22868e+07	1.51561e+07	3.97198e+06	1.3613e+07	1.85856e+07	2.00628e+07	1.58542e+07	2.27626e+07	7.46604e+06	2.44113e+06	1.45244e+07	1.1461e+07	1.41447e+07	8.84042e+06	4.73107e+06	5.60748e+06	1.03593e+07	944200	1.60453e+07	1.74101e+07	2.32195e+07	1.08947e+07
Com_8485_pos	PC (14:1e/3:0)	C25 H50 N O7 P	507.332	14.62	508.34	5.79124e+06	3.97748e+06	3.10206e+07	4.62375e+07	3.50616e+06	1.85196e+06	7.79436e+06	1.32549e+06	1.26881e+07	1.91888e+07	5.34374e+06	2.38206e+07	2.84493e+06	1.8007e+06	4.52512e+07	5.2497e+06	2.64332e+07	1.62416e+07	1.80656e+07	9.92583e+06	2.60322e+07	1.5342e+07	1.74704e+07	2.07185e+07	3.47444e+07	5.50837e+06	1.84759e+07	1.00006e+07	2.56056e+07	2.16991e+07	2.00966e+07	1.42833e+07	7.13786e+06	1.26924e+07	3.81746e+06	1.44166e+07
Com_8050_pos	Ranolazine	C24 H33 N3 O4	427.239	13.321	428.246	1.6253e+07	9.31025e+06	1.58183e+07	4.73228e+06	1.59847e+06	3.87044e+06	5.92351e+06	6.00771e+06	7.93925e+06	5.5303e+06	1.02787e+07	2.46234e+06	1.74514e+07	2.53238e+07	2.27655e+06	9.07883e+06	7.23269e+06	9.95433e+06	5.53717e+07	2.41434e+07	1.09992e+07	8.0421e+06	1.30989e+07	2.37132e+06	1.75195e+07	3.28783e+07	2.05531e+07	1.51333e+07	4.60927e+06	2.54399e+07	1.58793e+07	9.83891e+06	3.25069e+07	7.1507e+06	1.92479e+07	1.62258e+07
Com_1710_pos	2-(benzylthio)-3-(2,6-dimethylphenyl)-3,4-dihydroquinazolin-4-one	C23 H20 N2 O S	372.128	1.408	373.135	2.40527e+08	3.28181e+08	1.3312e+08	2.84662e+07	2.20642e+07	1.30676e+08	7.04475e+07	1.82318e+07	1.21464e+08	3.95435e+07	2.36857e+08	3.55536e+07	6.35188e+07	2.65141e+08	1.04979e+08	7.88853e+07	4.9422e+07	1.09238e+08	1.99867e+08	2.08034e+08	1.32811e+08	1.49741e+08	8.9158e+07	5.47139e+07	1.12101e+08	1.96803e+08	1.42904e+08	8.39884e+07	4.70387e+07	7.83574e+07	1.48244e+08	9.31212e+06	9.80391e+07	1.3955e+08	1.79159e+08	9.79611e+07
Com_8730_pos	Valerophenone	C11 H14 O	162.104	8.925	163.112	4.578e+07	4.62178e+07	2.63149e+07	1.83384e+07	6.42431e+06	2.35704e+07	2.73916e+07	2.76097e+07	2.77059e+07	2.27897e+07	4.95126e+07	9.93385e+06	2.78919e+07	5.31899e+07	2.5664e+07	3.17926e+07	1.8883e+07	2.99572e+07	3.40763e+07	3.55967e+07	3.45435e+07	3.78016e+07	2.74599e+07	1.37992e+07	3.6852e+07	3.26557e+07	3.15981e+07	2.28795e+07	1.28934e+07	4.00811e+07	1.85958e+07	4.72913e+07	3.91117e+07	3.01322e+07	5.03112e+07	3.2662e+07
Com_5064_pos	Testosterone	C19 H28 O2	288.208	13.908	289.216	5.21615e+06	1.20822e+07	1.77125e+07	6.86669e+06	7.68003e+07	1.02692e+07	6.4363e+07	3.92901e+06	2.46549e+07	1.53429e+07	6.52085e+06	1.74622e+07	1.20054e+07	1.52024e+07	1.14242e+07	9.36829e+06	7.51088e+06	1.18546e+07	9.11698e+06	1.0947e+07	5.23776e+06	2.02595e+07	1.39085e+07	1.06415e+07	8.72478e+06	8.78189e+06	1.09522e+07	2.27968e+07	1.07229e+07	1.01714e+07	1.27495e+07	1.2993e+07	9.5187e+06	1.31049e+07	5.28166e+06	1.21674e+07
Com_2853_pos	2-{[2-(4-methylpiperazino)phenyl]methylene}hydrazine-1-carbothioamide	C13 H19 N5 S	277.135	8.881	278.142	1.28413e+07	1.32933e+07	3.24976e+07	1.80228e+08	2.92515e+07	1.63532e+08	3.3082e+07	4.94939e+07	6.42774e+07	3.3254e+07	8.93787e+06	6.20619e+07	3.7859e+07	3.09895e+07	1.59844e+07	1.05136e+07	3.84288e+07	2.97536e+07	1.4742e+07	1.03868e+07	1.30813e+07	8.50813e+06	8.37273e+07	1.13798e+08	1.83511e+07	3.30642e+07	3.69574e+07	1.1961e+08	6.6602e+07	5.70776e+07	1.25725e+08	1.49012e+08	1.41288e+07	1.4335e+07	1.1598e+08	8.28088e+07
Com_4606_pos	16,16-Dimethyl prostaglandin A1	C22 H36 O4	346.251	13.041	347.258	3.02678e+07	1.92317e+07	2.89867e+07	1.9e+07	2.50702e+07	5.87758e+07	4.8252e+07	1.07127e+07	3.00371e+07	1.84058e+07	4.11818e+07	2.14481e+07	3.26893e+07	5.64231e+07	1.85357e+07	4.49028e+07	2.29115e+07	3.20623e+07	3.78174e+07	2.7193e+07	1.92684e+07	4.28762e+07	3.26747e+07	3.87557e+07	3.35436e+07	8.71909e+07	3.9915e+07	2.79845e+07	2.07662e+07	5.107e+07	9.95122e+07	2.64192e+07	4.0799e+07	3.54975e+07	1.64488e+07	3.98122e+07
Com_21977_pos	Harmine	C13 H12 N2 O	212.095	8.614	213.102	1.07854e+07	1.13714e+07	7.30677e+06	3.07869e+06	1.03654e+06	3.83466e+06	2.56242e+06	4.46466e+06	5.55506e+06	6.86316e+06	1.46168e+07	1.9269e+06	4.66342e+06	1.29465e+07	5.92702e+06	1.04712e+07	3.25512e+06	7.58377e+06	1.01027e+07	9.62362e+06	6.9028e+06	1.44831e+07	4.72387e+06	2.39034e+06	8.96766e+06	5.23146e+06	7.8032e+06	5.80161e+06	3.08423e+06	1.0192e+07	5.53327e+06	4.63921e+06	1.51246e+07	7.42088e+06	1.01907e+07	7.74833e+06
Com_4627_pos	3-(2-(Phenylamino)oxazol-5-yl)benzonitrile	C16 H11 N3 O	261.086	7.229	262.094	2.03005e+06	1.54115e+06	2.10935e+06	2.00839e+07	2.83219e+06	1.22477e+07	3.78295e+06	1.05167e+08	1.87243e+07	1.73707e+06	2.50681e+06	7.37754e+06	3.48478e+06	3.45787e+06	2.08318e+06	5.16788e+06	3.18639e+06	3.62519e+06	7.30148e+06	3.19654e+06	6.37637e+06	1.62775e+06	7.51503e+06	5.44039e+06	2.70265e+06	1.69235e+07	6.38547e+06	5.01267e+06	2.69542e+06	3.03611e+06	9.9507e+06	1.4484e+07	1.04715e+07	4.82894e+06	1.49224e+07	8.17522e+06
Com_52171_pos	5-hydroxy-6,7-dimethoxy-2-phenyl-4H-chromen-4-one	C17 H14 O5	298.084	11.082	299.092	2.55989e+06	2.12658e+06	957545	691077	319092	656275	745423	903776	1.11996e+06	812204	2.80325e+06	449266	1.81759e+06	2.38524e+06	1.62363e+06	2.29537e+06	630640	1.60215e+06	2.13028e+06	1.84806e+06	2.65316e+06	1.82947e+06	754622	662611	1.53687e+06	914126	1.54115e+06	1.28192e+06	1.25923e+06	2.31045e+06	1.54106e+06	994328	1.77524e+06	2.84751e+06	1.19262e+06	1.6503e+06
Com_31532_pos	4-oxo-4-[(1-phenylethyl)amino]but-2-enoic acid	C12 H13 N O3	236.116	7.908	237.124	3.62153e+06	2.92529e+06	1.82648e+06	2.37605e+06	963909	3.76247e+06	2.41434e+06	7.93644e+06	3.22831e+06	2.71352e+06	3.65143e+06	3.18812e+06	2.71199e+06	2.30477e+06	2.51743e+06	2.538e+06	3.24875e+06	2.85925e+06	2.35867e+06	3.12191e+06	5.32087e+06	3.36473e+06	3.24054e+06	2.28553e+06	1.90122e+06	3.07425e+06	3.08346e+06	2.42395e+06	2.28412e+06	2.31518e+06	2.75137e+06	2.85245e+06	2.25817e+06	4.20062e+06	2.67194e+06	2.71973e+06
Com_56137_pos	PC (18:4e/16:3)	C42 H72 N O7 P	733.518	16.295	734.525	850192	1.48326e+06	726005	368675	121604	1.05859e+06	530896	59506.5	649840	335114	2.64014e+06	185003	270026	2.45113e+06	344195	588446	1.80677e+06	1.0776e+06	693316	1.34728e+06	547476	558257	205678	499268	514795	481028	605887	576368	313377	2.14968e+06	949038	902825	1.44947e+06	1.91901e+06	1.02521e+06	1.16062e+06
Com_565_pos	3',4'-dimethyl-¦Á-Pyrrolidinovalerophenone	C17 H25 N O	259.19	2.515	260.197	1.1608e+07	1.62729e+07	1.79752e+07	3.51864e+07	1.51103e+07	1.64728e+07	1.52073e+07	2.05501e+07	1.85479e+07	4.5805e+07	1.12656e+07	7.1522e+08	1.51214e+07	1.01222e+07	5.26047e+07	4.81438e+07	5.94496e+07	1.19716e+08	2.19282e+07	1.00812e+07	1.24001e+07	1.20478e+07	3.02566e+07	6.42398e+07	1.24393e+07	1.01009e+07	2.16867e+07	3.7742e+07	3.04899e+07	9.57399e+06	2.3067e+07	1.07676e+07	9.9342e+06	1.23526e+07	1.0273e+07	1.8025e+07
Com_13681_pos	(1E)-5-hydroxy-1,7-diphenylhept-1-en-3-one	C19 H20 O2	302.13	7.762	303.137	1.07729e+07	2.09567e+07	1.44008e+07	6.95098e+06	3.12798e+06	5.83648e+06	1.56177e+07	7.43295e+06	1.06371e+07	1.08056e+06	2.04145e+07	4.37032e+06	3.22943e+06	4.62033e+06	6.96117e+06	1.0024e+07	2.14796e+06	6.60604e+06	6.52011e+06	2.08282e+07	7.24508e+06	4.54154e+06	8.22795e+06	7.09381e+06	1.68664e+07	3.09482e+07	1.27839e+07	1.65869e+07	7.94615e+06	1.48773e+07	4.31419e+06	2.15762e+06	1.71155e+07	6.61156e+06	1.92838e+07	1.11116e+07
Com_27198_pos	4-(allyloxy)-1,2-dihydroquinolin-2-one	C12 H11 N O2	201.079	9.107	202.086	2.9223e+06	2.91509e+06	2.52699e+06	1.79065e+06	1.14177e+06	4.09165e+06	2.80551e+06	1.00991e+07	3.53664e+06	2.9214e+06	2.48549e+06	2.03029e+06	2.8595e+06	1.9911e+06	3.4722e+06	1.68935e+06	1.86639e+06	2.41447e+06	2.76961e+06	2.52861e+06	5.2584e+06	3.96493e+06	3.76534e+06	1.4034e+06	1.92791e+06	1.44262e+06	2.8826e+06	2.67894e+06	1.68091e+06	1.37757e+06	2.44992e+06	1.7084e+06	1.22239e+06	2.94139e+06	2.6305e+06	2.08625e+06
Com_502_pos	Glycylproline	C7 H12 N2 O3	172.085	1.682	173.092	1.14106e+09	9.1619e+08	6.66018e+08	3.27615e+08	1.04687e+08	4.67702e+08	4.80471e+08	6.60382e+08	5.95515e+08	5.18922e+08	7.21506e+08	2.7774e+08	3.17528e+08	1.16041e+09	3.28321e+08	6.66497e+08	4.57344e+08	5.56034e+08	6.59322e+08	7.45325e+08	3.77952e+08	5.35033e+08	5.14985e+08	2.91525e+08	5.53085e+08	4.35614e+08	5.14105e+08	4.42398e+08	1.53804e+08	7.76838e+08	3.65508e+08	6.44088e+08	1.35271e+09	4.52264e+08	6.5833e+08	6.05743e+08
Com_16932_pos	Cadaverine	C5 H14 N2	102.116	1.127	103.123	1.71991e+07	1.62773e+07	1.3004e+07	5.01256e+06	490461	1.13866e+07	5.36563e+06	436902	8.64657e+06	916630	7.13094e+06	1.03499e+06	4.27298e+06	7.99197e+06	4.749e+06	3.9616e+06	1.26311e+07	5.33615e+06	2.02729e+07	1.71305e+07	1.73387e+07	1.37737e+07	4.60026e+06	2.10943e+07	1.56327e+06	1.26009e+07	1.35468e+07	1.46762e+06	7.29792e+06	1.05707e+06	1.38172e+07	1.8049e+06	1.70923e+06	2.31793e+07	411778	6.34312e+06
Com_31261_pos	4-[1-(dimethylamino)ethylidene]-2-phenyl-1,3-oxazol-5(4H)-one	C13 H14 N2 O2	270.101	8.083	271.108	2.16947e+06	2.08981e+06	1.95749e+06	1.36756e+06	598854	2.19555e+06	1.39524e+06	8.04297e+06	2.47712e+06	1.20266e+06	2.0209e+06	984898	1.16513e+06	1.58627e+06	996766	1.38395e+06	1.45177e+06	1.34904e+06	2.30993e+06	2.28834e+06	1.28029e+06	1.48949e+06	1.09084e+06	886873	1.4444e+06	2.83143e+06	1.7027e+06	1.40885e+06	1.51751e+06	1.77184e+06	2.35317e+06	1.28078e+06	1.84277e+06	1.7694e+06	1.91785e+06	1.73277e+06
Com_2474_pos	Gelsemine	C20 H22 N2 O2	322.164	6.63	323.171	1.03965e+07	6.99654e+06	6.35057e+06	1.22313e+07	5.50135e+07	1.11899e+07	1.0454e+07	1.41217e+07	1.58443e+07	1.37238e+07	9.7826e+06	3.39594e+07	1.46181e+07	1.3578e+07	1.23632e+07	6.78252e+06	1.88612e+07	1.54586e+07	7.36019e+06	9.55406e+06	6.44746e+06	6.32896e+06	1.05197e+07	1.48083e+08	9.5269e+06	1.08863e+07	2.60883e+07	6.86524e+07	3.49622e+07	8.95992e+06	1.54529e+08	2.34502e+08	1.18357e+07	8.42437e+06	7.90944e+06	6.62219e+07
Com_65504_pos	Leukotriene E4	C23 H37 N O5 S	417.259	13.055	440.248	975519	809974	431922	219771	465927	747278	649290	119523	552401	351193	811140	490687	331891	1.02182e+06	290709	764077	472194	566714	679864	949284	972330	946946	269817	532645	890805	737106	747350	672466	185498	516390	590893	566367	507120	668035	703727	551312
Com_3682_pos	4-oxododecanedioic acid	C12 H20 O5	266.113	10.508	267.12	9.87928e+07	1.38822e+08	8.2268e+07	6.02425e+07	3.83336e+07	5.62694e+07	7.47383e+07	6.87788e+07	7.72807e+07	6.07226e+07	1.28089e+08	4.25349e+07	9.30681e+07	1.56483e+08	9.42881e+07	1.07542e+08	5.41349e+07	9.21078e+07	9.8738e+07	9.06826e+07	7.70321e+07	1.05224e+08	9.00131e+07	5.32631e+07	1.01582e+08	8.72797e+07	8.79767e+07	6.69882e+07	7.65281e+07	9.30393e+07	7.11445e+07	3.97302e+07	9.38818e+07	9.60217e+07	1.06932e+08	8.05332e+07
Com_49934_pos	6-phospho-D-glucono-1,5-lactone	C6 H11 O9 P	258.014	1.403	259.021	1.2917e+06	1.60799e+06	922647	1.15723e+06	824886	972378	927270	1.02846e+06	1.09157e+06	1.00948e+06	2.01712e+06	1.05367e+06	980695	2.65794e+06	1.00292e+06	1.26265e+06	1.24696e+06	1.40393e+06	1.01455e+06	1.42103e+06	1.13576e+06	1.11227e+06	2.22432e+06	1.27511e+06	1.46008e+06	1.36772e+06	1.37636e+06	1.24936e+06	1.00549e+06	1.80379e+06	1.76663e+06	3.44372e+06	1.63084e+06	1.86318e+06	2.28361e+06	1.88083e+06
Com_3839_pos	7¦Á-Hydroxytestosterone	C19 H28 O3	304.204	12.273	305.211	4.09293e+07	3.77037e+07	3.18298e+07	2.9736e+07	2.26781e+07	4.50025e+07	6.87478e+07	2.24281e+07	3.73819e+07	4.97827e+07	7.43833e+07	1.87484e+07	3.70274e+07	7.87691e+07	4.61943e+07	8.99966e+07	5.58358e+07	5.63422e+07	8.74562e+07	1.11743e+08	3.79845e+07	9.57749e+07	1.40691e+07	4.94251e+07	1.33177e+08	1.3469e+08	8.30401e+07	4.75599e+07	7.18301e+07	5.6276e+07	7.74774e+07	5.92792e+07	4.34009e+07	6.56094e+07	7.67828e+07	6.2277e+07
Com_6166_pos	SPK	C14 H26 N4 O5	330.19	6.564	331.197	2.26088e+06	810169	2.37106e+06	7.69523e+06	1.65989e+07	3.07924e+06	3.25431e+06	4.99374e+06	5.13294e+06	7.55533e+06	408783	5.06995e+07	5.0095e+06	4.43313e+06	2.73504e+06	2.43422e+06	5.2041e+06	9.80995e+06	3.29854e+06	1.97874e+06	2.36305e+06	1.89385e+06	5.52538e+07	4.96454e+06	1.65108e+06	2.06391e+06	9.18344e+06	2.8642e+07	5.62239e+06	3.58124e+06	4.03078e+07	6.6667e+07	2.22118e+06	2.75746e+06	2.33461e+06	1.90167e+07
Com_3355_pos	(2E)-6-hydroxy-2-methyl-6-(4-methylphenyl)hept-2-enoic acid	C15 H20 O3	270.121	1.436	271.129	1.38153e+08	1.30509e+08	8.79991e+07	7.71966e+07	3.04804e+07	7.31911e+07	6.09018e+07	3.2978e+07	7.89261e+07	5.73162e+07	1.13245e+08	3.80989e+07	3.10025e+07	1.23976e+08	5.50412e+07	6.90279e+07	5.30179e+07	6.75907e+07	1.00791e+08	1.2266e+08	8.0387e+07	8.67118e+07	6.0209e+07	5.08396e+07	1.05734e+08	1.21071e+08	9.10504e+07	5.34682e+07	3.97655e+07	6.29142e+07	6.09653e+07	4.78612e+07	8.3611e+07	1.13595e+08	9.61932e+07	6.97967e+07
Com_10520_pos	GMH	C13 H21 N5 O4 S	365.112	11.392	366.119	3.37881e+07	3.97344e+07	1.29616e+07	1.70057e+07	2.99715e+06	1.90201e+07	2.32269e+07	8.70012e+06	1.96793e+07	1.11668e+07	1.95185e+07	6.05711e+06	9.60135e+06	1.8151e+07	9.65228e+06	2.48388e+07	1.50021e+07	1.42485e+07	1.68635e+07	2.30632e+07	2.05923e+07	1.85256e+07	1.00776e+07	1.93814e+07	1.96162e+07	2.39874e+07	1.90134e+07	1.17309e+07	4.74854e+06	1.02272e+07	8.09442e+06	1.28009e+07	1.15648e+07	1.71591e+07	1.66031e+07	1.16161e+07
Com_3730_pos	3,6-bis[(1H-indol-3-yl)methyl]piperazine-2,5-dione	C22 H20 N4 O2	372.158	9.974	373.166	1.09026e+07	7.71621e+06	1.22476e+07	2.8325e+07	8.13282e+06	2.33329e+07	1.46689e+07	1.34125e+08	2.99314e+07	7.85652e+06	1.27619e+07	2.41654e+07	2.02862e+07	9.77989e+06	1.3769e+07	1.72849e+07	4.26244e+06	1.37708e+07	2.01661e+07	1.53976e+07	1.90244e+07	1.64305e+07	2.3575e+07	1.18323e+07	2.12869e+07	1.82102e+07	1.82404e+07	1.70336e+07	5.52267e+06	1.3745e+07	8.0761e+06	1.39852e+07	1.60932e+07	1.27754e+07	1.24558e+07	1.24609e+07
Com_2050_pos	PC (18:3e/2:0)	C28 H52 N O7 P	545.348	14.749	546.355	1.55805e+07	7.75389e+06	3.00955e+07	1.24811e+08	3.33599e+07	4.86231e+07	2.08382e+07	1.78944e+07	3.73696e+07	1.33423e+08	1.20959e+07	1.17239e+08	6.15565e+07	1.02203e+07	2.33913e+08	1.78868e+07	7.72798e+07	8.29518e+07	4.34062e+07	1.95014e+07	4.89667e+07	3.48648e+07	2.38019e+07	1.16049e+08	8.32535e+07	1.64538e+07	4.82871e+07	3.41286e+07	2.24029e+08	1.24526e+08	9.72775e+07	4.021e+07	7.9561e+06	3.15153e+07	9.69331e+06	7.1167e+07
Com_5954_pos	2-[3-(4-pyridyl)-1H-1,2,4-triazol-5-yl]pyridine	C12 H9 N5	223.084	1.93	224.092	3.89596e+07	3.47508e+07	2.96538e+07	4.32554e+07	1.20781e+07	4.56274e+07	2.69639e+07	1.87426e+07	3.12539e+07	4.38551e+07	3.30351e+07	1.29277e+07	1.81268e+07	3.69476e+07	1.82955e+07	3.10607e+07	1.84349e+07	2.65854e+07	2.99002e+07	6.51332e+07	1.99769e+07	2.2192e+07	2.79978e+07	2.18778e+07	6.298e+07	4.54865e+07	3.69431e+07	3.6836e+07	2.5842e+07	7.7551e+07	2.97102e+07	3.36607e+07	4.19629e+07	3.2504e+07	2.55626e+07	3.79537e+07
[truncated: 384 more rows]

## Sheet: Table S4b
Supplementary Table S4b: Six hundred and eighty six metabolites detected in the negative node of cecum of the aged breeder chickens fed with dietary quercetin (Q), vitamin E (E), quercetin + vitamin E (QE) compared with the control group (C), all analyses were done with 8 replicates of chicken
[truncated: 687 more rows]
