# Supplementary material for: Synergy of Dietary Quercetin and Vitamin E Improves Cecal Microbiota and Its Metabolite Profile in Aged Breeder Hens
Source: Front Microbiol. 2022 May 17;13:851459. doi: 10.3389/fmicb.2022.851459 (PMC9152675; doi:10.3389/fmicb.2022.851459)
Supplement: Supplementary file 5 [file Table_5.XLSX]

## Sheet: Table S5a
Supplementary Table S5a: Ion intensities of fifty eight differentially accumulated metabolites (DAMs) detected in the positive node of cecum of the aged breeder chickens fed with dietary vitamin E (E) relative to the control group (C), all analyses were done with 8 replicates of chicken
Compound_ID	Name	Ea	Cb	FCc	log2FC	P-value	VIPd	Up.Downe
Com_135	Acetyl-¦Â-methylcholine	8.37665e+08	2.05042e+09	0.408533	-1.29148	0.0120066	1.8789	down
Com_51	N-Acetyl-D-galactosamine	7.57175e+08	1.92903e+09	0.392515	-1.34918	0.031982	1.44728	down
Com_603	Urocanic acid	1.43925e+08	3.61534e+08	0.398096	-1.32881	0.0461704	1.5131	down
Com_1837	3-Amino-4-methylpentanoic acid	6.87766e+07	1.05289e+08	0.653215	-0.614371	0.0241834	1.45644	down
Com_1183	Maltol	6.05279e+07	1.68942e+08	0.358277	-1.48085	0.0380032	1.41191	down
Com_483	Daidzein	4.90798e+07	3.0922e+08	0.158721	-2.65543	0.0151599	1.96927	down
Com_1644	L-(+)-Citrulline	4.42092e+07	1.0694e+08	0.413403	-1.27438	0.0403706	1.20562	down
Com_1141	4',7-Dihydroxyflavanone	1.34867e+07	1.20156e+08	0.112243	-3.1553	0.0203837	1.97064	down
Com_9153	Shikonin	9.89139e+06	2.17272e+07	0.455255	-1.13525	0.0270217	1.78833	down
Com_7418	Jervine	8.57024e+06	2.8094e+07	0.305055	-1.71286	0.000632298	2.68728	down
Com_9442	2-oxa-4-azatetracyclo[6.3.1.1~6,10~.0~1,5~]tridecan-3-one	8.4325e+06	2.25763e+07	0.373512	-1.42077	0.00585672	2.76488	down
Com_14104	D-Erythrose 4-phosphate	8.20193e+06	1.49464e+07	0.548755	-0.865765	0.0251642	2.09186	down
Com_14761	Oxymatrine	6.66508e+06	1.48853e+07	0.447763	-1.15919	0.0213862	1.99923	down
Com_7721	Thromboxane B2	6.59437e+06	2.21444e+07	0.29779	-1.74763	0.0258307	1.78111	down
Com_13249	TLK	4.66402e+06	1.53559e+07	0.303727	-1.71915	0.00636864	2.30107	down
Com_6850	alpha-Benzylsuccinic acid	4.02386e+06	1.30549e+07	0.308226	-1.69794	0.0378358	1.51856	down
Com_17278	3'-Hydroxystanozolol	3.42799e+06	8.01541e+06	0.427675	-1.22541	0.00849814	1.99836	down
Com_846	Naringeninchalcone	3.06067e+06	8.62447e+07	0.0354882	-4.81652	0.0146833	1.94951	down
Com_16723	(+/-)-Cannabichromeorcin	2.57442e+06	8.22811e+06	0.312881	-1.67632	0.0339187	1.52869	down
Com_6587	D-(+)-Maltose	2.07256e+06	1.31932e+07	0.157093	-2.67031	0.0430635	1.72651	down
Com_18706	ACar 15:1	1.87185e+06	6.37472e+06	0.293636	-1.7679	0.012315	1.81124	down
Com_23143	EPK	1.86604e+06	4.50747e+06	0.413988	-1.27234	0.0433636	1.53023	down
Com_15332	N-(6-methoxypyridin-3-yl)thiophene-2-carboxamide	1.48117e+06	3.99597e+06	0.370666	-1.43181	0.00809031	1.50545	down
Com_20869	3,5,7-trihydroxy-2-phenyl-4H-chromen-4-one	1.23962e+06	5.02715e+06	0.246586	-2.01984	0.0160262	1.62578	down
Com_25963	6-[2-(2H-1,3-benzodioxol-5-yl)ethyl]-4-methoxy-2H-pyran-2-one	538217	2.24828e+06	0.23939	-2.06256	0.0288058	1.48879	down
Com_67	DL-Carnitine	2.94069e+09	4.67479e+08	6.29054	2.65318	0.00305776	2.6118	up
Com_434	Palmitoleic Acid	6.31547e+08	2.92942e+08	2.15587	1.10827	0.0119775	1.49276	up
Com_788	5-[(8Z,11Z)-pentadeca-8,11-dien-1-yl]benzene-1,3-diol	3.74961e+08	1.83805e+08	2.03999	1.02856	0.00874171	1.32035	up
Com_1010	Cuminaldehyde	3.40211e+08	8.69095e+07	3.91454	1.96884	0.00356114	2.36959	up
Com_916	octadec-9-ynoic acid	2.87411e+08	1.35407e+08	2.12257	1.08581	0.0055714	1.94909	up
Com_1439	Lenalidomide	2.52104e+08	9.34661e+07	2.69727	1.4315	0.0040504	2.14281	up
Com_2139	dAMP	1.65541e+08	7.07055e+07	2.34128	1.2273	0.0272175	1.52814	up
Com_1318	(¡À)8-HEPE	1.3981e+08	6.53587e+07	2.13912	1.09701	0.0154385	1.29305	up
Com_4151	4-(2-Hydroxyethyl)-2-methoxyphenyl ¦Â-D-glucopyranoside	6.5693e+07	1.35881e+07	4.83462	2.2734	0.000137675	2.45989	up
Com_4903	2,4-Dimethylbenzaldehyde	4.24877e+07	8.28305e+06	5.12948	2.35881	0.0491188	1.67713	up
Com_7742	3,14-dihydro-15-keto-tetranor Prostaglandin E2	3.80666e+07	2.2643e+07	1.68116	0.749459	0.00921056	1.95602	up
Com_3727	16,16-Dimethyl prostaglandin A2	3.56048e+07	1.75929e+07	2.02381	1.01708	0.00335576	1.50307	up
Com_5468	3-hydroxy-2-octylpentanedioic acid	2.98735e+07	3.18595e+06	9.37663	3.22907	0.00274018	2.1202	up
Com_11109	Nor-9-carboxy-¦Ä9-THC	2.25127e+07	1.24761e+07	1.80446	0.851571	0.0222287	1.26983	up
Com_11240	DL-Norvaline	2.07918e+07	1.16285e+07	1.788	0.83835	0.0306147	1.28106	up
Com_4774	16(R)-HETE	2.0395e+07	8.85284e+06	2.30379	1.20401	0.025548	1.4557	up
Com_11886	10-Nitrolinoleate	1.8128e+07	1.11622e+07	1.62404	0.69959	0.0474551	1.15864	up
Com_12896	Ethyl chrysanthemumate	1.61292e+07	1.05896e+07	1.52312	0.607032	0.00133533	1.73618	up
Com_15062	3-Methoxytyramine	1.22535e+07	6.45442e+06	1.89847	0.924834	0.0136715	1.48092	up
Com_8135	Ecdysterone	1.06497e+07	5.17357e+06	2.05848	1.04158	0.0347799	1.08099	up
Com_13977	PC (16:2e/4:0)	1.03858e+07	5.9678e+06	1.7403	0.799337	0.0312497	1.86608	up
Com_19917	THC	1.03315e+07	5.43033e+06	1.90255	0.927934	0.000151908	2.15578	up
Com_19109	Deoxycorticosterone	9.49549e+06	4.68165e+06	2.02823	1.02022	0.0325835	1.42159	up
Com_25668	2-Methoxyestradiol (2-MeOE2)	8.15819e+06	4.83339e+06	1.68788	0.755213	0.0318382	1.7032	up
Com_28386	6-O-(2-Methylbutanoyl)-¦Á-D-glucopyranosyl ¦Á-D-glucopyranoside	6.75187e+06	3.30024e+06	2.04587	1.03272	0.0228555	1.9023	up
Com_25241	Bialaphos	5.89525e+06	2.58775e+06	2.27814	1.18786	0.0208772	1.37182	up
Com_27819	Estradiol Benzoate	5.78994e+06	2.65023e+06	2.18469	1.12743	0.0111243	1.68547	up
Com_30460	Arachidonic acid methyl ester	5.01084e+06	2.2665e+06	2.21082	1.14458	0.0117295	1.5318	up
Com_33934	YPH	4.30575e+06	2.21945e+06	1.94001	0.956066	0.00750404	1.85199	up
Com_47708	Menaquinone	1.8348e+06	942464	1.94681	0.96111	0.00267637	1.55497	up
Com_58510	3-benzyl-1-butyl-4-hydroxy-1,2-dihydroquinolin-2-one	1.32222e+06	876459	1.5086	0.593207	0.0380735	1.32947	up
Com_32939	3-(2-methylpropyl)-octahydropyrrolo[1,2-a]pyrazine-1,4-dione	1.09287e+06	660363	1.65495	0.726786	0.0297785	1.01565	up
Com_68078	(S)-Equol	567951	317382	1.78949	0.839546	0.000559033	2.22654	up
a average of 8 replicated aged breeder chickens fed with vitamin E diet. b average of 8 replicated aged breeder chickens with no dietary treatment (control group). c fold change. d variable importance of the projection. e extent of accumulation: those accumulated higher in C than E are denoted down (decreased in abundance) and those accumulated higher in E than C are denoted up (increased in abun…

## Sheet: Table S5b
Supplementary Table S5b: Ion intensities of fifty six differentially accumulated metabolites (DAMs) detected in the positive node of cecum of the aged breeder chickens fed with dietary quercetin (Q) relative to the control group (C), all analyses were done with 8 replicates of chicken
Compound_ID	Name	Qa	Cb	FCc	log2FC	P-value	VIPd	Up.Downe
Com_52351	Cer-NS (d18:1/15:1)	198746	693815	0.286454	-1.80363	2.57603e-05	2.57438	down
Com_13249	TLK	3.45747e+06	1.53559e+07	0.225155	-2.15101	0.000376544	2.88716	down
Com_9442	2-oxa-4-azatetracyclo[6.3.1.1~6,10~.0~1,5~]tridecan-3-one	5.9828e+06	2.25763e+07	0.265004	-1.91591	0.000590062	3.19018	down
Com_50767	gamma-Tocopherol	557873	1.54036e+06	0.362171	-1.46526	0.000738605	3.00502	down
Com_50645	Ergosta-5,7,9(11),22-Tetraen-3-beta-Ol	862599	1.40254e+06	0.615027	-0.701277	0.00100212	2.08614	down
Com_390	4-Methyl-5-thiazoleethanol	1.46594e+08	7.63417e+08	0.192024	-2.38064	0.00104844	2.26372	down
Com_17278	3'-Hydroxystanozolol	2.75056e+06	8.01541e+06	0.343159	-1.54305	0.00281657	2.83448	down
Com_135	Acetyl-¦Â-methylcholine	6.15638e+08	2.05042e+09	0.300249	-1.73577	0.00479905	2.42828	down
Com_12321	trans-2-Butene-1,4-dicarboxylic Acid	6.44892e+06	1.68254e+07	0.383284	-1.38351	0.00557543	2.43437	down
Com_7721	Thromboxane B2	5.02777e+06	2.21444e+07	0.227045	-2.13895	0.00615113	2.27734	down
Com_7711	P-Aminohippuric Acid	2.32856e+07	3.5554e+07	0.654934	-0.610578	0.0103742	1.86696	down
Com_7418	Jervine	1.12417e+07	2.8094e+07	0.400145	-1.3214	0.0115124	2.35212	down
Com_47161	Ethyl oleate	371760	1.15312e+06	0.322395	-1.6331	0.0130013	1.98763	down
Com_62173	19-Nortestosterone	496973	814750	0.60997	-0.71319	0.0138799	2.39403	down
Com_33	Stearamide	2.00644e+09	4.38216e+09	0.457866	-1.127	0.0190653	2.19093	down
Com_33246	(4-benzoylpiperidino)[4-(tert-butyl)phenyl]methanone	2.1151e+06	4.35395e+06	0.485788	-1.0416	0.0230005	2.1888	down
Com_61719	Phylloquinone	369907	617224	0.599308	-0.73863	0.0237603	1.54177	down
Com_41477	Methyl palmitate	435284	1.43978e+06	0.302327	-1.72582	0.02378	2.15015	down
Com_380	Acetylcholine	5.35395e+08	1.11099e+09	0.48191	-1.05317	0.0255323	2.21394	down
Com_12707	4,5-Dicaffeoylquinic acid	477824	2.33677e+06	0.20448	-2.28997	0.0260127	1.33596	down
Com_17734	PC (16:1e/4:0)	2.06595e+06	8.08884e+06	0.255407	-1.96913	0.0272343	1.83549	down
Com_26215	2-Phenylpropionic acid	2.6261e+06	6.19482e+06	0.423919	-1.23814	0.0288684	2.24185	down
Com_14761	Oxymatrine	7.04519e+06	1.48853e+07	0.4733	-1.07917	0.031625	1.99572	down
Com_4231	SPH	3.54144e+07	6.14697e+07	0.576127	-0.795541	0.0322724	2.21777	down
Com_41810	delta-Tocopherol	1.31766e+06	2.42408e+06	0.543571	-0.879459	0.0327394	2.12075	down
Com_26010	Cer-NDS (d15:0/15:0)	521343	2.42214e+06	0.215241	-2.21598	0.0353574	1.91067	down
Com_19067	Monocrotaline	6.27112e+06	1.01752e+07	0.616316	-0.698259	0.0405009	1.89808	down
Com_4576	2-Amino-1,3-octadecanediol	2.82062e+07	5.3991e+07	0.522424	-0.936708	0.0411295	1.99866	down
Com_6197	7-Ketocholesterol	1.65177e+07	3.16181e+07	0.522412	-0.93674	0.0448741	1.70183	down
Com_44414	Ethyl caprate	395738	980839	0.403469	-1.30947	0.0456763	1.89067	down
Com_4740	2-(acetylamino)-3-[4-(acetylamino)phenyl]acrylic acid	1.80412e+07	3.22936e+07	0.558662	-0.839952	0.0472444	1.86146	down
Com_14050	Ergosterol peroxide	5.62159e+06	9.78957e+06	0.574242	-0.800269	0.0498827	1.90939	down
Com_4151	4-(2-Hydroxyethyl)-2-methoxyphenyl ¦Â-D-glucopyranoside	6.27216e+07	1.35881e+07	4.61594	2.20662	0.00120542	2.77215	up
Com_34439	6-Phosphogluconic acid	2.61571e+06	1.33832e+06	1.95447	0.966779	0.00238315	2.4671	up
Com_67	DL-Carnitine	1.23393e+09	4.67479e+08	2.63953	1.40028	0.00397136	1.82872	up
Com_30865	13,14-dihydro-15-keto-tetranor Prostaglandin E2	5.01952e+06	2.84459e+06	1.76459	0.81933	0.00900214	2.09339	up
Com_4903	2,4-Dimethylbenzaldehyde	2.07555e+07	8.28305e+06	2.50578	1.32526	0.0113857	1.51253	up
Com_23597	Lysopc 16:2 (2N Isomer)	6.63333e+06	3.79176e+06	1.74941	0.806865	0.0136394	2.25905	up
Com_1439	Lenalidomide	2.17021e+08	9.34661e+07	2.32192	1.21532	0.0152989	2.28299	up
Com_1704	(+/-)11(12)-DiHET	1.69264e+08	6.48537e+07	2.60994	1.38402	0.0178498	1.86126	up
Com_3458	LPC 22:6	5.49688e+07	1.02144e+07	5.3815	2.42801	0.0192902	1.98804	up
Com_2919	3-amino-2-phenyl-2H-pyrazolo[4,3-c]pyridine-4,6-diol	6.38388e+07	1.10199e+07	5.79307	2.53433	0.0204377	2.00181	up
Com_10656	L-Hydroxylysine	1.59072e+07	6.78645e+06	2.34396	1.22895	0.0211346	2.01025	up
Com_19917	THC	8.83493e+06	5.43033e+06	1.62696	0.702179	0.0221871	1.83784	up
Com_13043	Glycocholic acid hydrate	1.68622e+07	9.20221e+06	1.83241	0.873742	0.0262294	2.06166	up
Com_33934	YPH	3.81436e+06	2.21945e+06	1.71861	0.781243	0.030928	1.87361	up
Com_54353	N4-(4-chloro-2,5-dimethoxyphenyl)morpholine-4-carbothioamide	734049	217806	3.3702	1.75283	0.0343541	2.07399	up
Com_33192	4-acetyl-4-(ethoxycarbonyl)heptanedioic acid	1.84857e+06	1.11686e+06	1.65515	0.726959	0.0346867	1.55593	up
Com_16352	S-(5-Adenosy)-L-Homocysteine	1.06677e+07	5.66558e+06	1.8829	0.912953	0.0406814	1.97727	up
Com_3727	16,16-Dimethyl prostaglandin A2	4.75746e+07	1.75929e+07	2.70419	1.4352	0.0409842	2.05999	up
Com_5207	LPE 22:6	2.27545e+07	4.95092e+06	4.59602	2.20038	0.0433519	1.86874	up
Com_28386	6-O-(2-Methylbutanoyl)-¦Á-D-glucopyranosyl ¦Á-D-glucopyranoside	5.63981e+06	3.30024e+06	1.70891	0.773076	0.0458634	2.05331	up
Com_10248	20-Carboxy-Leukotriene B4	2.09696e+07	1.02723e+07	2.04138	1.02954	0.048117	2.01533	up
Com_19477	Desthiobiotin	8.87018e+06	4.01082e+06	2.21156	1.14507	0.0486277	2.16687	up
Com_4949	L-Cysteine-glutathione gisulfide	1.79044e+07	2.93747e+06	6.09517	2.60767	0.0486729	1.98147	up
Com_1010	Cuminaldehyde	1.54635e+08	8.69095e+07	1.77927	0.831282	0.0489031	1.18432	up
a average of 8 replicated aged breeder chickens fed with quercetin diet. b average of 8 replicated aged breeder chickens with no dietary treatment (control group). c fold change. d variable importance of the projection. e extent of accumulation: those accumulated higher in C than Q are denoted down (decreased in abundance) and those accumulated higher in Q than C are denoted up (increased in abun…

## Sheet: Table S5c
Supplementary Table S5c: Ion intensities of fifty five differentially accumulated metabolites (DAMs) detected in the positive node of cecum of the aged breeder chickens fed with dietary quercetin+vitamin E (QE) relative to the control group (C), all analyses were done with 8 replicates of chicken
Compound_ID	Name	QEa	Cb	FCc	log2FC	P-value	VIPd	Up.Downe
Com_13249	TLK	4.52189e+06	1.53559e+07	0.294472	-1.7638	0.00081514	2.32758	down
Com_9442	2-oxa-4-azatetracyclo[6.3.1.1~6,10~.0~1,5~]tridecan-3-one	7.53826e+06	2.25763e+07	0.333902	-1.5825	0.00278041	2.72655	down
Com_33246	(4-benzoylpiperidino)[4-(tert-butyl)phenyl]methanone	1.72372e+06	4.35395e+06	0.395898	-1.3368	0.00503274	2.9309	down
Com_14761	Oxymatrine	5.97955e+06	1.48853e+07	0.40171	-1.31578	0.00877417	2.10935	down
Com_7835	Hydroxyproline	9.9832e+06	1.89208e+07	0.527631	-0.922399	0.00891551	1.91137	down
Com_17278	3'-Hydroxystanozolol	3.58395e+06	8.01541e+06	0.447133	-1.16123	0.0124434	2.18344	down
Com_4097	3-Nitro-L-Tyrosine	1.07951e+07	2.27364e+07	0.474795	-1.07462	0.0134192	1.6756	down
Com_1421	6-methyl-4-(morpholinomethyl)-2H-chromen-2-one	2.20542e+07	9.20059e+07	0.239704	-2.06068	0.0141503	2.10539	down
Com_52351	Cer-NS (d18:1/15:1)	375131	693815	0.540678	-0.887157	0.0203367	1.71137	down
Com_7185	Prostaglandin E2-1-glyceryl ester	1.56275e+07	2.62337e+07	0.595705	-0.74733	0.0225955	2.47271	down
Com_5895	GLK	6.80756e+06	1.19862e+07	0.567948	-0.81617	0.0233746	1.76393	down
Com_7418	Jervine	1.4332e+07	2.8094e+07	0.510145	-0.971021	0.0277701	1.57716	down
Com_5521	2-piperidinobenzoic acid	2.82547e+06	1.03864e+07	0.272036	-1.87813	0.0302855	1.62628	down
Com_721	trans-4-Phenyl-4-piperidinocyclohexanol	4.32068e+07	7.06361e+07	0.611682	-0.709147	0.0308675	1.61307	down
Com_1180	Choline bitartrate	5.19679e+07	1.6619e+08	0.312702	-1.67714	0.0311652	2.35257	down
Com_2024	2-ethyl-2-(3-methoxyphenyl)cyclohexanone oxime	3.68038e+06	1.08429e+07	0.339427	-1.55883	0.0315798	1.32496	down
Com_32645	4-decyl-3-hydroxy-5-oxooxolane-2,3-dicarboxylic acid	1.54463e+06	3.13706e+06	0.492381	-1.02215	0.0380679	2.3505	down
Com_25963	6-[2-(2H-1,3-benzodioxol-5-yl)ethyl]-4-methoxy-2H-pyran-2-one	587604	2.24828e+06	0.261357	-1.93591	0.0466265	1.7281	down
Com_15257	Morphine	6.44017e+06	1.29815e+07	0.496102	-1.01129	0.0471787	2.1888	down
Com_65298	Pantetheine	232420	415836	0.558923	-0.839279	0.0488943	2.09124	down
Com_68078	(S)-Equol	595941	317382	1.87768	0.908948	1.96331e-05	3.07618	up
Com_1010	Cuminaldehyde	3.48711e+08	8.69095e+07	4.01234	2.00444	8.24608e-05	2.99539	up
Com_4903	2,4-Dimethylbenzaldehyde	2.90092e+07	8.28305e+06	3.50224	1.80828	0.000168061	2.31568	up
Com_4151	4-(2-Hydroxyethyl)-2-methoxyphenyl ¦Â-D-glucopyranoside	6.23155e+07	1.35881e+07	4.58605	2.19725	0.000176137	3.07544	up
Com_67	DL-Carnitine	1.62616e+09	4.67479e+08	3.47857	1.79849	0.000400722	2.42983	up
Com_5468	3-hydroxy-2-octylpentanedioic acid	2.85207e+07	3.18595e+06	8.95203	3.16222	0.00133487	2.72679	up
Com_24579	Neopterin	8.13401e+06	4.65856e+06	1.74603	0.804082	0.00263089	2.48111	up
Com_3839	7¦Á-Hydroxytestosterone	6.2277e+07	3.73819e+07	1.66597	0.736359	0.00377323	1.75748	up
Com_19917	THC	9.90981e+06	5.43033e+06	1.8249	0.867817	0.00525207	2.42244	up
Com_49934	6-phospho-D-glucono-1,5-lactone	1.88083e+06	1.09157e+06	1.72305	0.784963	0.0065484	2.54798	up
Com_34439	6-Phosphogluconic acid	2.21978e+06	1.33832e+06	1.65863	0.729994	0.00839521	2.03097	up
Com_1439	Lenalidomide	2.16325e+08	9.34661e+07	2.31447	1.21068	0.0143115	2.41998	up
Com_5093	trans-Cinnamaldehyde	6.57835e+07	4.21601e+07	1.56033	0.641848	0.0144624	1.55949	up
Com_26745	1-Naphthol	6.74055e+06	4.29128e+06	1.57076	0.651459	0.0164011	1.6708	up
Com_2197	Fumonisin B2	4.08823e+07	1.67864e+06	24.3545	4.60612	0.0188933	2.26774	up
Com_4774	16(R)-HETE	1.82375e+07	8.85284e+06	2.06007	1.04269	0.0216648	1.71338	up
Com_11886	10-Nitrolinoleate	1.91122e+07	1.11622e+07	1.71221	0.775863	0.0223652	1.78581	up
Com_1693	8-Hydroxyquinoline	1.02618e+08	3.71228e+07	2.7643	1.46691	0.0228102	1.72646	up
Com_3413	4-Hydroxybenzaldehyde	1.0165e+08	6.71074e+07	1.51473	0.599065	0.0241568	1.49606	up
Com_54111	PC (16:1/17:2)	1.03576e+06	426146	2.43054	1.28128	0.0244228	2.1497	up
Com_47708	Menaquinone	1.89244e+06	942464	2.00797	1.00574	0.0250804	1.88627	up
Com_70196	Indole-3-acetamide	141607	90109.6	1.57149	0.652137	0.0267029	2.17887	up
Com_27071	N-(cyclopropylmethyl)-N'-phenylurea	7.03017e+06	3.90893e+06	1.79849	0.846785	0.0283517	2.16026	up
Com_14692	Pyridoxal 5'-phosphate	8.18709e+06	4.12321e+06	1.98561	0.989585	0.0291755	1.9498	up
Com_689	(R)-Equol	6.37641e+08	4.19665e+08	1.5194	0.603506	0.029365	1.46673	up
Com_3727	16,16-Dimethyl prostaglandin A2	3.25952e+07	1.75929e+07	1.85274	0.889661	0.0306923	1.59438	up
Com_32939	3-(2-methylpropyl)-octahydropyrrolo[1,2-a]pyrazine-1,4-dione	2.25486e+06	660363	3.41458	1.77171	0.0316809	2.34024	up
Com_1682	LPC 16:3	9.20162e+07	2.4749e+07	3.71798	1.89452	0.032888	2.07562	up
Com_15507	PDMP	1.36228e+07	8.37031e+06	1.62751	0.702668	0.033379	1.91516	up
Com_33934	YPH	4.22959e+06	2.21945e+06	1.90569	0.930317	0.0340377	2.12647	up
Com_8622	N1-{4-methyl-2-[(3,4,5-trimethoxybenzylidene)amino]phenyl}acetamide	2.16725e+07	8.15054e+06	2.65902	1.4109	0.0436238	1.90796	up
Com_13147	3-Succinoylpyridine	1.37448e+07	7.99533e+06	1.71911	0.781659	0.044224	1.76868	up
Com_24748	HPH	6.24212e+06	3.35723e+06	1.85931	0.894765	0.0446802	1.80849	up
Com_8050	Ranolazine	1.62258e+07	7.93925e+06	2.04374	1.03121	0.0472904	1.59202	up
Com_14190	3-phenyl-5-(trifluoromethyl)-4,5-dihydro-1H-pyrazol-5-ol	5.66454e+06	840081	6.74286	2.75336	0.0498747	2.22291	up
a average of 8 replicated aged breeder chickens fed with quercetin+vitamin E diet. b average of 8 replicated aged breeder chickens with no dietary treatment (control group). c fold change. d variable importance of the projection. e extent of accumulation: those accumulated higher in C than QE are denoted down (decreased in abundance) and those accumulated higher in QE than C are denoted up (incre…
