# Supplementary material for: Synergy of Dietary Quercetin and Vitamin E Improves Cecal Microbiota and Its Metabolite Profile in Aged Breeder Hens
Source: Front Microbiol. 2022 May 17;13:851459. doi: 10.3389/fmicb.2022.851459 (PMC9152675; doi:10.3389/fmicb.2022.851459)
Supplement: Supplementary file 6 [file Table_6.XLSX]

## Sheet: Table S6a
Supplementary Table S6a: Kyoto Encyclopedia of Genes and Genomes of differentially accumulated metabolites of aged breeder chickens fed with vitamin E diet relative to the control group
MapIDa	MapTitle	P-valueb	xc	MetaIDs	kegg_cpd_id
map00130	Ubiquinone and other terpenoid-quinone biosynthesis	0.0817563	2	Menaquinone, Shikonin	cpd:C00828,cpd:C17412
map00030	Pentose phosphate pathway	0.0842697	1	D-Erythrose 4-phosphate	cpd:C00279
map00440	Phosphonate and phosphinate metabolism	0.0842697	1	Bialaphos	cpd:C06457
map00523	Polyketide sugar unit biosynthesis	0.0842697	1	Maltol	cpd:C11918
map00981	Insect hormone biosynthesis	0.0842697	1	Ecdysterone	cpd:C02633
map00590	Arachidonic acid metabolism	0.138119	2	16(R)-HETE, Thromboxane B2	cpd:C14778,cpd:C05963
map00052	Galactose metabolism	0.161874	1	N-Acetyl-D-galactosamine	cpd:C01132
map00061	Fatty acid biosynthesis	0.161874	1	Palmitoleic Acid	cpd:C08362
map04728	Dopaminergic synapse	0.161874	1	3-Methoxytyramine	cpd:C05587
map00750	Vitamin B6 metabolism	0.233305	1	D-Erythrose 4-phosphate	cpd:C00279
map01200	Carbon metabolism	0.233305	1	D-Erythrose 4-phosphate	cpd:C00279
map04925	Aldosterone synthesis and secretion	0.233305	1	Deoxycorticosterone	cpd:C03205
map00400	Phenylalanine, tyrosine and tryptophan biosynthesis	0.299022	1	D-Erythrose 4-phosphate	cpd:C00279
map04726	Serotonergic synapse	0.359451	1	Thromboxane B2	cpd:C05963
map00340	Histidine metabolism	0.555833	1	Urocanic acid	cpd:C00785
map00350	Tyrosine metabolism	0.555833	1	3-Methoxytyramine	cpd:C05587
map01230	Biosynthesis of amino acids	0.555833	1	D-Erythrose 4-phosphate	cpd:C00279
map00230	Purine metabolism	1	1	dAMP	cpd:C00360
a Kyoto Encyclopedia of Genes and Genomes identification number available on ohttps://www.genome.jp/kegg/pathway.html. b threshold of significance, P-value≤0.05, hence those in red fonts were not significantly enriched E_vs_C.

## Sheet: Table S6b
Supplementary Table S6b: Kyoto Encyclopedia of Genes and Genomes of differentially accumulated metabolites of aged breeder chickens fed with quercetin (Q) diet relative to the control group (C)
MapIDa	MapTitle	P-valueb	xc	MetaIDs	kegg_cpd_id
map00130	Ubiquinone and other terpenoid-quinone biosynthesis	0.000719013	3	delta-Tocopherol, gamma-Tocopherol, Phylloquinone	cpd:C14151,cpd:C02483,cpd:C02059
map04810	Regulation of actin cytoskeleton	0.0393258	1	Acetylcholine	cpd:C01996
map04911	Insulin secretion	0.0393258	1	Acetylcholine	cpd:C01996
map04972	Pancreatic secretion	0.0393258	1	Acetylcholine	cpd:C01996
map05033	Nicotine addiction	0.0393258	1	Acetylcholine	cpd:C01996
map00780	Biotin metabolism	0.0773186	1	Desthiobiotin	cpd:C01909
map04725	Cholinergic synapse	0.0773186	1	Acetylcholine	cpd:C01996
map04970	Salivary secretion	0.0773186	1	Acetylcholine	cpd:C01996
map04971	Gastric acid secretion	0.0773186	1	Acetylcholine	cpd:C01996
map04976	Bile secretion	0.0840991	2	Acetylcholine, Thromboxane B2	cpd:C01996,cpd:C05963
map04742	Taste transduction	0.114016	1	Acetylcholine	cpd:C01996
map00564	Glycerophospholipid metabolism	0.149456	1	Acetylcholine	cpd:C01996
map04721	Synaptic vesicle cycle	0.149456	1	Acetylcholine	cpd:C01996
map04726	Serotonergic synapse	0.183673	1	Thromboxane B2	cpd:C05963
map00310	Lysine degradation	0.248582	1	L-Hydroxylysine	cpd:C16741
map04024	cAMP signaling pathway	0.248582	1	Acetylcholine	cpd:C01996
map00590	Arachidonic acid metabolism	0.279342	1	Thromboxane B2	cpd:C05963
map04977	Vitamin digestion and absorption	0.391842	1	Phylloquinone	cpd:C02059
map01100	Metabolic pathways	0.425918	6	L-Hydroxylysine, Desthiobiotin, delta-Tocopherol, gamma-Tocopherol, Phylloquinone, Thromboxane B2	cpd:C16741,cpd:C01909,cpd:C14151,cpd:C02483,cpd:C02059,cpd:C05963
map04080	Neuroactive ligand-receptor interaction	0.466008	1	Acetylcholine	cpd:C01996
a Kyoto Encyclopedia of Genes and Genomes identification number available on https://www.genome.jp/kegg/pathway.html. b threshold of significance, P-value≤0.05 (black font), hence those in red fonts were not significantly enriched Q_vs_C. c number of compounds differentially accumulated on the pathways.

## Sheet: Table S6c
Supplementary Table S6c: Kyoto Encyclopedia of Genes and Genomes of differentially accumulated metabolites of aged breeder chickens fed with quercetin+vitamin E diet (QE) relative to the control group (C)
MapIDa	MapTitle	P-valueb	xc	MetaIDs	kegg_cpd_id
map00980	Metabolism of xenobiotics by cytochrome P450	0.0232704	2	3-Succinoylpyridine, 1-Naphthol	cpd:C19569,cpd:C11714
map00730	Thiamine metabolism	0.130642	1	Pyridoxal 5'-phosphate	cpd:C00018
map04977	Vitamin digestion and absorption	0.188275	2	Pyridoxal 5'-phosphate, Menaquinone	cpd:C00018,cpd:C00828
map00750	Vitamin B6 metabolism	0.189916	1	Pyridoxal 5'-phosphate	cpd:C00018
map00770	Pantothenate and CoA biosynthesis	0.189916	1	Pantetheine	cpd:C00831
map00982	Drug metabolism - cytochrome P450	0.189916	1	Morphine	cpd:C01516
map05204	Chemical carcinogenesis	0.189916	1	3-Succinoylpyridine	cpd:C19569
map00790	Folate biosynthesis	0.297502	1	Neopterin	cpd:C05926
map00130	Ubiquinone and other terpenoid-quinone biosynthesis	0.34623	1	Menaquinone	cpd:C00828
map00760	Nicotinate and nicotinamide metabolism	0.34623	1	3-Succinoylpyridine	cpd:C19569
map00330	Arginine and proline metabolism	0.43452	1	Hydroxyproline	cpd:C01157
map00590	Arachidonic acid metabolism	0.43452	1	16(R)-HETE	cpd:C14778
map00380	Tryptophan metabolism	1	1	Indole-3-acetamide	cpd:C02693
a Kyoto Encyclopedia of Genes and Genomes identification number available on https://www.genome.jp/kegg/pathway.html. b threshold of significance, P-value≤0.05 (black font), hence those in red fonts were not significantly enriched QE_vs_C. c number of compounds differentially accumulated on the pathways.
